# Supplementary material for: Uncovering novel mutational signatures by de novo extraction with SigProfilerExtractor
Source: Cell Genom. 2022 Sep 23;2(11):100179. doi: 10.1016/j.xgen.2022.100179 (PMC9646490; doi:10.1016/j.xgen.2022.100179)
Supplement: Table S2. Detailed performance metrics of applying SigProfilerExtractor and SignatureAnalyzer to extended synthetic scenarios emulating whole-genome sequencing data, related to STAR Methods — Performance metrics are calculated as per Figure S1. An extracted signature is considered a true positive if it matches one of the ground-truth signatures with a cosine similarity threshold of at least 0.90. [file mmc3.xlsx]

## Sheet: Table S2
Table S2. Detailed performance metrics of applying SigProfilerExtractor and SignatureAnalyzer to extended synthetic scenarios emulating whole-genome sequencing data, Related to STAR Methods.
Performance metrics are calculated as per Figure S1. An extracted signature is considered a true positive if it matches one of the ground-truth signatures with a cosine similarity threshold of at least 0.90.
Scenario #	Signature Selection Type	Repeats	Difficulty Level	Signature Type	Total Mutational Channels	Total Genomes	Total Signatures	Noise Level	Tool Name	Detected Signatures	True Positives	False Positives	False Negatives	Precision	Sensitivity	F1 Score
E-1	Suggested	1	Medium	SA	1697	1000	20	0	SigProfilerExtractor	19	17	2	3	0.894737	0.85	0.871795
E-1	Suggested	1	Medium	SA	1697	1000	20	0	SignatureAnalyzer	20	19	1	1	0.95	0.95	0.95
E-2	Suggested	1	Medium	SP	1697	1000	11	0	SigProfilerExtractor	12	10	2	1	0.833333	0.909091	0.869565
E-2	Suggested	1	Medium	SP	1697	1000	11	0	SignatureAnalyzer	14	11	3	0	0.785714	1	0.88
E-3	Suggested	1	Medium	SA	1697	1000	19	0	SigProfilerExtractor	18	17	1	2	0.944444	0.894737	0.918919
E-3	Suggested	1	Medium	SA	1697	1000	19	0	SignatureAnalyzer	20	19	1	0	0.95	1	0.974359
E-4	Suggested	1	Medium	SP	1697	1000	11	0	SigProfilerExtractor	11	11	0	0	1	1	1
E-4	Suggested	1	Medium	SP	1697	1000	11	0	SignatureAnalyzer	14	11	3	0	0.785714	1	0.88
E-5	Suggested	1	Hard	SA	1697	1000	26	0	SigProfilerExtractor	20	26	0	6	1	0.8125	0.896552
E-5	Suggested	1	Hard	SA	1697	1000	26	0	SignatureAnalyzer	24	21	3	5	0.875	0.807692	0.84
E-6	Suggested	1	Medium	SP	1697	1000	11	0	SigProfilerExtractor	11	10	1	1	0.909091	0.909091	0.909091
E-6	Suggested	1	Medium	SP	1697	1000	11	0	SignatureAnalyzer	12	11	1	0	0.916667	1	0.956522
E-7	Suggested	1	Easy	SA	1697	1000	3	0	SigProfilerExtractor	4	3	1	0	0.75	1	0.857143
E-7	Suggested	1	Easy	SA	1697	1000	3	0	SignatureAnalyzer	8	3	5	0	0.375	1	0.545455
E-8	Suggested	1	Easy	SP	1697	1000	3	0	SigProfilerExtractor	3	3	0	0	1	1	1
E-8	Suggested	1	Easy	SP	1697	1000	3	0	SignatureAnalyzer	3	3	0	0	1	1	1
E-9	Suggested	1	Easy	SA	1697	1000	3	0	SigProfilerExtractor	3	3	0	0	1	1	1
E-9	Suggested	1	Easy	SA	1697	1000	3	0	SignatureAnalyzer	8	3	5	0	0.375	1	0.545455
E-10	Suggested	1	Easy	SP	1697	1000	3	0	SigProfilerExtractor	3	3	0	0	1	1	1
E-10	Suggested	1	Easy	SP	1697	1000	3	0	SignatureAnalyzer	3	3	0	0	1	1	1
E-11	Suggested	1	Hard	Random	1697	1000	30	0	SigProfilerExtractor	24	24	0	6	1	0.8	0.888889
E-11	Suggested	1	Hard	Random	1697	1000	30	0	SignatureAnalyzer	21	21	0	9	1	0.7	0.823529
E-12	Suggested	1	Hard	Random	1697	1000	30	0	SigProfilerExtractor	22	22	0	8	1	0.733333	0.846154
E-12	Suggested	1	Hard	Random	1697	1000	30	0	SignatureAnalyzer	25	23	2	7	0.92	0.766667	0.836364
