# Supplementary material for: Uncovering novel mutational signatures by de novo extraction with SigProfilerExtractor
Source: Cell Genom. 2022 Sep 23;2(11):100179. doi: 10.1016/j.xgen.2022.100179 (PMC9646490; doi:10.1016/j.xgen.2022.100179)
Supplement: Table S3. Detailed performance metrics after applying the eight best-performing tools across SBS-96 synthetic scenarios emulating whole-genome sequencing data with different levels of noise, related to Figure 3B and 3C — Performance metrics are calculated as per Figure S1. An extracted signature is considered a true positive if it matches one of the ground-truth signatures with a cosine similarity threshold of at least 0.90. [file mmc4.xlsx]

## Sheet: Table S3
Table S3. Detailed performance metrics after applying the eight best performing tools across SBS-96 synthetic scenarios emulating whole-genome sequencing data with different levels of noise, Related to Figure 3B and 3C.
Performance metrics are calculated as per Figure S1. An extracted signature is considered a true positive if it matches one of the ground-truth signatures with a cosine similarity threshold of at least 0.90.
Scenario #	Signature Selection Type	Repeats	Difficulty Level	Signature Type	Total Mutational Channels	Total Genomes	Total Signatures	Noise Level (%)	Tool Names	Detected Signatures	True Positives	False Positives	False Negatives	Precision	Sensitivity	F1_Score
Noise Scenario	Suggested	1	Hard	Random	96	1000	30	0	MutationalPatterns	13	12	1	18	0.92	0.4	0.56
Noise Scenario	Suggested	1	Hard	Random	96	1000	30	0	MutSpec	11	11	0	19	1	0.37	0.54
Noise Scenario	Suggested	1	Hard	Random	96	1000	30	0	SignatureAnalyzer	21	16	5	14	0.76	0.53	0.62
Noise Scenario	Suggested	1	Hard	Random	96	1000	30	0	SignatureToolsLib	13	12	1	18	0.92	0.4	0.56
Noise Scenario	Suggested	1	Hard	Random	96	1000	30	0	SigneR	16	15	1	15	0.94	0.5	0.65
Noise Scenario	Suggested	1	Hard	Random	96	1000	30	0	SigProfiler_PCAWG	16	16	0	14	1	0.53	0.69
Noise Scenario	Suggested	1	Hard	Random	96	1000	30	0	SigProfilerExtractor	22	21	1	9	0.95	0.7	0.81
Noise Scenario	Suggested	1	Hard	Random	96	1000	30	0	SomaticSignatures	11	10	1	20	0.91	0.33	0.48
Noise Scenario	Suggested	1	Hard	Random	96	1000	30	0.01	MutationalPatterns	15	12	3	18	0.8	0.4	0.53
Noise Scenario	Suggested	1	Hard	Random	96	1000	30	0.01	MutSpec	11	10	1	20	0.91	0.33	0.48
Noise Scenario	Suggested	1	Hard	Random	96	1000	30	0.01	SignatureAnalyzer	21	16	5	14	0.76	0.53	0.62
Noise Scenario	Suggested	1	Hard	Random	96	1000	30	0.01	SignatureToolsLib	13	12	1	18	0.92	0.4	0.56
Noise Scenario	Suggested	1	Hard	Random	96	1000	30	0.01	SigneR	16	12	4	18	0.75	0.4	0.52
Noise Scenario	Suggested	1	Hard	Random	96	1000	30	0.01	SigProfiler_PCAWG	16	16	0	14	1	0.53	0.69
Noise Scenario	Suggested	1	Hard	Random	96	1000	30	0.01	SigProfilerExtractor	25	25	0	5	1	0.83	0.91
Noise Scenario	Suggested	1	Hard	Random	96	1000	30	0.01	SomaticSignatures	11	10	1	20	0.91	0.33	0.48
Noise Scenario	Suggested	1	Hard	Random	96	1000	30	0.025	MutationalPatterns	15	12	3	18	0.8	0.4	0.53
Noise Scenario	Suggested	1	Hard	Random	96	1000	30	0.025	MutSpec	11	10	1	20	0.91	0.33	0.48
Noise Scenario	Suggested	1	Hard	Random	96	1000	30	0.025	SignatureAnalyzer	22	15	7	15	0.68	0.5	0.58
Noise Scenario	Suggested	1	Hard	Random	96	1000	30	0.025	SignatureToolsLib	14	14	0	16	1	0.47	0.64
Noise Scenario	Suggested	1	Hard	Random	96	1000	30	0.025	SigneR	16	14	2	16	0.88	0.47	0.61
Noise Scenario	Suggested	1	Hard	Random	96	1000	30	0.025	SigProfiler_PCAWG	16	16	0	14	1	0.53	0.69
Noise Scenario	Suggested	1	Hard	Random	96	1000	30	0.025	SigProfilerExtractor	25	25	0	5	1	0.83	0.91
Noise Scenario	Suggested	1	Hard	Random	96	1000	30	0.025	SomaticSignatures	11	10	1	20	0.91	0.33	0.48
Noise Scenario	Suggested	1	Hard	Random	96	1000	30	0.05	MutationalPatterns	23	12	11	18	0.52	0.4	0.45
Noise Scenario	Suggested	1	Hard	Random	96	1000	30	0.05	MutSpec	11	10	1	20	0.91	0.33	0.48
Noise Scenario	Suggested	1	Hard	Random	96	1000	30	0.05	SignatureAnalyzer	38	12	26	18	0.32	0.4	0.36
Noise Scenario	Suggested	1	Hard	Random	96	1000	30	0.05	SignatureToolsLib	12	11	1	19	0.92	0.37	0.53
Noise Scenario	Suggested	1	Hard	Random	96	1000	30	0.05	SigneR	17	15	2	15	0.88	0.5	0.64
Noise Scenario	Suggested	1	Hard	Random	96	1000	30	0.05	SigProfiler_PCAWG	15	15	0	15	1	0.5	0.67
Noise Scenario	Suggested	1	Hard	Random	96	1000	30	0.05	SigProfilerExtractor	22	21	1	9	0.95	0.7	0.81
Noise Scenario	Suggested	1	Hard	Random	96	1000	30	0.05	SomaticSignatures	11	10	1	20	0.91	0.33	0.48
Noise Scenario	Suggested	1	Hard	Random	96	1000	30	0.1	MutationalPatterns	34	8	26	22	0.24	0.27	0.25
Noise Scenario	Suggested	1	Hard	Random	96	1000	30	0.1	MutSpec	11	10	1	20	0.91	0.33	0.48
Noise Scenario	Suggested	1	Hard	Random	96	1000	30	0.1	SignatureAnalyzer	96	6	90	24	0.06	0.2	0.09
Noise Scenario	Suggested	1	Hard	Random	96	1000	30	0.1	SignatureToolsLib	12	10	2	20	0.83	0.33	0.47
Noise Scenario	Suggested	1	Hard	Random	96	1000	30	0.1	SigneR	35	11	24	19	0.31	0.37	0.34
Noise Scenario	Suggested	1	Hard	Random	96	1000	30	0.1	SigProfiler_PCAWG	10	10	0	20	1	0.33	0.5
Noise Scenario	Suggested	1	Hard	Random	96	1000	30	0.1	SigProfilerExtractor	16	16	0	14	1	0.53	0.69
Noise Scenario	Suggested	1	Hard	Random	96	1000	30	0.1	SomaticSignatures	11	11	0	19	1	0.37	0.54
Noise Scenario	Suggested	2	Hard	Random	96	1000	30	0	MutationalPatterns	17	15	2	15	0.88	0.5	0.64
Noise Scenario	Suggested	2	Hard	Random	96	1000	30	0	MutSpec	11	11	0	19	1	0.37	0.54
Noise Scenario	Suggested	2	Hard	Random	96	1000	30	0	SignatureAnalyzer	23	19	4	11	0.83	0.63	0.72
Noise Scenario	Suggested	2	Hard	Random	96	1000	30	0	SignatureToolsLib	15	14	1	16	0.93	0.47	0.62
Noise Scenario	Suggested	2	Hard	Random	96	1000	30	0	SigneR	20	13	7	17	0.65	0.43	0.52
Noise Scenario	Suggested	2	Hard	Random	96	1000	30	0	SigProfiler_PCAWG	15	15	0	15	1	0.5	0.67
Noise Scenario	Suggested	2	Hard	Random	96	1000	30	0	SigProfilerExtractor	22	22	0	8	1	0.73	0.84
Noise Scenario	Suggested	2	Hard	Random	96	1000	30	0	SomaticSignatures	17	16	1	14	0.94	0.53	0.68
Noise Scenario	Suggested	2	Hard	Random	96	1000	30	0.01	MutationalPatterns	21	14	7	16	0.67	0.47	0.55
Noise Scenario	Suggested	2	Hard	Random	96	1000	30	0.01	MutSpec	11	10	1	20	0.91	0.33	0.48
Noise Scenario	Suggested	2	Hard	Random	96	1000	30	0.01	SignatureAnalyzer	25	19	6	11	0.76	0.63	0.69
Noise Scenario	Suggested	2	Hard	Random	96	1000	30	0.01	SignatureToolsLib	16	14	2	16	0.88	0.47	0.61
Noise Scenario	Suggested	2	Hard	Random	96	1000	30	0.01	SigneR	20	15	5	15	0.75	0.5	0.6
Noise Scenario	Suggested	2	Hard	Random	96	1000	30	0.01	SigProfiler_PCAWG	15	15	0	15	1	0.5	0.67
Noise Scenario	Suggested	2	Hard	Random	96	1000	30	0.01	SigProfilerExtractor	24	24	0	6	1	0.8	0.89
Noise Scenario	Suggested	2	Hard	Random	96	1000	30	0.01	SomaticSignatures	17	15	2	15	0.88	0.5	0.64
Noise Scenario	Suggested	2	Hard	Random	96	1000	30	0.025	MutationalPatterns	30	15	15	15	0.5	0.5	0.5
Noise Scenario	Suggested	2	Hard	Random	96	1000	30	0.025	MutSpec	11	11	0	19	1	0.37	0.54
Noise Scenario	Suggested	2	Hard	Random	96	1000	30	0.025	SignatureAnalyzer	31	19	12	11	0.61	0.63	0.62
Noise Scenario	Suggested	2	Hard	Random	96	1000	30	0.025	SignatureToolsLib	14	14	0	16	1	0.47	0.64
Noise Scenario	Suggested	2	Hard	Random	96	1000	30	0.025	SigneR	22	15	7	15	0.68	0.5	0.58
Noise Scenario	Suggested	2	Hard	Random	96	1000	30	0.025	SigProfiler_PCAWG	17	16	1	14	0.94	0.53	0.68
Noise Scenario	Suggested	2	Hard	Random	96	1000	30	0.025	SigProfilerExtractor	24	24	0	6	1	0.8	0.89
Noise Scenario	Suggested	2	Hard	Random	96	1000	30	0.025	SomaticSignatures	17	16	1	14	0.94	0.53	0.68
Noise Scenario	Suggested	2	Hard	Random	96	1000	30	0.05	MutationalPatterns	34	13	21	17	0.38	0.43	0.4
Noise Scenario	Suggested	2	Hard	Random	96	1000	30	0.05	MutSpec	11	11	0	19	1	0.37	0.54
Noise Scenario	Suggested	2	Hard	Random	96	1000	30	0.05	SignatureAnalyzer	57	10	47	20	0.18	0.33	0.23
Noise Scenario	Suggested	2	Hard	Random	96	1000	30	0.05	SignatureToolsLib	13	12	1	18	0.92	0.4	0.56
Noise Scenario	Suggested	2	Hard	Random	96	1000	30	0.05	SigneR	35	15	20	15	0.43	0.5	0.46
Noise Scenario	Suggested	2	Hard	Random	96	1000	30	0.05	SigProfiler_PCAWG	15	14	1	16	0.93	0.47	0.62
Noise Scenario	Suggested	2	Hard	Random	96	1000	30	0.05	SigProfilerExtractor	22	22	0	8	1	0.73	0.84
Noise Scenario	Suggested	2	Hard	Random	96	1000	30	0.05	SomaticSignatures	17	16	1	14	0.94	0.53	0.68
Noise Scenario	Suggested	2	Hard	Random	96	1000	30	0.1	MutationalPatterns	35	12	23	18	0.34	0.4	0.37
Noise Scenario	Suggested	2	Hard	Random	96	1000	30	0.1	MutSpec	11	10	1	20	0.91	0.33	0.48
Noise Scenario	Suggested	2	Hard	Random	96	1000	30	0.1	SignatureAnalyzer	96	1	95	29	0.01	0.03	0.01
Noise Scenario	Suggested	2	Hard	Random	96	1000	30	0.1	SignatureToolsLib	13	11	2	19	0.85	0.37	0.52
Noise Scenario	Suggested	2	Hard	Random	96	1000	30	0.1	SigneR	35	13	22	17	0.37	0.43	0.4
Noise Scenario	Suggested	2	Hard	Random	96	1000	30	0.1	SigProfiler_PCAWG	14	12	2	18	0.86	0.4	0.55
Noise Scenario	Suggested	2	Hard	Random	96	1000	30	0.1	SigProfilerExtractor	19	18	1	12	0.95	0.6	0.74
Noise Scenario	Suggested	2	Hard	Random	96	1000	30	0.1	SomaticSignatures	17	16	1	14	0.94	0.53	0.68
Noise Scenario	Suggested	3	Hard	Random	96	1000	30	0	MutationalPatterns	21	18	3	12	0.86	0.6	0.71
Noise Scenario	Suggested	3	Hard	Random	96	1000	30	0	MutSpec	19	18	1	12	0.95	0.6	0.74
Noise Scenario	Suggested	3	Hard	Random	96	1000	30	0	SignatureAnalyzer	23	22	1	8	0.96	0.73	0.83
Noise Scenario	Suggested	3	Hard	Random	96	1000	30	0	SignatureToolsLib	20	20	0	10	1	0.67	0.8
Noise Scenario	Suggested	3	Hard	Random	96	1000	30	0	SigneR	22	21	1	9	0.95	0.7	0.81
Noise Scenario	Suggested	3	Hard	Random	96	1000	30	0	SigProfiler_PCAWG	21	21	0	9	1	0.7	0.82
Noise Scenario	Suggested	3	Hard	Random	96	1000	30	0	SigProfilerExtractor	23	23	0	7	1	0.77	0.87
Noise Scenario	Suggested	3	Hard	Random	96	1000	30	0	SomaticSignatures	20	17	3	13	0.85	0.57	0.68
Noise Scenario	Suggested	3	Hard	Random	96	1000	30	0.01	MutationalPatterns	22	19	3	11	0.86	0.63	0.73
Noise Scenario	Suggested	3	Hard	Random	96	1000	30	0.01	MutSpec	19	19	0	11	1	0.63	0.77
Noise Scenario	Suggested	3	Hard	Random	96	1000	30	0.01	SignatureAnalyzer	24	22	2	8	0.92	0.73	0.81
Noise Scenario	Suggested	3	Hard	Random	96	1000	30	0.01	SignatureToolsLib	20	20	0	10	1	0.67	0.8
Noise Scenario	Suggested	3	Hard	Random	96	1000	30	0.01	SigneR	22	21	1	9	0.95	0.7	0.81
Noise Scenario	Suggested	3	Hard	Random	96	1000	30	0.01	SigProfiler_PCAWG	21	21	0	9	1	0.7	0.82
Noise Scenario	Suggested	3	Hard	Random	96	1000	30	0.01	SigProfilerExtractor	23	23	0	7	1	0.77	0.87
Noise Scenario	Suggested	3	Hard	Random	96	1000	30	0.01	SomaticSignatures	20	17	3	13	0.85	0.57	0.68
Noise Scenario	Suggested	3	Hard	Random	96	1000	30	0.025	MutationalPatterns	21	18	3	12	0.86	0.6	0.71
Noise Scenario	Suggested	3	Hard	Random	96	1000	30	0.025	MutSpec	19	18	1	12	0.95	0.6	0.74
Noise Scenario	Suggested	3	Hard	Random	96	1000	30	0.025	SignatureAnalyzer	24	22	2	8	0.92	0.73	0.81
Noise Scenario	Suggested	3	Hard	Random	96	1000	30	0.025	SignatureToolsLib	20	20	0	10	1	0.67	0.8
Noise Scenario	Suggested	3	Hard	Random	96	1000	30	0.025	SigneR	22	20	2	10	0.91	0.67	0.77
Noise Scenario	Suggested	3	Hard	Random	96	1000	30	0.025	SigProfiler_PCAWG	21	21	0	9	1	0.7	0.82
Noise Scenario	Suggested	3	Hard	Random	96	1000	30	0.025	SigProfilerExtractor	23	23	0	7	1	0.77	0.87
Noise Scenario	Suggested	3	Hard	Random	96	1000	30	0.025	SomaticSignatures	20	14	6	16	0.7	0.47	0.56
Noise Scenario	Suggested	3	Hard	Random	96	1000	30	0.05	MutationalPatterns	24	17	7	13	0.71	0.57	0.63
Noise Scenario	Suggested	3	Hard	Random	96	1000	30	0.05	MutSpec	19	18	1	12	0.95	0.6	0.74
Noise Scenario	Suggested	3	Hard	Random	96	1000	30	0.05	SignatureAnalyzer	35	18	17	12	0.51	0.6	0.55
Noise Scenario	Suggested	3	Hard	Random	96	1000	30	0.05	SignatureToolsLib	20	20	0	10	1	0.67	0.8
Noise Scenario	Suggested	3	Hard	Random	96	1000	30	0.05	SigneR	23	21	2	9	0.91	0.7	0.79
Noise Scenario	Suggested	3	Hard	Random	96	1000	30	0.05	SigProfiler_PCAWG	21	21	0	9	1	0.7	0.82
Noise Scenario	Suggested	3	Hard	Random	96	1000	30	0.05	SigProfilerExtractor	23	23	0	7	1	0.77	0.87
Noise Scenario	Suggested	3	Hard	Random	96	1000	30	0.05	SomaticSignatures	20	17	3	13	0.85	0.57	0.68
Noise Scenario	Suggested	3	Hard	Random	96	1000	30	0.1	MutationalPatterns	34	11	23	19	0.32	0.37	0.34
Noise Scenario	Suggested	3	Hard	Random	96	1000	30	0.1	MutSpec	19	18	1	12	0.95	0.6	0.74
Noise Scenario	Suggested	3	Hard	Random	96	1000	30	0.1	SignatureAnalyzer	96	6	90	24	0.06	0.2	0.09
Noise Scenario	Suggested	3	Hard	Random	96	1000	30	0.1	SignatureToolsLib	19	18	1	12	0.95	0.6	0.74
Noise Scenario	Suggested	3	Hard	Random	96	1000	30	0.1	SigneR	35	15	20	15	0.43	0.5	0.46
Noise Scenario	Suggested	3	Hard	Random	96	1000	30	0.1	SigProfiler_PCAWG	19	19	0	11	1	0.63	0.77
Noise Scenario	Suggested	3	Hard	Random	96	1000	30	0.1	SigProfilerExtractor	23	23	0	7	1	0.77	0.87
Noise Scenario	Suggested	3	Hard	Random	96	1000	30	0.1	SomaticSignatures	20	20	0	10	1	0.67	0.8
Noise Scenario	Suggested	4	Hard	Random	96	1000	30	0	MutationalPatterns	11	6	5	24	0.55	0.2	0.29
Noise Scenario	Suggested	4	Hard	Random	96	1000	30	0	MutSpec	9	6	3	24	0.67	0.2	0.31
Noise Scenario	Suggested	4	Hard	Random	96	1000	30	0	SignatureAnalyzer	24	19	5	11	0.79	0.63	0.7
Noise Scenario	Suggested	4	Hard	Random	96	1000	30	0	SignatureToolsLib	8	7	1	23	0.88	0.23	0.36
Noise Scenario	Suggested	4	Hard	Random	96	1000	30	0	SigneR	19	11	8	19	0.58	0.37	0.45
Noise Scenario	Suggested	4	Hard	Random	96	1000	30	0	SigProfiler_PCAWG	8	7	1	23	0.88	0.23	0.36
Noise Scenario	Suggested	4	Hard	Random	96	1000	30	0	SigProfilerExtractor	17	17	0	13	1	0.57	0.73
Noise Scenario	Suggested	4	Hard	Random	96	1000	30	0	SomaticSignatures	14	12	2	18	0.86	0.4	0.55
Noise Scenario	Suggested	4	Hard	Random	96	1000	30	0.01	MutationalPatterns	12	8	4	22	0.67	0.27	0.38
Noise Scenario	Suggested	4	Hard	Random	96	1000	30	0.01	MutSpec	9	6	3	24	0.67	0.2	0.31
Noise Scenario	Suggested	4	Hard	Random	96	1000	30	0.01	SignatureAnalyzer	25	18	7	12	0.72	0.6	0.65
Noise Scenario	Suggested	4	Hard	Random	96	1000	30	0.01	SignatureToolsLib	7	7	0	23	1	0.23	0.37
Noise Scenario	Suggested	4	Hard	Random	96	1000	30	0.01	SigneR	20	11	9	19	0.55	0.37	0.44
Noise Scenario	Suggested	4	Hard	Random	96	1000	30	0.01	SigProfiler_PCAWG	8	7	1	23	0.88	0.23	0.36
Noise Scenario	Suggested	4	Hard	Random	96	1000	30	0.01	SigProfilerExtractor	19	19	0	11	1	0.63	0.77
Noise Scenario	Suggested	4	Hard	Random	96	1000	30	0.01	SomaticSignatures	14	12	2	18	0.86	0.4	0.55
Noise Scenario	Suggested	4	Hard	Random	96	1000	30	0.025	MutationalPatterns	17	8	9	22	0.47	0.27	0.34
Noise Scenario	Suggested	4	Hard	Random	96	1000	30	0.025	MutSpec	9	7	2	23	0.78	0.23	0.36
Noise Scenario	Suggested	4	Hard	Random	96	1000	30	0.025	SignatureAnalyzer	42	14	28	16	0.33	0.47	0.39
Noise Scenario	Suggested	4	Hard	Random	96	1000	30	0.025	SignatureToolsLib	7	7	0	23	1	0.23	0.37
Noise Scenario	Suggested	4	Hard	Random	96	1000	30	0.025	SigneR	27	13	14	17	0.48	0.43	0.45
Noise Scenario	Suggested	4	Hard	Random	96	1000	30	0.025	SigProfiler_PCAWG	8	7	1	23	0.88	0.23	0.36
Noise Scenario	Suggested	4	Hard	Random	96	1000	30	0.025	SigProfilerExtractor	20	20	0	10	1	0.67	0.8
Noise Scenario	Suggested	4	Hard	Random	96	1000	30	0.025	SomaticSignatures	14	14	0	16	1	0.47	0.64
Noise Scenario	Suggested	4	Hard	Random	96	1000	30	0.05	MutationalPatterns	28	8	20	22	0.29	0.27	0.28
Noise Scenario	Suggested	4	Hard	Random	96	1000	30	0.05	MutSpec	9	7	2	23	0.78	0.23	0.36
Noise Scenario	Suggested	4	Hard	Random	96	1000	30	0.05	SignatureAnalyzer	96	6	90	24	0.06	0.2	0.09
Noise Scenario	Suggested	4	Hard	Random	96	1000	30	0.05	SignatureToolsLib	8	7	1	23	0.88	0.23	0.36
Noise Scenario	Suggested	4	Hard	Random	96	1000	30	0.05	SigneR	35	12	23	18	0.34	0.4	0.37
Noise Scenario	Suggested	4	Hard	Random	96	1000	30	0.05	SigProfiler_PCAWG	8	7	1	23	0.88	0.23	0.36
Noise Scenario	Suggested	4	Hard	Random	96	1000	30	0.05	SigProfilerExtractor	20	20	0	10	1	0.67	0.8
Noise Scenario	Suggested	4	Hard	Random	96	1000	30	0.05	SomaticSignatures	14	14	0	16	1	0.47	0.64
Noise Scenario	Suggested	4	Hard	Random	96	1000	30	0.1	MutationalPatterns	28	5	23	25	0.18	0.17	0.17
Noise Scenario	Suggested	4	Hard	Random	96	1000	30	0.1	MutSpec	9	6	3	24	0.67	0.2	0.31
Noise Scenario	Suggested	4	Hard	Random	96	1000	30	0.1	SignatureAnalyzer	96	2	94	28	0.02	0.07	0.03
Noise Scenario	Suggested	4	Hard	Random	96	1000	30	0.1	SignatureToolsLib	7	6	1	24	0.86	0.2	0.32
Noise Scenario	Suggested	4	Hard	Random	96	1000	30	0.1	SigneR	35	5	30	25	0.14	0.17	0.15
Noise Scenario	Suggested	4	Hard	Random	96	1000	30	0.1	SigProfiler_PCAWG	5	5	0	25	1	0.17	0.29
Noise Scenario	Suggested	4	Hard	Random	96	1000	30	0.1	SigProfilerExtractor	19	19	0	11	1	0.63	0.77
Noise Scenario	Suggested	4	Hard	Random	96	1000	30	0.1	SomaticSignatures	14	14	0	16	1	0.47	0.64
Noise Scenario	Suggested	5	Hard	Random	96	1000	30	0	MutationalPatterns	14	13	1	17	0.93	0.43	0.59
Noise Scenario	Suggested	5	Hard	Random	96	1000	30	0	MutSpec	11	11	0	19	1	0.37	0.54
Noise Scenario	Suggested	5	Hard	Random	96	1000	30	0	SignatureAnalyzer	21	20	1	10	0.95	0.67	0.79
Noise Scenario	Suggested	5	Hard	Random	96	1000	30	0	SignatureToolsLib	13	13	0	17	1	0.43	0.6
Noise Scenario	Suggested	5	Hard	Random	96	1000	30	0	SigneR	18	16	2	14	0.89	0.53	0.66
Noise Scenario	Suggested	5	Hard	Random	96	1000	30	0	SigProfiler_PCAWG	18	18	0	12	1	0.6	0.75
Noise Scenario	Suggested	5	Hard	Random	96	1000	30	0	SigProfilerExtractor	21	21	0	9	1	0.7	0.82
Noise Scenario	Suggested	5	Hard	Random	96	1000	30	0	SomaticSignatures	15	13	2	17	0.87	0.43	0.58
Noise Scenario	Suggested	5	Hard	Random	96	1000	30	0.01	MutationalPatterns	16	12	4	18	0.75	0.4	0.52
Noise Scenario	Suggested	5	Hard	Random	96	1000	30	0.01	MutSpec	11	11	0	19	1	0.37	0.54
Noise Scenario	Suggested	5	Hard	Random	96	1000	30	0.01	SignatureAnalyzer	21	20	1	10	0.95	0.67	0.79
Noise Scenario	Suggested	5	Hard	Random	96	1000	30	0.01	SignatureToolsLib	13	13	0	17	1	0.43	0.6
Noise Scenario	Suggested	5	Hard	Random	96	1000	30	0.01	SigneR	18	17	1	13	0.94	0.57	0.71
Noise Scenario	Suggested	5	Hard	Random	96	1000	30	0.01	SigProfiler_PCAWG	18	18	0	12	1	0.6	0.75
Noise Scenario	Suggested	5	Hard	Random	96	1000	30	0.01	SigProfilerExtractor	21	21	0	9	1	0.7	0.82
Noise Scenario	Suggested	5	Hard	Random	96	1000	30	0.01	SomaticSignatures	15	14	1	16	0.93	0.47	0.62
Noise Scenario	Suggested	5	Hard	Random	96	1000	30	0.025	MutationalPatterns	16	12	4	18	0.75	0.4	0.52
Noise Scenario	Suggested	5	Hard	Random	96	1000	30	0.025	MutSpec	11	11	0	19	1	0.37	0.54
Noise Scenario	Suggested	5	Hard	Random	96	1000	30	0.025	SignatureAnalyzer	22	20	2	10	0.91	0.67	0.77
Noise Scenario	Suggested	5	Hard	Random	96	1000	30	0.025	SignatureToolsLib	13	13	0	17	1	0.43	0.6
Noise Scenario	Suggested	5	Hard	Random	96	1000	30	0.025	SigneR	19	11	8	19	0.58	0.37	0.45
Noise Scenario	Suggested	5	Hard	Random	96	1000	30	0.025	SigProfiler_PCAWG	19	18	1	12	0.95	0.6	0.74
Noise Scenario	Suggested	5	Hard	Random	96	1000	30	0.025	SigProfilerExtractor	21	21	0	9	1	0.7	0.82
Noise Scenario	Suggested	5	Hard	Random	96	1000	30	0.025	SomaticSignatures	15	14	1	16	0.93	0.47	0.62
Noise Scenario	Suggested	5	Hard	Random	96	1000	30	0.05	MutationalPatterns	21	12	9	18	0.57	0.4	0.47
Noise Scenario	Suggested	5	Hard	Random	96	1000	30	0.05	MutSpec	11	11	0	19	1	0.37	0.54
Noise Scenario	Suggested	5	Hard	Random	96	1000	30	0.05	SignatureAnalyzer	38	12	26	18	0.32	0.4	0.36
Noise Scenario	Suggested	5	Hard	Random	96	1000	30	0.05	SignatureToolsLib	14	13	1	17	0.93	0.43	0.59
Noise Scenario	Suggested	5	Hard	Random	96	1000	30	0.05	SigneR	24	13	11	17	0.54	0.43	0.48
Noise Scenario	Suggested	5	Hard	Random	96	1000	30	0.05	SigProfiler_PCAWG	16	15	1	15	0.94	0.5	0.65
Noise Scenario	Suggested	5	Hard	Random	96	1000	30	0.05	SigProfilerExtractor	20	20	0	10	1	0.67	0.8
Noise Scenario	Suggested	5	Hard	Random	96	1000	30	0.05	SomaticSignatures	15	13	2	17	0.87	0.43	0.58
Noise Scenario	Suggested	5	Hard	Random	96	1000	30	0.1	MutationalPatterns	32	10	22	20	0.31	0.33	0.32
Noise Scenario	Suggested	5	Hard	Random	96	1000	30	0.1	MutSpec	11	10	1	20	0.91	0.33	0.48
Noise Scenario	Suggested	5	Hard	Random	96	1000	30	0.1	SignatureAnalyzer	96	6	90	24	0.06	0.2	0.09
Noise Scenario	Suggested	5	Hard	Random	96	1000	30	0.1	SignatureToolsLib	14	12	2	18	0.86	0.4	0.55
Noise Scenario	Suggested	5	Hard	Random	96	1000	30	0.1	SigneR	35	12	23	18	0.34	0.4	0.37
Noise Scenario	Suggested	5	Hard	Random	96	1000	30	0.1	SigProfiler_PCAWG	13	12	1	18	0.92	0.4	0.56
Noise Scenario	Suggested	5	Hard	Random	96	1000	30	0.1	SigProfilerExtractor	17	17	0	13	1	0.57	0.73
Noise Scenario	Suggested	5	Hard	Random	96	1000	30	0.1	SomaticSignatures	15	14	1	16	0.93	0.47	0.62
Noise Scenario	Suggested	6	Hard	Random	96	1000	30	0	MutationalPatterns	13	12	1	18	0.92	0.4	0.56
Noise Scenario	Suggested	6	Hard	Random	96	1000	30	0	MutSpec	7	7	0	23	1	0.23	0.37
Noise Scenario	Suggested	6	Hard	Random	96	1000	30	0	SignatureAnalyzer	17	13	4	17	0.76	0.43	0.55
Noise Scenario	Suggested	6	Hard	Random	96	1000	30	0	SignatureToolsLib	12	12	0	18	1	0.4	0.57
Noise Scenario	Suggested	6	Hard	Random	96	1000	30	0	SigneR	13	9	4	21	0.69	0.3	0.42
Noise Scenario	Suggested	6	Hard	Random	96	1000	30	0	SigProfiler_PCAWG	12	12	0	18	1	0.4	0.57
Noise Scenario	Suggested	6	Hard	Random	96	1000	30	0	SigProfilerExtractor	16	16	0	14	1	0.53	0.69
Noise Scenario	Suggested	6	Hard	Random	96	1000	30	0	SomaticSignatures	13	13	0	17	1	0.43	0.6
Noise Scenario	Suggested	6	Hard	Random	96	1000	30	0.01	MutationalPatterns	14	12	2	18	0.86	0.4	0.55
Noise Scenario	Suggested	6	Hard	Random	96	1000	30	0.01	MutSpec	7	7	0	23	1	0.23	0.37
Noise Scenario	Suggested	6	Hard	Random	96	1000	30	0.01	SignatureAnalyzer	16	14	2	16	0.88	0.47	0.61
Noise Scenario	Suggested	6	Hard	Random	96	1000	30	0.01	SignatureToolsLib	10	10	0	20	1	0.33	0.5
Noise Scenario	Suggested	6	Hard	Random	96	1000	30	0.01	SigneR	13	12	1	18	0.92	0.4	0.56
Noise Scenario	Suggested	6	Hard	Random	96	1000	30	0.01	SigProfiler_PCAWG	12	12	0	18	1	0.4	0.57
Noise Scenario	Suggested	6	Hard	Random	96	1000	30	0.01	SigProfilerExtractor	17	17	0	13	1	0.57	0.73
Noise Scenario	Suggested	6	Hard	Random	96	1000	30	0.01	SomaticSignatures	13	11	2	19	0.85	0.37	0.52
Noise Scenario	Suggested	6	Hard	Random	96	1000	30	0.025	MutationalPatterns	23	11	12	19	0.48	0.37	0.42
Noise Scenario	Suggested	6	Hard	Random	96	1000	30	0.025	MutSpec	7	7	0	23	1	0.23	0.37
Noise Scenario	Suggested	6	Hard	Random	96	1000	30	0.025	SignatureAnalyzer	18	13	5	17	0.72	0.43	0.54
Noise Scenario	Suggested	6	Hard	Random	96	1000	30	0.025	SignatureToolsLib	11	11	0	19	1	0.37	0.54
Noise Scenario	Suggested	6	Hard	Random	96	1000	30	0.025	SigneR	12	9	3	21	0.75	0.3	0.43
Noise Scenario	Suggested	6	Hard	Random	96	1000	30	0.025	SigProfiler_PCAWG	12	12	0	18	1	0.4	0.57
Noise Scenario	Suggested	6	Hard	Random	96	1000	30	0.025	SigProfilerExtractor	17	17	0	13	1	0.57	0.73
Noise Scenario	Suggested	6	Hard	Random	96	1000	30	0.025	SomaticSignatures	13	12	1	18	0.92	0.4	0.56
Noise Scenario	Suggested	6	Hard	Random	96	1000	30	0.05	MutationalPatterns	33	10	23	20	0.3	0.33	0.31
Noise Scenario	Suggested	6	Hard	Random	96	1000	30	0.05	MutSpec	7	7	0	23	1	0.23	0.37
Noise Scenario	Suggested	6	Hard	Random	96	1000	30	0.05	SignatureAnalyzer	37	10	27	20	0.27	0.33	0.3
Noise Scenario	Suggested	6	Hard	Random	96	1000	30	0.05	SignatureToolsLib	10	10	0	20	1	0.33	0.5
Noise Scenario	Suggested	6	Hard	Random	96	1000	30	0.05	SigneR	21	11	10	19	0.52	0.37	0.43
Noise Scenario	Suggested	6	Hard	Random	96	1000	30	0.05	SigProfiler_PCAWG	11	11	0	19	1	0.37	0.54
Noise Scenario	Suggested	6	Hard	Random	96	1000	30	0.05	SigProfilerExtractor	17	17	0	13	1	0.57	0.73
Noise Scenario	Suggested	6	Hard	Random	96	1000	30	0.05	SomaticSignatures	13	12	1	18	0.92	0.4	0.56
Noise Scenario	Suggested	6	Hard	Random	96	1000	30	0.1	MutationalPatterns	35	9	26	21	0.26	0.3	0.28
Noise Scenario	Suggested	6	Hard	Random	96	1000	30	0.1	MutSpec	7	7	0	23	1	0.23	0.37
Noise Scenario	Suggested	6	Hard	Random	96	1000	30	0.1	SignatureAnalyzer	96	5	91	25	0.05	0.17	0.08
Noise Scenario	Suggested	6	Hard	Random	96	1000	30	0.1	SignatureToolsLib	12	8	4	22	0.67	0.27	0.38
Noise Scenario	Suggested	6	Hard	Random	96	1000	30	0.1	SigneR	35	10	25	20	0.29	0.33	0.31
Noise Scenario	Suggested	6	Hard	Random	96	1000	30	0.1	SigProfiler_PCAWG	9	8	1	22	0.89	0.27	0.41
Noise Scenario	Suggested	6	Hard	Random	96	1000	30	0.1	SigProfilerExtractor	14	13	1	17	0.93	0.43	0.59
Noise Scenario	Suggested	6	Hard	Random	96	1000	30	0.1	SomaticSignatures	13	12	1	18	0.92	0.4	0.56
Noise Scenario	Suggested	7	Hard	Random	96	1000	30	0	MutationalPatterns	5	4	1	26	0.8	0.13	0.22
Noise Scenario	Suggested	7	Hard	Random	96	1000	30	0	MutSpec	9	5	4	25	0.56	0.17	0.26
Noise Scenario	Suggested	7	Hard	Random	96	1000	30	0	SignatureAnalyzer	24	15	9	15	0.62	0.5	0.55
Noise Scenario	Suggested	7	Hard	Random	96	1000	30	0	SignatureToolsLib	5	4	1	26	0.8	0.13	0.22
Noise Scenario	Suggested	7	Hard	Random	96	1000	30	0	SigneR	18	3	15	27	0.17	0.1	0.13
Noise Scenario	Suggested	7	Hard	Random	96	1000	30	0	SigProfiler_PCAWG	6	6	0	24	1	0.2	0.33
Noise Scenario	Suggested	7	Hard	Random	96	1000	30	0	SigProfilerExtractor	21	21	0	9	1	0.7	0.82
Noise Scenario	Suggested	7	Hard	Random	96	1000	30	0	SomaticSignatures	15	13	2	17	0.87	0.43	0.58
Noise Scenario	Suggested	7	Hard	Random	96	1000	30	0.01	MutationalPatterns	5	4	1	26	0.8	0.13	0.22
Noise Scenario	Suggested	7	Hard	Random	96	1000	30	0.01	MutSpec	9	5	4	25	0.56	0.17	0.26
Noise Scenario	Suggested	7	Hard	Random	96	1000	30	0.01	SignatureAnalyzer	24	15	9	15	0.62	0.5	0.55
Noise Scenario	Suggested	7	Hard	Random	96	1000	30	0.01	SignatureToolsLib	5	4	1	26	0.8	0.13	0.22
Noise Scenario	Suggested	7	Hard	Random	96	1000	30	0.01	SigneR	20	8	12	22	0.4	0.27	0.32
Noise Scenario	Suggested	7	Hard	Random	96	1000	30	0.01	SigProfiler_PCAWG	6	6	0	24	1	0.2	0.33
Noise Scenario	Suggested	7	Hard	Random	96	1000	30	0.01	SigProfilerExtractor	21	21	0	9	1	0.7	0.82
Noise Scenario	Suggested	7	Hard	Random	96	1000	30	0.01	SomaticSignatures	15	15	0	15	1	0.5	0.67
Noise Scenario	Suggested	7	Hard	Random	96	1000	30	0.025	MutationalPatterns	6	4	2	26	0.67	0.13	0.22
Noise Scenario	Suggested	7	Hard	Random	96	1000	30	0.025	MutSpec	9	5	4	25	0.56	0.17	0.26
Noise Scenario	Suggested	7	Hard	Random	96	1000	30	0.025	SignatureAnalyzer	56	5	51	25	0.09	0.17	0.12
Noise Scenario	Suggested	7	Hard	Random	96	1000	30	0.025	SignatureToolsLib	6	4	2	26	0.67	0.13	0.22
Noise Scenario	Suggested	7	Hard	Random	96	1000	30	0.025	SigneR	30	8	22	22	0.27	0.27	0.27
Noise Scenario	Suggested	7	Hard	Random	96	1000	30	0.025	SigProfiler_PCAWG	5	4	1	26	0.8	0.13	0.22
Noise Scenario	Suggested	7	Hard	Random	96	1000	30	0.025	SigProfilerExtractor	20	20	0	10	1	0.67	0.8
Noise Scenario	Suggested	7	Hard	Random	96	1000	30	0.025	SomaticSignatures	15	11	4	19	0.73	0.37	0.49
Noise Scenario	Suggested	7	Hard	Random	96	1000	30	0.05	MutationalPatterns	14	5	9	25	0.36	0.17	0.23
Noise Scenario	Suggested	7	Hard	Random	96	1000	30	0.05	MutSpec	9	3	6	27	0.33	0.1	0.15
Noise Scenario	Suggested	7	Hard	Random	96	1000	30	0.05	SignatureAnalyzer	96	2	94	28	0.02	0.07	0.03
Noise Scenario	Suggested	7	Hard	Random	96	1000	30	0.05	SignatureToolsLib	7	4	3	26	0.57	0.13	0.21
Noise Scenario	Suggested	7	Hard	Random	96	1000	30	0.05	SigneR	35	6	29	24	0.17	0.2	0.18
Noise Scenario	Suggested	7	Hard	Random	96	1000	30	0.05	SigProfiler_PCAWG	5	4	1	26	0.8	0.13	0.22
Noise Scenario	Suggested	7	Hard	Random	96	1000	30	0.05	SigProfilerExtractor	19	19	0	11	1	0.63	0.77
Noise Scenario	Suggested	7	Hard	Random	96	1000	30	0.05	SomaticSignatures	15	13	2	17	0.87	0.43	0.58
Noise Scenario	Suggested	7	Hard	Random	96	1000	30	0.1	MutationalPatterns	33	1	32	29	0.03	0.03	0.03
Noise Scenario	Suggested	7	Hard	Random	96	1000	30	0.1	MutSpec	9	4	5	26	0.44	0.13	0.2
Noise Scenario	Suggested	7	Hard	Random	96	1000	30	0.1	SignatureAnalyzer	96	1	95	29	0.01	0.03	0.01
Noise Scenario	Suggested	7	Hard	Random	96	1000	30	0.1	SignatureToolsLib	7	4	3	26	0.57	0.13	0.21
Noise Scenario	Suggested	7	Hard	Random	96	1000	30	0.1	SigneR	35	2	33	28	0.06	0.07	0.06
Noise Scenario	Suggested	7	Hard	Random	96	1000	30	0.1	SigProfiler_PCAWG	7	4	3	26	0.57	0.13	0.21
Noise Scenario	Suggested	7	Hard	Random	96	1000	30	0.1	SigProfilerExtractor	16	16	0	14	1	0.53	0.69
Noise Scenario	Suggested	7	Hard	Random	96	1000	30	0.1	SomaticSignatures	15	15	0	15	1	0.5	0.67
Noise Scenario	Suggested	8	Hard	Random	96	1000	30	0	MutationalPatterns	13	13	0	17	1	0.43	0.6
Noise Scenario	Suggested	8	Hard	Random	96	1000	30	0	MutSpec	11	11	0	19	1	0.37	0.54
Noise Scenario	Suggested	8	Hard	Random	96	1000	30	0	SignatureAnalyzer	22	20	2	10	0.91	0.67	0.77
Noise Scenario	Suggested	8	Hard	Random	96	1000	30	0	SignatureToolsLib	14	14	0	16	1	0.47	0.64
Noise Scenario	Suggested	8	Hard	Random	96	1000	30	0	SigneR	20	13	7	17	0.65	0.43	0.52
Noise Scenario	Suggested	8	Hard	Random	96	1000	30	0	SigProfiler_PCAWG	14	14	0	16	1	0.47	0.64
Noise Scenario	Suggested	8	Hard	Random	96	1000	30	0	SigProfilerExtractor	20	20	0	10	1	0.67	0.8
Noise Scenario	Suggested	8	Hard	Random	96	1000	30	0	SomaticSignatures	16	13	3	17	0.81	0.43	0.56
Noise Scenario	Suggested	8	Hard	Random	96	1000	30	0.01	MutationalPatterns	13	13	0	17	1	0.43	0.6
Noise Scenario	Suggested	8	Hard	Random	96	1000	30	0.01	MutSpec	11	11	0	19	1	0.37	0.54
Noise Scenario	Suggested	8	Hard	Random	96	1000	30	0.01	SignatureAnalyzer	22	18	4	12	0.82	0.6	0.69
Noise Scenario	Suggested	8	Hard	Random	96	1000	30	0.01	SignatureToolsLib	14	14	0	16	1	0.47	0.64
Noise Scenario	Suggested	8	Hard	Random	96	1000	30	0.01	SigneR	19	12	7	18	0.63	0.4	0.49
Noise Scenario	Suggested	8	Hard	Random	96	1000	30	0.01	SigProfiler_PCAWG	14	14	0	16	1	0.47	0.64
Noise Scenario	Suggested	8	Hard	Random	96	1000	30	0.01	SigProfilerExtractor	21	21	0	9	1	0.7	0.82
Noise Scenario	Suggested	8	Hard	Random	96	1000	30	0.01	SomaticSignatures	16	15	1	15	0.94	0.5	0.65
Noise Scenario	Suggested	8	Hard	Random	96	1000	30	0.025	MutationalPatterns	13	13	0	17	1	0.43	0.6
Noise Scenario	Suggested	8	Hard	Random	96	1000	30	0.025	MutSpec	11	11	0	19	1	0.37	0.54
Noise Scenario	Suggested	8	Hard	Random	96	1000	30	0.025	SignatureAnalyzer	25	19	6	11	0.76	0.63	0.69
Noise Scenario	Suggested	8	Hard	Random	96	1000	30	0.025	SignatureToolsLib	14	14	0	16	1	0.47	0.64
Noise Scenario	Suggested	8	Hard	Random	96	1000	30	0.025	SigneR	20	17	3	13	0.85	0.57	0.68
Noise Scenario	Suggested	8	Hard	Random	96	1000	30	0.025	SigProfiler_PCAWG	14	14	0	16	1	0.47	0.64
Noise Scenario	Suggested	8	Hard	Random	96	1000	30	0.025	SigProfilerExtractor	21	21	0	9	1	0.7	0.82
Noise Scenario	Suggested	8	Hard	Random	96	1000	30	0.025	SomaticSignatures	16	11	5	19	0.69	0.37	0.48
Noise Scenario	Suggested	8	Hard	Random	96	1000	30	0.05	MutationalPatterns	16	14	2	16	0.88	0.47	0.61
Noise Scenario	Suggested	8	Hard	Random	96	1000	30	0.05	MutSpec	11	11	0	19	1	0.37	0.54
Noise Scenario	Suggested	8	Hard	Random	96	1000	30	0.05	SignatureAnalyzer	88	10	78	20	0.11	0.33	0.17
Noise Scenario	Suggested	8	Hard	Random	96	1000	30	0.05	SignatureToolsLib	14	14	0	16	1	0.47	0.64
Noise Scenario	Suggested	8	Hard	Random	96	1000	30	0.05	SigneR	27	16	11	14	0.59	0.53	0.56
Noise Scenario	Suggested	8	Hard	Random	96	1000	30	0.05	SigProfiler_PCAWG	14	14	0	16	1	0.47	0.64
Noise Scenario	Suggested	8	Hard	Random	96	1000	30	0.05	SigProfilerExtractor	20	20	0	10	1	0.67	0.8
Noise Scenario	Suggested	8	Hard	Random	96	1000	30	0.05	SomaticSignatures	16	16	0	14	1	0.53	0.69
Noise Scenario	Suggested	8	Hard	Random	96	1000	30	0.1	MutationalPatterns	30	7	23	23	0.23	0.23	0.23
Noise Scenario	Suggested	8	Hard	Random	96	1000	30	0.1	MutSpec	11	11	0	19	1	0.37	0.54
Noise Scenario	Suggested	8	Hard	Random	96	1000	30	0.1	SignatureAnalyzer	96	5	91	25	0.05	0.17	0.08
Noise Scenario	Suggested	8	Hard	Random	96	1000	30	0.1	SignatureToolsLib	15	13	2	17	0.87	0.43	0.58
Noise Scenario	Suggested	8	Hard	Random	96	1000	30	0.1	SigneR	35	12	23	18	0.34	0.4	0.37
Noise Scenario	Suggested	8	Hard	Random	96	1000	30	0.1	SigProfiler_PCAWG	16	14	2	16	0.88	0.47	0.61
Noise Scenario	Suggested	8	Hard	Random	96	1000	30	0.1	SigProfilerExtractor	19	19	0	11	1	0.63	0.77
Noise Scenario	Suggested	8	Hard	Random	96	1000	30	0.1	SomaticSignatures	16	14	2	16	0.88	0.47	0.61
Noise Scenario	Suggested	9	Hard	Random	96	1000	30	0	MutationalPatterns	19	15	4	15	0.79	0.5	0.61
Noise Scenario	Suggested	9	Hard	Random	96	1000	30	0	MutSpec	11	10	1	20	0.91	0.33	0.48
Noise Scenario	Suggested	9	Hard	Random	96	1000	30	0	SignatureAnalyzer	22	21	1	9	0.95	0.7	0.81
Noise Scenario	Suggested	9	Hard	Random	96	1000	30	0	SignatureToolsLib	15	14	1	16	0.93	0.47	0.62
Noise Scenario	Suggested	9	Hard	Random	96	1000	30	0	SigneR	20	18	2	12	0.9	0.6	0.72
Noise Scenario	Suggested	9	Hard	Random	96	1000	30	0	SigProfiler_PCAWG	17	17	0	13	1	0.57	0.73
Noise Scenario	Suggested	9	Hard	Random	96	1000	30	0	SigProfilerExtractor	22	22	0	8	1	0.73	0.84
Noise Scenario	Suggested	9	Hard	Random	96	1000	30	0	SomaticSignatures	20	19	1	11	0.95	0.63	0.76
Noise Scenario	Suggested	9	Hard	Random	96	1000	30	0.01	MutationalPatterns	20	15	5	15	0.75	0.5	0.6
Noise Scenario	Suggested	9	Hard	Random	96	1000	30	0.01	MutSpec	11	10	1	20	0.91	0.33	0.48
Noise Scenario	Suggested	9	Hard	Random	96	1000	30	0.01	SignatureAnalyzer	22	22	0	8	1	0.73	0.84
Noise Scenario	Suggested	9	Hard	Random	96	1000	30	0.01	SignatureToolsLib	14	14	0	16	1	0.47	0.64
Noise Scenario	Suggested	9	Hard	Random	96	1000	30	0.01	SigneR	20	18	2	12	0.9	0.6	0.72
Noise Scenario	Suggested	9	Hard	Random	96	1000	30	0.01	SigProfiler_PCAWG	17	17	0	13	1	0.57	0.73
Noise Scenario	Suggested	9	Hard	Random	96	1000	30	0.01	SigProfilerExtractor	22	22	0	8	1	0.73	0.84
Noise Scenario	Suggested	9	Hard	Random	96	1000	30	0.01	SomaticSignatures	20	19	1	11	0.95	0.63	0.76
Noise Scenario	Suggested	9	Hard	Random	96	1000	30	0.025	MutationalPatterns	21	13	8	17	0.62	0.43	0.51
Noise Scenario	Suggested	9	Hard	Random	96	1000	30	0.025	MutSpec	11	10	1	20	0.91	0.33	0.48
Noise Scenario	Suggested	9	Hard	Random	96	1000	30	0.025	SignatureAnalyzer	22	21	1	9	0.95	0.7	0.81
Noise Scenario	Suggested	9	Hard	Random	96	1000	30	0.025	SignatureToolsLib	15	14	1	16	0.93	0.47	0.62
Noise Scenario	Suggested	9	Hard	Random	96	1000	30	0.025	SigneR	20	16	4	14	0.8	0.53	0.64
Noise Scenario	Suggested	9	Hard	Random	96	1000	30	0.025	SigProfiler_PCAWG	17	17	0	13	1	0.57	0.73
Noise Scenario	Suggested	9	Hard	Random	96	1000	30	0.025	SigProfilerExtractor	23	23	0	7	1	0.77	0.87
Noise Scenario	Suggested	9	Hard	Random	96	1000	30	0.025	SomaticSignatures	20	14	6	16	0.7	0.47	0.56
Noise Scenario	Suggested	9	Hard	Random	96	1000	30	0.05	MutationalPatterns	25	14	11	16	0.56	0.47	0.51
Noise Scenario	Suggested	9	Hard	Random	96	1000	30	0.05	MutSpec	11	11	0	19	1	0.37	0.54
Noise Scenario	Suggested	9	Hard	Random	96	1000	30	0.05	SignatureAnalyzer	28	17	11	13	0.61	0.57	0.59
Noise Scenario	Suggested	9	Hard	Random	96	1000	30	0.05	SignatureToolsLib	15	15	0	15	1	0.5	0.67
Noise Scenario	Suggested	9	Hard	Random	96	1000	30	0.05	SigneR	21	16	5	14	0.76	0.53	0.62
Noise Scenario	Suggested	9	Hard	Random	96	1000	30	0.05	SigProfiler_PCAWG	17	17	0	13	1	0.57	0.73
Noise Scenario	Suggested	9	Hard	Random	96	1000	30	0.05	SigProfilerExtractor	22	22	0	8	1	0.73	0.84
Noise Scenario	Suggested	9	Hard	Random	96	1000	30	0.05	SomaticSignatures	20	18	2	12	0.9	0.6	0.72
Noise Scenario	Suggested	9	Hard	Random	96	1000	30	0.1	MutationalPatterns	28	11	17	19	0.39	0.37	0.38
Noise Scenario	Suggested	9	Hard	Random	96	1000	30	0.1	MutSpec	11	11	0	19	1	0.37	0.54
Noise Scenario	Suggested	9	Hard	Random	96	1000	30	0.1	SignatureAnalyzer	92	7	85	23	0.08	0.23	0.12
Noise Scenario	Suggested	9	Hard	Random	96	1000	30	0.1	SignatureToolsLib	12	11	1	19	0.92	0.37	0.53
Noise Scenario	Suggested	9	Hard	Random	96	1000	30	0.1	SigneR	31	20	11	10	0.65	0.67	0.66
Noise Scenario	Suggested	9	Hard	Random	96	1000	30	0.1	SigProfiler_PCAWG	16	14	2	16	0.88	0.47	0.61
Noise Scenario	Suggested	9	Hard	Random	96	1000	30	0.1	SigProfilerExtractor	22	22	0	8	1	0.73	0.84
Noise Scenario	Suggested	9	Hard	Random	96	1000	30	0.1	SomaticSignatures	20	16	4	14	0.8	0.53	0.64
Noise Scenario	Suggested	10	Hard	Random	96	1000	30	0	MutationalPatterns	20	16	4	14	0.8	0.53	0.64
Noise Scenario	Suggested	10	Hard	Random	96	1000	30	0	MutSpec	12	12	0	18	1	0.4	0.57
Noise Scenario	Suggested	10	Hard	Random	96	1000	30	0	SignatureAnalyzer	25	24	1	6	0.96	0.8	0.87
Noise Scenario	Suggested	10	Hard	Random	96	1000	30	0	SignatureToolsLib	18	17	1	13	0.94	0.57	0.71
Noise Scenario	Suggested	10	Hard	Random	96	1000	30	0	SigneR	22	20	2	10	0.91	0.67	0.77
Noise Scenario	Suggested	10	Hard	Random	96	1000	30	0	SigProfiler_PCAWG	21	20	1	10	0.95	0.67	0.79
Noise Scenario	Suggested	10	Hard	Random	96	1000	30	0	SigProfilerExtractor	25	25	0	5	1	0.83	0.91
Noise Scenario	Suggested	10	Hard	Random	96	1000	30	0	SomaticSignatures	20	19	1	11	0.95	0.63	0.76
Noise Scenario	Suggested	10	Hard	Random	96	1000	30	0.01	MutationalPatterns	21	16	5	14	0.76	0.53	0.62
Noise Scenario	Suggested	10	Hard	Random	96	1000	30	0.01	MutSpec	12	12	0	18	1	0.4	0.57
Noise Scenario	Suggested	10	Hard	Random	96	1000	30	0.01	SignatureAnalyzer	25	24	1	6	0.96	0.8	0.87
Noise Scenario	Suggested	10	Hard	Random	96	1000	30	0.01	SignatureToolsLib	18	16	2	14	0.89	0.53	0.66
Noise Scenario	Suggested	10	Hard	Random	96	1000	30	0.01	SigneR	22	21	1	9	0.95	0.7	0.81
Noise Scenario	Suggested	10	Hard	Random	96	1000	30	0.01	SigProfiler_PCAWG	21	20	1	10	0.95	0.67	0.79
Noise Scenario	Suggested	10	Hard	Random	96	1000	30	0.01	SigProfilerExtractor	25	25	0	5	1	0.83	0.91
Noise Scenario	Suggested	10	Hard	Random	96	1000	30	0.01	SomaticSignatures	20	15	5	15	0.75	0.5	0.6
Noise Scenario	Suggested	10	Hard	Random	96	1000	30	0.025	MutationalPatterns	21	16	5	14	0.76	0.53	0.62
Noise Scenario	Suggested	10	Hard	Random	96	1000	30	0.025	MutSpec	12	12	0	18	1	0.4	0.57
Noise Scenario	Suggested	10	Hard	Random	96	1000	30	0.025	SignatureAnalyzer	26	22	4	8	0.85	0.73	0.79
Noise Scenario	Suggested	10	Hard	Random	96	1000	30	0.025	SignatureToolsLib	18	17	1	13	0.94	0.57	0.71
Noise Scenario	Suggested	10	Hard	Random	96	1000	30	0.025	SigneR	22	21	1	9	0.95	0.7	0.81
Noise Scenario	Suggested	10	Hard	Random	96	1000	30	0.025	SigProfiler_PCAWG	21	20	1	10	0.95	0.67	0.79
Noise Scenario	Suggested	10	Hard	Random	96	1000	30	0.025	SigProfilerExtractor	25	25	0	5	1	0.83	0.91
Noise Scenario	Suggested	10	Hard	Random	96	1000	30	0.025	SomaticSignatures	20	16	4	14	0.8	0.53	0.64
Noise Scenario	Suggested	10	Hard	Random	96	1000	30	0.05	MutationalPatterns	21	15	6	15	0.71	0.5	0.59
Noise Scenario	Suggested	10	Hard	Random	96	1000	30	0.05	MutSpec	12	12	0	18	1	0.4	0.57
Noise Scenario	Suggested	10	Hard	Random	96	1000	30	0.05	SignatureAnalyzer	35	14	21	16	0.4	0.47	0.43
Noise Scenario	Suggested	10	Hard	Random	96	1000	30	0.05	SignatureToolsLib	16	16	0	14	1	0.53	0.69
Noise Scenario	Suggested	10	Hard	Random	96	1000	30	0.05	SigneR	24	20	4	10	0.83	0.67	0.74
Noise Scenario	Suggested	10	Hard	Random	96	1000	30	0.05	SigProfiler_PCAWG	23	21	2	9	0.91	0.7	0.79
Noise Scenario	Suggested	10	Hard	Random	96	1000	30	0.05	SigProfilerExtractor	25	25	0	5	1	0.83	0.91
Noise Scenario	Suggested	10	Hard	Random	96	1000	30	0.05	SomaticSignatures	20	19	1	11	0.95	0.63	0.76
Noise Scenario	Suggested	10	Hard	Random	96	1000	30	0.1	MutationalPatterns	32	9	23	21	0.28	0.3	0.29
Noise Scenario	Suggested	10	Hard	Random	96	1000	30	0.1	MutSpec	12	12	0	18	1	0.4	0.57
Noise Scenario	Suggested	10	Hard	Random	96	1000	30	0.1	SignatureAnalyzer	96	10	86	20	0.1	0.33	0.15
Noise Scenario	Suggested	10	Hard	Random	96	1000	30	0.1	SignatureToolsLib	16	15	1	15	0.94	0.5	0.65
Noise Scenario	Suggested	10	Hard	Random	96	1000	30	0.1	SigneR	35	20	15	10	0.57	0.67	0.62
Noise Scenario	Suggested	10	Hard	Random	96	1000	30	0.1	SigProfiler_PCAWG	18	17	1	13	0.94	0.57	0.71
Noise Scenario	Suggested	10	Hard	Random	96	1000	30	0.1	SigProfilerExtractor	22	21	1	9	0.95	0.7	0.81
Noise Scenario	Suggested	10	Hard	Random	96	1000	30	0.1	SomaticSignatures	20	13	7	17	0.65	0.43	0.52
Noise Scenario	Suggested	11	Hard	Random	96	1000	30	0	MutationalPatterns	20	17	3	13	0.85	0.57	0.68
Noise Scenario	Suggested	11	Hard	Random	96	1000	30	0	MutSpec	16	16	0	14	1	0.53	0.69
Noise Scenario	Suggested	11	Hard	Random	96	1000	30	0	SignatureAnalyzer	26	23	3	7	0.88	0.77	0.82
Noise Scenario	Suggested	11	Hard	Random	96	1000	30	0	SignatureToolsLib	18	18	0	12	1	0.6	0.75
Noise Scenario	Suggested	11	Hard	Random	96	1000	30	0	SigneR	23	17	6	13	0.74	0.57	0.64
Noise Scenario	Suggested	11	Hard	Random	96	1000	30	0	SigProfiler_PCAWG	21	21	0	9	1	0.7	0.82
Noise Scenario	Suggested	11	Hard	Random	96	1000	30	0	SigProfilerExtractor	24	24	0	6	1	0.8	0.89
Noise Scenario	Suggested	11	Hard	Random	96	1000	30	0	SomaticSignatures	22	22	0	8	1	0.73	0.84
Noise Scenario	Suggested	11	Hard	Random	96	1000	30	0.01	MutationalPatterns	20	17	3	13	0.85	0.57	0.68
Noise Scenario	Suggested	11	Hard	Random	96	1000	30	0.01	MutSpec	16	16	0	14	1	0.53	0.69
Noise Scenario	Suggested	11	Hard	Random	96	1000	30	0.01	SignatureAnalyzer	26	21	5	9	0.81	0.7	0.75
Noise Scenario	Suggested	11	Hard	Random	96	1000	30	0.01	SignatureToolsLib	18	18	0	12	1	0.6	0.75
Noise Scenario	Suggested	11	Hard	Random	96	1000	30	0.01	SigneR	24	16	8	14	0.67	0.53	0.59
Noise Scenario	Suggested	11	Hard	Random	96	1000	30	0.01	SigProfiler_PCAWG	20	20	0	10	1	0.67	0.8
Noise Scenario	Suggested	11	Hard	Random	96	1000	30	0.01	SigProfilerExtractor	24	24	0	6	1	0.8	0.89
Noise Scenario	Suggested	11	Hard	Random	96	1000	30	0.01	SomaticSignatures	22	22	0	8	1	0.73	0.84
Noise Scenario	Suggested	11	Hard	Random	96	1000	30	0.025	MutationalPatterns	20	18	2	12	0.9	0.6	0.72
Noise Scenario	Suggested	11	Hard	Random	96	1000	30	0.025	MutSpec	16	16	0	14	1	0.53	0.69
Noise Scenario	Suggested	11	Hard	Random	96	1000	30	0.025	SignatureAnalyzer	26	23	3	7	0.88	0.77	0.82
Noise Scenario	Suggested	11	Hard	Random	96	1000	30	0.025	SignatureToolsLib	18	18	0	12	1	0.6	0.75
Noise Scenario	Suggested	11	Hard	Random	96	1000	30	0.025	SigneR	25	20	5	10	0.8	0.67	0.73
Noise Scenario	Suggested	11	Hard	Random	96	1000	30	0.025	SigProfiler_PCAWG	20	20	0	10	1	0.67	0.8
Noise Scenario	Suggested	11	Hard	Random	96	1000	30	0.025	SigProfilerExtractor	24	24	0	6	1	0.8	0.89
Noise Scenario	Suggested	11	Hard	Random	96	1000	30	0.025	SomaticSignatures	22	21	1	9	0.95	0.7	0.81
Noise Scenario	Suggested	11	Hard	Random	96	1000	30	0.05	MutationalPatterns	22	17	5	13	0.77	0.57	0.66
Noise Scenario	Suggested	11	Hard	Random	96	1000	30	0.05	MutSpec	16	16	0	14	1	0.53	0.69
Noise Scenario	Suggested	11	Hard	Random	96	1000	30	0.05	SignatureAnalyzer	43	15	28	15	0.35	0.5	0.41
Noise Scenario	Suggested	11	Hard	Random	96	1000	30	0.05	SignatureToolsLib	18	18	0	12	1	0.6	0.75
Noise Scenario	Suggested	11	Hard	Random	96	1000	30	0.05	SigneR	27	17	10	13	0.63	0.57	0.6
Noise Scenario	Suggested	11	Hard	Random	96	1000	30	0.05	SigProfiler_PCAWG	18	18	0	12	1	0.6	0.75
Noise Scenario	Suggested	11	Hard	Random	96	1000	30	0.05	SigProfilerExtractor	24	24	0	6	1	0.8	0.89
Noise Scenario	Suggested	11	Hard	Random	96	1000	30	0.05	SomaticSignatures	22	22	0	8	1	0.73	0.84
Noise Scenario	Suggested	11	Hard	Random	96	1000	30	0.1	MutationalPatterns	31	17	14	13	0.55	0.57	0.56
Noise Scenario	Suggested	11	Hard	Random	96	1000	30	0.1	MutSpec	16	14	2	16	0.88	0.47	0.61
Noise Scenario	Suggested	11	Hard	Random	96	1000	30	0.1	SignatureAnalyzer	96	7	89	23	0.07	0.23	0.11
Noise Scenario	Suggested	11	Hard	Random	96	1000	30	0.1	SignatureToolsLib	17	14	3	16	0.82	0.47	0.6
Noise Scenario	Suggested	11	Hard	Random	96	1000	30	0.1	SigneR	35	14	21	16	0.4	0.47	0.43
Noise Scenario	Suggested	11	Hard	Random	96	1000	30	0.1	SigProfiler_PCAWG	16	15	1	15	0.94	0.5	0.65
Noise Scenario	Suggested	11	Hard	Random	96	1000	30	0.1	SigProfilerExtractor	24	24	0	6	1	0.8	0.89
Noise Scenario	Suggested	11	Hard	Random	96	1000	30	0.1	SomaticSignatures	22	22	0	8	1	0.73	0.84
Noise Scenario	Suggested	12	Hard	Random	96	1000	30	0	MutationalPatterns	13	11	2	19	0.85	0.37	0.52
Noise Scenario	Suggested	12	Hard	Random	96	1000	30	0	MutSpec	11	11	0	19	1	0.37	0.54
Noise Scenario	Suggested	12	Hard	Random	96	1000	30	0	SignatureAnalyzer	34	20	14	10	0.59	0.67	0.63
Noise Scenario	Suggested	12	Hard	Random	96	1000	30	0	SignatureToolsLib	13	12	1	18	0.92	0.4	0.56
Noise Scenario	Suggested	12	Hard	Random	96	1000	30	0	SigneR	28	8	20	22	0.29	0.27	0.28
Noise Scenario	Suggested	12	Hard	Random	96	1000	30	0	SigProfiler_PCAWG	13	13	0	17	1	0.43	0.6
Noise Scenario	Suggested	12	Hard	Random	96	1000	30	0	SigProfilerExtractor	27	27	0	3	1	0.9	0.95
Noise Scenario	Suggested	12	Hard	Random	96	1000	30	0	SomaticSignatures	22	20	2	10	0.91	0.67	0.77
Noise Scenario	Suggested	12	Hard	Random	96	1000	30	0.01	MutationalPatterns	14	12	2	18	0.86	0.4	0.55
Noise Scenario	Suggested	12	Hard	Random	96	1000	30	0.01	MutSpec	11	11	0	19	1	0.37	0.54
Noise Scenario	Suggested	12	Hard	Random	96	1000	30	0.01	SignatureAnalyzer	35	19	16	11	0.54	0.63	0.58
Noise Scenario	Suggested	12	Hard	Random	96	1000	30	0.01	SignatureToolsLib	13	12	1	18	0.92	0.4	0.56
Noise Scenario	Suggested	12	Hard	Random	96	1000	30	0.01	SigneR	26	11	15	19	0.42	0.37	0.39
Noise Scenario	Suggested	12	Hard	Random	96	1000	30	0.01	SigProfiler_PCAWG	13	13	0	17	1	0.43	0.6
Noise Scenario	Suggested	12	Hard	Random	96	1000	30	0.01	SigProfilerExtractor	27	27	0	3	1	0.9	0.95
Noise Scenario	Suggested	12	Hard	Random	96	1000	30	0.01	SomaticSignatures	22	20	2	10	0.91	0.67	0.77
Noise Scenario	Suggested	12	Hard	Random	96	1000	30	0.025	MutationalPatterns	17	11	6	19	0.65	0.37	0.47
Noise Scenario	Suggested	12	Hard	Random	96	1000	30	0.025	MutSpec	11	11	0	19	1	0.37	0.54
Noise Scenario	Suggested	12	Hard	Random	96	1000	30	0.025	SignatureAnalyzer	54	15	39	15	0.28	0.5	0.36
Noise Scenario	Suggested	12	Hard	Random	96	1000	30	0.025	SignatureToolsLib	12	12	0	18	1	0.4	0.57
Noise Scenario	Suggested	12	Hard	Random	96	1000	30	0.025	SigneR	35	12	23	18	0.34	0.4	0.37
Noise Scenario	Suggested	12	Hard	Random	96	1000	30	0.025	SigProfiler_PCAWG	13	13	0	17	1	0.43	0.6
Noise Scenario	Suggested	12	Hard	Random	96	1000	30	0.025	SigProfilerExtractor	27	27	0	3	1	0.9	0.95
Noise Scenario	Suggested	12	Hard	Random	96	1000	30	0.025	SomaticSignatures	22	22	0	8	1	0.73	0.84
Noise Scenario	Suggested	12	Hard	Random	96	1000	30	0.05	MutationalPatterns	17	12	5	18	0.71	0.4	0.51
Noise Scenario	Suggested	12	Hard	Random	96	1000	30	0.05	MutSpec	11	11	0	19	1	0.37	0.54
Noise Scenario	Suggested	12	Hard	Random	96	1000	30	0.05	SignatureAnalyzer	96	7	89	23	0.07	0.23	0.11
Noise Scenario	Suggested	12	Hard	Random	96	1000	30	0.05	SignatureToolsLib	13	12	1	18	0.92	0.4	0.56
Noise Scenario	Suggested	12	Hard	Random	96	1000	30	0.05	SigneR	35	10	25	20	0.29	0.33	0.31
Noise Scenario	Suggested	12	Hard	Random	96	1000	30	0.05	SigProfiler_PCAWG	14	13	1	17	0.93	0.43	0.59
Noise Scenario	Suggested	12	Hard	Random	96	1000	30	0.05	SigProfilerExtractor	27	27	0	3	1	0.9	0.95
Noise Scenario	Suggested	12	Hard	Random	96	1000	30	0.05	SomaticSignatures	22	18	4	12	0.82	0.6	0.69
Noise Scenario	Suggested	12	Hard	Random	96	1000	30	0.1	MutationalPatterns	29	9	20	21	0.31	0.3	0.3
Noise Scenario	Suggested	12	Hard	Random	96	1000	30	0.1	MutSpec	12	11	1	19	0.92	0.37	0.53
Noise Scenario	Suggested	12	Hard	Random	96	1000	30	0.1	SignatureAnalyzer	96	1	95	29	0.01	0.03	0.01
Noise Scenario	Suggested	12	Hard	Random	96	1000	30	0.1	SignatureToolsLib	14	10	4	20	0.71	0.33	0.45
Noise Scenario	Suggested	12	Hard	Random	96	1000	30	0.1	SigneR	35	9	26	21	0.26	0.3	0.28
Noise Scenario	Suggested	12	Hard	Random	96	1000	30	0.1	SigProfiler_PCAWG	13	11	2	19	0.85	0.37	0.52
Noise Scenario	Suggested	12	Hard	Random	96	1000	30	0.1	SigProfilerExtractor	24	24	0	6	1	0.8	0.89
Noise Scenario	Suggested	12	Hard	Random	96	1000	30	0.1	SomaticSignatures	22	16	6	14	0.73	0.53	0.61
Noise Scenario	Suggested	13	Hard	Random	96	1000	30	0	MutationalPatterns	10	8	2	22	0.8	0.27	0.4
Noise Scenario	Suggested	13	Hard	Random	96	1000	30	0	MutSpec	8	7	1	23	0.88	0.23	0.36
Noise Scenario	Suggested	13	Hard	Random	96	1000	30	0	SignatureAnalyzer	32	21	11	9	0.66	0.7	0.68
Noise Scenario	Suggested	13	Hard	Random	96	1000	30	0	SignatureToolsLib	9	7	2	23	0.78	0.23	0.36
Noise Scenario	Suggested	13	Hard	Random	96	1000	30	0	SigneR	28	13	15	17	0.46	0.43	0.44
Noise Scenario	Suggested	13	Hard	Random	96	1000	30	0	SigProfiler_PCAWG	8	8	0	22	1	0.27	0.43
Noise Scenario	Suggested	13	Hard	Random	96	1000	30	0	SigProfilerExtractor	23	23	0	7	1	0.77	0.87
Noise Scenario	Suggested	13	Hard	Random	96	1000	30	0	SomaticSignatures	21	21	0	9	1	0.7	0.82
Noise Scenario	Suggested	13	Hard	Random	96	1000	30	0.01	MutationalPatterns	28	13	15	17	0.46	0.43	0.44
Noise Scenario	Suggested	13	Hard	Random	96	1000	30	0.01	MutSpec	8	7	1	23	0.88	0.23	0.36
Noise Scenario	Suggested	13	Hard	Random	96	1000	30	0.01	SignatureAnalyzer	34	22	12	8	0.65	0.73	0.69
Noise Scenario	Suggested	13	Hard	Random	96	1000	30	0.01	SignatureToolsLib	7	7	0	23	1	0.23	0.37
Noise Scenario	Suggested	13	Hard	Random	96	1000	30	0.01	SigneR	30	17	13	13	0.57	0.57	0.57
Noise Scenario	Suggested	13	Hard	Random	96	1000	30	0.01	SigProfiler_PCAWG	8	8	0	22	1	0.27	0.43
Noise Scenario	Suggested	13	Hard	Random	96	1000	30	0.01	SigProfilerExtractor	23	23	0	7	1	0.77	0.87
Noise Scenario	Suggested	13	Hard	Random	96	1000	30	0.01	SomaticSignatures	21	21	0	9	1	0.7	0.82
Noise Scenario	Suggested	13	Hard	Random	96	1000	30	0.025	MutationalPatterns	27	13	14	17	0.48	0.43	0.45
Noise Scenario	Suggested	13	Hard	Random	96	1000	30	0.025	MutSpec	8	7	1	23	0.88	0.23	0.36
Noise Scenario	Suggested	13	Hard	Random	96	1000	30	0.025	SignatureAnalyzer	42	22	20	8	0.52	0.73	0.61
Noise Scenario	Suggested	13	Hard	Random	96	1000	30	0.025	SignatureToolsLib	7	6	1	24	0.86	0.2	0.32
Noise Scenario	Suggested	13	Hard	Random	96	1000	30	0.025	SigneR	35	17	18	13	0.49	0.57	0.53
Noise Scenario	Suggested	13	Hard	Random	96	1000	30	0.025	SigProfiler_PCAWG	8	8	0	22	1	0.27	0.43
Noise Scenario	Suggested	13	Hard	Random	96	1000	30	0.025	SigProfilerExtractor	23	23	0	7	1	0.77	0.87
Noise Scenario	Suggested	13	Hard	Random	96	1000	30	0.025	SomaticSignatures	21	21	0	9	1	0.7	0.82
Noise Scenario	Suggested	13	Hard	Random	96	1000	30	0.05	MutationalPatterns	24	9	15	21	0.38	0.3	0.34
Noise Scenario	Suggested	13	Hard	Random	96	1000	30	0.05	MutSpec	8	7	1	23	0.88	0.23	0.36
Noise Scenario	Suggested	13	Hard	Random	96	1000	30	0.05	SignatureAnalyzer	72	16	56	14	0.22	0.53	0.31
Noise Scenario	Suggested	13	Hard	Random	96	1000	30	0.05	SignatureToolsLib	7	6	1	24	0.86	0.2	0.32
Noise Scenario	Suggested	13	Hard	Random	96	1000	30	0.05	SigneR	35	16	19	14	0.46	0.53	0.49
Noise Scenario	Suggested	13	Hard	Random	96	1000	30	0.05	SigProfiler_PCAWG	8	7	1	23	0.88	0.23	0.36
Noise Scenario	Suggested	13	Hard	Random	96	1000	30	0.05	SigProfilerExtractor	23	23	0	7	1	0.77	0.87
Noise Scenario	Suggested	13	Hard	Random	96	1000	30	0.05	SomaticSignatures	21	21	0	9	1	0.7	0.82
Noise Scenario	Suggested	13	Hard	Random	96	1000	30	0.1	MutationalPatterns	23	7	16	23	0.3	0.23	0.26
Noise Scenario	Suggested	13	Hard	Random	96	1000	30	0.1	MutSpec	10	7	3	23	0.7	0.23	0.35
Noise Scenario	Suggested	13	Hard	Random	96	1000	30	0.1	SignatureAnalyzer	96	8	88	22	0.08	0.27	0.12
Noise Scenario	Suggested	13	Hard	Random	96	1000	30	0.1	SignatureToolsLib	5	4	1	26	0.8	0.13	0.22
Noise Scenario	Suggested	13	Hard	Random	96	1000	30	0.1	SigneR	35	10	25	20	0.29	0.33	0.31
Noise Scenario	Suggested	13	Hard	Random	96	1000	30	0.1	SigProfiler_PCAWG	7	5	2	25	0.71	0.17	0.27
Noise Scenario	Suggested	13	Hard	Random	96	1000	30	0.1	SigProfilerExtractor	22	22	0	8	1	0.73	0.84
Noise Scenario	Suggested	13	Hard	Random	96	1000	30	0.1	SomaticSignatures	21	21	0	9	1	0.7	0.82
Noise Scenario	Suggested	14	Hard	Random	96	1000	30	0	MutationalPatterns	23	14	9	16	0.61	0.47	0.53
Noise Scenario	Suggested	14	Hard	Random	96	1000	30	0	MutSpec	13	12	1	18	0.92	0.4	0.56
Noise Scenario	Suggested	14	Hard	Random	96	1000	30	0	SignatureAnalyzer	29	25	4	5	0.86	0.83	0.84
Noise Scenario	Suggested	14	Hard	Random	96	1000	30	0	SignatureToolsLib	17	16	1	14	0.94	0.53	0.68
Noise Scenario	Suggested	14	Hard	Random	96	1000	30	0	SigneR	27	21	6	9	0.78	0.7	0.74
Noise Scenario	Suggested	14	Hard	Random	96	1000	30	0	SigProfiler_PCAWG	20	20	0	10	1	0.67	0.8
Noise Scenario	Suggested	14	Hard	Random	96	1000	30	0	SigProfilerExtractor	27	27	0	3	1	0.9	0.95
Noise Scenario	Suggested	14	Hard	Random	96	1000	30	0	SomaticSignatures	25	25	0	5	1	0.83	0.91
Noise Scenario	Suggested	14	Hard	Random	96	1000	30	0.01	MutationalPatterns	23	15	8	15	0.65	0.5	0.57
Noise Scenario	Suggested	14	Hard	Random	96	1000	30	0.01	MutSpec	13	12	1	18	0.92	0.4	0.56
Noise Scenario	Suggested	14	Hard	Random	96	1000	30	0.01	SignatureAnalyzer	31	22	9	8	0.71	0.73	0.72
Noise Scenario	Suggested	14	Hard	Random	96	1000	30	0.01	SignatureToolsLib	14	13	1	17	0.93	0.43	0.59
Noise Scenario	Suggested	14	Hard	Random	96	1000	30	0.01	SigneR	28	20	8	10	0.71	0.67	0.69
Noise Scenario	Suggested	14	Hard	Random	96	1000	30	0.01	SigProfiler_PCAWG	20	20	0	10	1	0.67	0.8
Noise Scenario	Suggested	14	Hard	Random	96	1000	30	0.01	SigProfilerExtractor	27	27	0	3	1	0.9	0.95
Noise Scenario	Suggested	14	Hard	Random	96	1000	30	0.01	SomaticSignatures	25	25	0	5	1	0.83	0.91
Noise Scenario	Suggested	14	Hard	Random	96	1000	30	0.025	MutationalPatterns	25	16	9	14	0.64	0.53	0.58
Noise Scenario	Suggested	14	Hard	Random	96	1000	30	0.025	MutSpec	13	13	0	17	1	0.43	0.6
Noise Scenario	Suggested	14	Hard	Random	96	1000	30	0.025	SignatureAnalyzer	39	25	14	5	0.64	0.83	0.72
Noise Scenario	Suggested	14	Hard	Random	96	1000	30	0.025	SignatureToolsLib	13	13	0	17	1	0.43	0.6
Noise Scenario	Suggested	14	Hard	Random	96	1000	30	0.025	SigneR	33	19	14	11	0.58	0.63	0.6
Noise Scenario	Suggested	14	Hard	Random	96	1000	30	0.025	SigProfiler_PCAWG	20	20	0	10	1	0.67	0.8
Noise Scenario	Suggested	14	Hard	Random	96	1000	30	0.025	SigProfilerExtractor	27	27	0	3	1	0.9	0.95
Noise Scenario	Suggested	14	Hard	Random	96	1000	30	0.025	SomaticSignatures	25	24	1	6	0.96	0.8	0.87
Noise Scenario	Suggested	14	Hard	Random	96	1000	30	0.05	MutationalPatterns	26	16	10	14	0.62	0.53	0.57
Noise Scenario	Suggested	14	Hard	Random	96	1000	30	0.05	MutSpec	13	11	2	19	0.85	0.37	0.52
Noise Scenario	Suggested	14	Hard	Random	96	1000	30	0.05	SignatureAnalyzer	85	11	74	19	0.13	0.37	0.19
Noise Scenario	Suggested	14	Hard	Random	96	1000	30	0.05	SignatureToolsLib	14	13	1	17	0.93	0.43	0.59
Noise Scenario	Suggested	14	Hard	Random	96	1000	30	0.05	SigneR	35	21	14	9	0.6	0.7	0.65
Noise Scenario	Suggested	14	Hard	Random	96	1000	30	0.05	SigProfiler_PCAWG	18	17	1	13	0.94	0.57	0.71
Noise Scenario	Suggested	14	Hard	Random	96	1000	30	0.05	SigProfilerExtractor	26	26	0	4	1	0.87	0.93
Noise Scenario	Suggested	14	Hard	Random	96	1000	30	0.05	SomaticSignatures	25	25	0	5	1	0.83	0.91
Noise Scenario	Suggested	14	Hard	Random	96	1000	30	0.1	MutationalPatterns	33	13	20	17	0.39	0.43	0.41
Noise Scenario	Suggested	14	Hard	Random	96	1000	30	0.1	MutSpec	11	8	3	22	0.73	0.27	0.39
Noise Scenario	Suggested	14	Hard	Random	96	1000	30	0.1	SignatureAnalyzer	96	1	95	29	0.01	0.03	0.01
Noise Scenario	Suggested	14	Hard	Random	96	1000	30	0.1	SignatureToolsLib	13	10	3	20	0.77	0.33	0.46
Noise Scenario	Suggested	14	Hard	Random	96	1000	30	0.1	SigneR	35	15	20	15	0.43	0.5	0.46
Noise Scenario	Suggested	14	Hard	Random	96	1000	30	0.1	SigProfiler_PCAWG	13	11	2	19	0.85	0.37	0.52
Noise Scenario	Suggested	14	Hard	Random	96	1000	30	0.1	SigProfilerExtractor	25	25	0	5	1	0.83	0.91
Noise Scenario	Suggested	14	Hard	Random	96	1000	30	0.1	SomaticSignatures	25	25	0	5	1	0.83	0.91
Noise Scenario	Suggested	15	Hard	Random	96	1000	30	0	MutationalPatterns	22	22	0	8	1	0.73	0.84
Noise Scenario	Suggested	15	Hard	Random	96	1000	30	0	MutSpec	19	19	0	11	1	0.63	0.77
Noise Scenario	Suggested	15	Hard	Random	96	1000	30	0	SignatureAnalyzer	28	25	3	5	0.89	0.83	0.86
Noise Scenario	Suggested	15	Hard	Random	96	1000	30	0	SignatureToolsLib	23	22	1	8	0.96	0.73	0.83
Noise Scenario	Suggested	15	Hard	Random	96	1000	30	0	SigneR	26	25	1	5	0.96	0.83	0.89
Noise Scenario	Suggested	15	Hard	Random	96	1000	30	0	SigProfiler_PCAWG	26	26	0	4	1	0.87	0.93
Noise Scenario	Suggested	15	Hard	Random	96	1000	30	0	SigProfilerExtractor	26	26	0	4	1	0.87	0.93
Noise Scenario	Suggested	15	Hard	Random	96	1000	30	0	SomaticSignatures	25	24	1	6	0.96	0.8	0.87
Noise Scenario	Suggested	15	Hard	Random	96	1000	30	0.01	MutationalPatterns	22	22	0	8	1	0.73	0.84
Noise Scenario	Suggested	15	Hard	Random	96	1000	30	0.01	MutSpec	19	19	0	11	1	0.63	0.77
Noise Scenario	Suggested	15	Hard	Random	96	1000	30	0.01	SignatureAnalyzer	27	27	0	3	1	0.9	0.95
Noise Scenario	Suggested	15	Hard	Random	96	1000	30	0.01	SignatureToolsLib	23	23	0	7	1	0.77	0.87
Noise Scenario	Suggested	15	Hard	Random	96	1000	30	0.01	SigneR	26	23	3	7	0.88	0.77	0.82
Noise Scenario	Suggested	15	Hard	Random	96	1000	30	0.01	SigProfiler_PCAWG	26	26	0	4	1	0.87	0.93
Noise Scenario	Suggested	15	Hard	Random	96	1000	30	0.01	SigProfilerExtractor	27	27	0	3	1	0.9	0.95
Noise Scenario	Suggested	15	Hard	Random	96	1000	30	0.01	SomaticSignatures	25	25	0	5	1	0.83	0.91
Noise Scenario	Suggested	15	Hard	Random	96	1000	30	0.025	MutationalPatterns	22	22	0	8	1	0.73	0.84
Noise Scenario	Suggested	15	Hard	Random	96	1000	30	0.025	MutSpec	19	19	0	11	1	0.63	0.77
Noise Scenario	Suggested	15	Hard	Random	96	1000	30	0.025	SignatureAnalyzer	27	27	0	3	1	0.9	0.95
Noise Scenario	Suggested	15	Hard	Random	96	1000	30	0.025	SignatureToolsLib	23	23	0	7	1	0.77	0.87
Noise Scenario	Suggested	15	Hard	Random	96	1000	30	0.025	SigneR	26	21	5	9	0.81	0.7	0.75
Noise Scenario	Suggested	15	Hard	Random	96	1000	30	0.025	SigProfiler_PCAWG	25	25	0	5	1	0.83	0.91
Noise Scenario	Suggested	15	Hard	Random	96	1000	30	0.025	SigProfilerExtractor	28	28	0	2	1	0.93	0.96
Noise Scenario	Suggested	15	Hard	Random	96	1000	30	0.025	SomaticSignatures	25	23	2	7	0.92	0.77	0.84
Noise Scenario	Suggested	15	Hard	Random	96	1000	30	0.05	MutationalPatterns	22	22	0	8	1	0.73	0.84
Noise Scenario	Suggested	15	Hard	Random	96	1000	30	0.05	MutSpec	19	19	0	11	1	0.63	0.77
Noise Scenario	Suggested	15	Hard	Random	96	1000	30	0.05	SignatureAnalyzer	33	24	9	6	0.73	0.8	0.76
Noise Scenario	Suggested	15	Hard	Random	96	1000	30	0.05	SignatureToolsLib	23	23	0	7	1	0.77	0.87
Noise Scenario	Suggested	15	Hard	Random	96	1000	30	0.05	SigneR	26	23	3	7	0.88	0.77	0.82
Noise Scenario	Suggested	15	Hard	Random	96	1000	30	0.05	SigProfiler_PCAWG	23	23	0	7	1	0.77	0.87
Noise Scenario	Suggested	15	Hard	Random	96	1000	30	0.05	SigProfilerExtractor	28	28	0	2	1	0.93	0.96
Noise Scenario	Suggested	15	Hard	Random	96	1000	30	0.05	SomaticSignatures	25	25	0	5	1	0.83	0.91
Noise Scenario	Suggested	15	Hard	Random	96	1000	30	0.1	MutationalPatterns	31	21	10	9	0.68	0.7	0.69
Noise Scenario	Suggested	15	Hard	Random	96	1000	30	0.1	MutSpec	17	17	0	13	1	0.57	0.73
Noise Scenario	Suggested	15	Hard	Random	96	1000	30	0.1	SignatureAnalyzer	96	9	87	21	0.09	0.3	0.14
Noise Scenario	Suggested	15	Hard	Random	96	1000	30	0.1	SignatureToolsLib	23	22	1	8	0.96	0.73	0.83
Noise Scenario	Suggested	15	Hard	Random	96	1000	30	0.1	SigneR	35	21	14	9	0.6	0.7	0.65
Noise Scenario	Suggested	15	Hard	Random	96	1000	30	0.1	SigProfiler_PCAWG	22	22	0	8	1	0.73	0.84
Noise Scenario	Suggested	15	Hard	Random	96	1000	30	0.1	SigProfilerExtractor	26	26	0	4	1	0.87	0.93
Noise Scenario	Suggested	15	Hard	Random	96	1000	30	0.1	SomaticSignatures	25	25	0	5	1	0.83	0.91
Noise Scenario	Suggested	16	Hard	Random	96	1000	30	0	MutationalPatterns	19	19	0	11	1	0.63	0.77
Noise Scenario	Suggested	16	Hard	Random	96	1000	30	0	MutSpec	20	18	2	12	0.9	0.6	0.72
Noise Scenario	Suggested	16	Hard	Random	96	1000	30	0	SignatureAnalyzer	28	26	2	4	0.93	0.87	0.9
Noise Scenario	Suggested	16	Hard	Random	96	1000	30	0	SignatureToolsLib	20	19	1	11	0.95	0.63	0.76
Noise Scenario	Suggested	16	Hard	Random	96	1000	30	0	SigneR	24	21	3	9	0.88	0.7	0.78
Noise Scenario	Suggested	16	Hard	Random	96	1000	30	0	SigProfiler_PCAWG	24	24	0	6	1	0.8	0.89
Noise Scenario	Suggested	16	Hard	Random	96	1000	30	0	SigProfilerExtractor	28	28	0	2	1	0.93	0.96
Noise Scenario	Suggested	16	Hard	Random	96	1000	30	0	SomaticSignatures	25	25	0	5	1	0.83	0.91
Noise Scenario	Suggested	16	Hard	Random	96	1000	30	0.01	MutationalPatterns	19	19	0	11	1	0.63	0.77
Noise Scenario	Suggested	16	Hard	Random	96	1000	30	0.01	MutSpec	20	19	1	11	0.95	0.63	0.76
Noise Scenario	Suggested	16	Hard	Random	96	1000	30	0.01	SignatureAnalyzer	27	26	1	4	0.96	0.87	0.91
Noise Scenario	Suggested	16	Hard	Random	96	1000	30	0.01	SignatureToolsLib	21	20	1	10	0.95	0.67	0.79
Noise Scenario	Suggested	16	Hard	Random	96	1000	30	0.01	SigneR	24	21	3	9	0.88	0.7	0.78
Noise Scenario	Suggested	16	Hard	Random	96	1000	30	0.01	SigProfiler_PCAWG	24	24	0	6	1	0.8	0.89
Noise Scenario	Suggested	16	Hard	Random	96	1000	30	0.01	SigProfilerExtractor	28	28	0	2	1	0.93	0.96
Noise Scenario	Suggested	16	Hard	Random	96	1000	30	0.01	SomaticSignatures	25	25	0	5	1	0.83	0.91
Noise Scenario	Suggested	16	Hard	Random	96	1000	30	0.025	MutationalPatterns	19	19	0	11	1	0.63	0.77
Noise Scenario	Suggested	16	Hard	Random	96	1000	30	0.025	MutSpec	20	18	2	12	0.9	0.6	0.72
Noise Scenario	Suggested	16	Hard	Random	96	1000	30	0.025	SignatureAnalyzer	30	23	7	7	0.77	0.77	0.77
Noise Scenario	Suggested	16	Hard	Random	96	1000	30	0.025	SignatureToolsLib	19	19	0	11	1	0.63	0.77
Noise Scenario	Suggested	16	Hard	Random	96	1000	30	0.025	SigneR	24	22	2	8	0.92	0.73	0.81
Noise Scenario	Suggested	16	Hard	Random	96	1000	30	0.025	SigProfiler_PCAWG	24	24	0	6	1	0.8	0.89
Noise Scenario	Suggested	16	Hard	Random	96	1000	30	0.025	SigProfilerExtractor	28	28	0	2	1	0.93	0.96
Noise Scenario	Suggested	16	Hard	Random	96	1000	30	0.025	SomaticSignatures	25	25	0	5	1	0.83	0.91
Noise Scenario	Suggested	16	Hard	Random	96	1000	30	0.05	MutationalPatterns	19	17	2	13	0.89	0.57	0.69
Noise Scenario	Suggested	16	Hard	Random	96	1000	30	0.05	MutSpec	20	18	2	12	0.9	0.6	0.72
Noise Scenario	Suggested	16	Hard	Random	96	1000	30	0.05	SignatureAnalyzer	42	19	23	11	0.45	0.63	0.53
Noise Scenario	Suggested	16	Hard	Random	96	1000	30	0.05	SignatureToolsLib	19	19	0	11	1	0.63	0.77
Noise Scenario	Suggested	16	Hard	Random	96	1000	30	0.05	SigneR	29	22	7	8	0.76	0.73	0.74
Noise Scenario	Suggested	16	Hard	Random	96	1000	30	0.05	SigProfiler_PCAWG	19	19	0	11	1	0.63	0.77
Noise Scenario	Suggested	16	Hard	Random	96	1000	30	0.05	SigProfilerExtractor	28	28	0	2	1	0.93	0.96
Noise Scenario	Suggested	16	Hard	Random	96	1000	30	0.05	SomaticSignatures	25	24	1	6	0.96	0.8	0.87
Noise Scenario	Suggested	16	Hard	Random	96	1000	30	0.1	MutationalPatterns	28	16	12	14	0.57	0.53	0.55
Noise Scenario	Suggested	16	Hard	Random	96	1000	30	0.1	MutSpec	18	18	0	12	1	0.6	0.75
Noise Scenario	Suggested	16	Hard	Random	96	1000	30	0.1	SignatureAnalyzer	96	6	90	24	0.06	0.2	0.09
Noise Scenario	Suggested	16	Hard	Random	96	1000	30	0.1	SignatureToolsLib	20	19	1	11	0.95	0.63	0.76
Noise Scenario	Suggested	16	Hard	Random	96	1000	30	0.1	SigneR	35	21	14	9	0.6	0.7	0.65
Noise Scenario	Suggested	16	Hard	Random	96	1000	30	0.1	SigProfiler_PCAWG	20	19	1	11	0.95	0.63	0.76
Noise Scenario	Suggested	16	Hard	Random	96	1000	30	0.1	SigProfilerExtractor	24	24	0	6	1	0.8	0.89
Noise Scenario	Suggested	16	Hard	Random	96	1000	30	0.1	SomaticSignatures	25	23	2	7	0.92	0.77	0.84
Noise Scenario	Suggested	17	Hard	Random	96	1000	30	0	MutationalPatterns	21	16	5	14	0.76	0.53	0.62
Noise Scenario	Suggested	17	Hard	Random	96	1000	30	0	MutSpec	11	11	0	19	1	0.37	0.54
Noise Scenario	Suggested	17	Hard	Random	96	1000	30	0	SignatureAnalyzer	28	24	4	6	0.86	0.8	0.83
Noise Scenario	Suggested	17	Hard	Random	96	1000	30	0	SignatureToolsLib	18	18	0	12	1	0.6	0.75
Noise Scenario	Suggested	17	Hard	Random	96	1000	30	0	SigneR	25	19	6	11	0.76	0.63	0.69
Noise Scenario	Suggested	17	Hard	Random	96	1000	30	0	SigProfiler_PCAWG	22	22	0	8	1	0.73	0.84
Noise Scenario	Suggested	17	Hard	Random	96	1000	30	0	SigProfilerExtractor	26	26	0	4	1	0.87	0.93
Noise Scenario	Suggested	17	Hard	Random	96	1000	30	0	SomaticSignatures	25	25	0	5	1	0.83	0.91
Noise Scenario	Suggested	17	Hard	Random	96	1000	30	0.01	MutationalPatterns	21	16	5	14	0.76	0.53	0.62
Noise Scenario	Suggested	17	Hard	Random	96	1000	30	0.01	MutSpec	11	11	0	19	1	0.37	0.54
Noise Scenario	Suggested	17	Hard	Random	96	1000	30	0.01	SignatureAnalyzer	29	25	4	5	0.86	0.83	0.84
Noise Scenario	Suggested	17	Hard	Random	96	1000	30	0.01	SignatureToolsLib	16	15	1	15	0.94	0.5	0.65
Noise Scenario	Suggested	17	Hard	Random	96	1000	30	0.01	SigneR	25	19	6	11	0.76	0.63	0.69
Noise Scenario	Suggested	17	Hard	Random	96	1000	30	0.01	SigProfiler_PCAWG	22	22	0	8	1	0.73	0.84
Noise Scenario	Suggested	17	Hard	Random	96	1000	30	0.01	SigProfilerExtractor	26	26	0	4	1	0.87	0.93
Noise Scenario	Suggested	17	Hard	Random	96	1000	30	0.01	SomaticSignatures	25	25	0	5	1	0.83	0.91
Noise Scenario	Suggested	17	Hard	Random	96	1000	30	0.025	MutationalPatterns	23	15	8	15	0.65	0.5	0.57
Noise Scenario	Suggested	17	Hard	Random	96	1000	30	0.025	MutSpec	11	11	0	19	1	0.37	0.54
Noise Scenario	Suggested	17	Hard	Random	96	1000	30	0.025	SignatureAnalyzer	33	26	7	4	0.79	0.87	0.83
Noise Scenario	Suggested	17	Hard	Random	96	1000	30	0.025	SignatureToolsLib	17	16	1	14	0.94	0.53	0.68
Noise Scenario	Suggested	17	Hard	Random	96	1000	30	0.025	SigneR	30	21	9	9	0.7	0.7	0.7
Noise Scenario	Suggested	17	Hard	Random	96	1000	30	0.025	SigProfiler_PCAWG	18	18	0	12	1	0.6	0.75
Noise Scenario	Suggested	17	Hard	Random	96	1000	30	0.025	SigProfilerExtractor	26	26	0	4	1	0.87	0.93
Noise Scenario	Suggested	17	Hard	Random	96	1000	30	0.025	SomaticSignatures	25	25	0	5	1	0.83	0.91
Noise Scenario	Suggested	17	Hard	Random	96	1000	30	0.05	MutationalPatterns	27	16	11	14	0.59	0.53	0.56
Noise Scenario	Suggested	17	Hard	Random	96	1000	30	0.05	MutSpec	11	11	0	19	1	0.37	0.54
Noise Scenario	Suggested	17	Hard	Random	96	1000	30	0.05	SignatureAnalyzer	59	14	45	16	0.24	0.47	0.32
Noise Scenario	Suggested	17	Hard	Random	96	1000	30	0.05	SignatureToolsLib	17	15	2	15	0.88	0.5	0.64
Noise Scenario	Suggested	17	Hard	Random	96	1000	30	0.05	SigneR	35	22	13	8	0.63	0.73	0.68
Noise Scenario	Suggested	17	Hard	Random	96	1000	30	0.05	SigProfiler_PCAWG	19	18	1	12	0.95	0.6	0.74
Noise Scenario	Suggested	17	Hard	Random	96	1000	30	0.05	SigProfilerExtractor	26	26	0	4	1	0.87	0.93
Noise Scenario	Suggested	17	Hard	Random	96	1000	30	0.05	SomaticSignatures	25	25	0	5	1	0.83	0.91
Noise Scenario	Suggested	17	Hard	Random	96	1000	30	0.1	MutationalPatterns	30	13	17	17	0.43	0.43	0.43
Noise Scenario	Suggested	17	Hard	Random	96	1000	30	0.1	MutSpec	16	12	4	18	0.75	0.4	0.52
Noise Scenario	Suggested	17	Hard	Random	96	1000	30	0.1	SignatureAnalyzer	96	6	90	24	0.06	0.2	0.09
Noise Scenario	Suggested	17	Hard	Random	96	1000	30	0.1	SignatureToolsLib	15	14	1	16	0.93	0.47	0.62
Noise Scenario	Suggested	17	Hard	Random	96	1000	30	0.1	SigneR	35	18	17	12	0.51	0.6	0.55
Noise Scenario	Suggested	17	Hard	Random	96	1000	30	0.1	SigProfiler_PCAWG	15	14	1	16	0.93	0.47	0.62
Noise Scenario	Suggested	17	Hard	Random	96	1000	30	0.1	SigProfilerExtractor	26	26	0	4	1	0.87	0.93
Noise Scenario	Suggested	17	Hard	Random	96	1000	30	0.1	SomaticSignatures	25	23	2	7	0.92	0.77	0.84
Noise Scenario	Suggested	18	Hard	Random	96	1000	30	0	MutationalPatterns	22	21	1	9	0.95	0.7	0.81
Noise Scenario	Suggested	18	Hard	Random	96	1000	30	0	MutSpec	18	18	0	12	1	0.6	0.75
Noise Scenario	Suggested	18	Hard	Random	96	1000	30	0	SignatureAnalyzer	27	24	3	6	0.89	0.8	0.84
Noise Scenario	Suggested	18	Hard	Random	96	1000	30	0	SignatureToolsLib	23	23	0	7	1	0.77	0.87
Noise Scenario	Suggested	18	Hard	Random	96	1000	30	0	SigneR	26	23	3	7	0.88	0.77	0.82
Noise Scenario	Suggested	18	Hard	Random	96	1000	30	0	SigProfiler_PCAWG	23	23	0	7	1	0.77	0.87
Noise Scenario	Suggested	18	Hard	Random	96	1000	30	0	SigProfilerExtractor	28	28	0	2	1	0.93	0.96
Noise Scenario	Suggested	18	Hard	Random	96	1000	30	0	SomaticSignatures	26	26	0	4	1	0.87	0.93
Noise Scenario	Suggested	18	Hard	Random	96	1000	30	0.01	MutationalPatterns	22	21	1	9	0.95	0.7	0.81
Noise Scenario	Suggested	18	Hard	Random	96	1000	30	0.01	MutSpec	18	18	0	12	1	0.6	0.75
Noise Scenario	Suggested	18	Hard	Random	96	1000	30	0.01	SignatureAnalyzer	29	24	5	6	0.83	0.8	0.81
Noise Scenario	Suggested	18	Hard	Random	96	1000	30	0.01	SignatureToolsLib	22	21	1	9	0.95	0.7	0.81
Noise Scenario	Suggested	18	Hard	Random	96	1000	30	0.01	SigneR	25	24	1	6	0.96	0.8	0.87
Noise Scenario	Suggested	18	Hard	Random	96	1000	30	0.01	SigProfiler_PCAWG	26	26	0	4	1	0.87	0.93
Noise Scenario	Suggested	18	Hard	Random	96	1000	30	0.01	SigProfilerExtractor	28	28	0	2	1	0.93	0.96
Noise Scenario	Suggested	18	Hard	Random	96	1000	30	0.01	SomaticSignatures	26	26	0	4	1	0.87	0.93
Noise Scenario	Suggested	18	Hard	Random	96	1000	30	0.025	MutationalPatterns	22	21	1	9	0.95	0.7	0.81
Noise Scenario	Suggested	18	Hard	Random	96	1000	30	0.025	MutSpec	18	18	0	12	1	0.6	0.75
Noise Scenario	Suggested	18	Hard	Random	96	1000	30	0.025	SignatureAnalyzer	27	26	1	4	0.96	0.87	0.91
Noise Scenario	Suggested	18	Hard	Random	96	1000	30	0.025	SignatureToolsLib	22	21	1	9	0.95	0.7	0.81
Noise Scenario	Suggested	18	Hard	Random	96	1000	30	0.025	SigneR	25	20	5	10	0.8	0.67	0.73
Noise Scenario	Suggested	18	Hard	Random	96	1000	30	0.025	SigProfiler_PCAWG	26	26	0	4	1	0.87	0.93
Noise Scenario	Suggested	18	Hard	Random	96	1000	30	0.025	SigProfilerExtractor	27	27	0	3	1	0.9	0.95
Noise Scenario	Suggested	18	Hard	Random	96	1000	30	0.025	SomaticSignatures	26	26	0	4	1	0.87	0.93
Noise Scenario	Suggested	18	Hard	Random	96	1000	30	0.05	MutationalPatterns	23	22	1	8	0.96	0.73	0.83
Noise Scenario	Suggested	18	Hard	Random	96	1000	30	0.05	MutSpec	18	18	0	12	1	0.6	0.75
Noise Scenario	Suggested	18	Hard	Random	96	1000	30	0.05	SignatureAnalyzer	32	24	8	6	0.75	0.8	0.77
Noise Scenario	Suggested	18	Hard	Random	96	1000	30	0.05	SignatureToolsLib	22	21	1	9	0.95	0.7	0.81
Noise Scenario	Suggested	18	Hard	Random	96	1000	30	0.05	SigneR	28	18	10	12	0.64	0.6	0.62
Noise Scenario	Suggested	18	Hard	Random	96	1000	30	0.05	SigProfiler_PCAWG	23	23	0	7	1	0.77	0.87
Noise Scenario	Suggested	18	Hard	Random	96	1000	30	0.05	SigProfilerExtractor	27	27	0	3	1	0.9	0.95
Noise Scenario	Suggested	18	Hard	Random	96	1000	30	0.05	SomaticSignatures	26	26	0	4	1	0.87	0.93
Noise Scenario	Suggested	18	Hard	Random	96	1000	30	0.1	MutationalPatterns	31	15	16	15	0.48	0.5	0.49
Noise Scenario	Suggested	18	Hard	Random	96	1000	30	0.1	MutSpec	20	20	0	10	1	0.67	0.8
Noise Scenario	Suggested	18	Hard	Random	96	1000	30	0.1	SignatureAnalyzer	96	5	91	25	0.05	0.17	0.08
Noise Scenario	Suggested	18	Hard	Random	96	1000	30	0.1	SignatureToolsLib	22	21	1	9	0.95	0.7	0.81
Noise Scenario	Suggested	18	Hard	Random	96	1000	30	0.1	SigneR	35	20	15	10	0.57	0.67	0.62
Noise Scenario	Suggested	18	Hard	Random	96	1000	30	0.1	SigProfiler_PCAWG	21	21	0	9	1	0.7	0.82
Noise Scenario	Suggested	18	Hard	Random	96	1000	30	0.1	SigProfilerExtractor	26	26	0	4	1	0.87	0.93
Noise Scenario	Suggested	18	Hard	Random	96	1000	30	0.1	SomaticSignatures	26	24	2	6	0.92	0.8	0.86
Noise Scenario	Suggested	19	Hard	Random	96	1000	30	0	MutationalPatterns	21	18	3	12	0.86	0.6	0.71
Noise Scenario	Suggested	19	Hard	Random	96	1000	30	0	MutSpec	18	18	0	12	1	0.6	0.75
Noise Scenario	Suggested	19	Hard	Random	96	1000	30	0	SignatureAnalyzer	28	25	3	5	0.89	0.83	0.86
Noise Scenario	Suggested	19	Hard	Random	96	1000	30	0	SignatureToolsLib	21	21	0	9	1	0.7	0.82
Noise Scenario	Suggested	19	Hard	Random	96	1000	30	0	SigneR	27	21	6	9	0.78	0.7	0.74
Noise Scenario	Suggested	19	Hard	Random	96	1000	30	0	SigProfiler_PCAWG	24	24	0	6	1	0.8	0.89
Noise Scenario	Suggested	19	Hard	Random	96	1000	30	0	SigProfilerExtractor	27	27	0	3	1	0.9	0.95
Noise Scenario	Suggested	19	Hard	Random	96	1000	30	0	SomaticSignatures	25	25	0	5	1	0.83	0.91
Noise Scenario	Suggested	19	Hard	Random	96	1000	30	0.01	MutationalPatterns	21	19	2	11	0.9	0.63	0.74
Noise Scenario	Suggested	19	Hard	Random	96	1000	30	0.01	MutSpec	18	18	0	12	1	0.6	0.75
Noise Scenario	Suggested	19	Hard	Random	96	1000	30	0.01	SignatureAnalyzer	30	24	6	6	0.8	0.8	0.8
Noise Scenario	Suggested	19	Hard	Random	96	1000	30	0.01	SignatureToolsLib	20	20	0	10	1	0.67	0.8
Noise Scenario	Suggested	19	Hard	Random	96	1000	30	0.01	SigneR	25	18	7	12	0.72	0.6	0.65
Noise Scenario	Suggested	19	Hard	Random	96	1000	30	0.01	SigProfiler_PCAWG	22	22	0	8	1	0.73	0.84
Noise Scenario	Suggested	19	Hard	Random	96	1000	30	0.01	SigProfilerExtractor	27	27	0	3	1	0.9	0.95
Noise Scenario	Suggested	19	Hard	Random	96	1000	30	0.01	SomaticSignatures	25	24	1	6	0.96	0.8	0.87
Noise Scenario	Suggested	19	Hard	Random	96	1000	30	0.025	MutationalPatterns	22	19	3	11	0.86	0.63	0.73
Noise Scenario	Suggested	19	Hard	Random	96	1000	30	0.025	MutSpec	18	18	0	12	1	0.6	0.75
Noise Scenario	Suggested	19	Hard	Random	96	1000	30	0.025	SignatureAnalyzer	32	22	10	8	0.69	0.73	0.71
Noise Scenario	Suggested	19	Hard	Random	96	1000	30	0.025	SignatureToolsLib	20	20	0	10	1	0.67	0.8
Noise Scenario	Suggested	19	Hard	Random	96	1000	30	0.025	SigneR	26	21	5	9	0.81	0.7	0.75
Noise Scenario	Suggested	19	Hard	Random	96	1000	30	0.025	SigProfiler_PCAWG	22	22	0	8	1	0.73	0.84
Noise Scenario	Suggested	19	Hard	Random	96	1000	30	0.025	SigProfilerExtractor	27	27	0	3	1	0.9	0.95
Noise Scenario	Suggested	19	Hard	Random	96	1000	30	0.025	SomaticSignatures	25	24	1	6	0.96	0.8	0.87
Noise Scenario	Suggested	19	Hard	Random	96	1000	30	0.05	MutationalPatterns	24	19	5	11	0.79	0.63	0.7
Noise Scenario	Suggested	19	Hard	Random	96	1000	30	0.05	MutSpec	18	18	0	12	1	0.6	0.75
Noise Scenario	Suggested	19	Hard	Random	96	1000	30	0.05	SignatureAnalyzer	51	18	33	12	0.35	0.6	0.44
Noise Scenario	Suggested	19	Hard	Random	96	1000	30	0.05	SignatureToolsLib	20	19	1	11	0.95	0.63	0.76
Noise Scenario	Suggested	19	Hard	Random	96	1000	30	0.05	SigneR	35	21	14	9	0.6	0.7	0.65
Noise Scenario	Suggested	19	Hard	Random	96	1000	30	0.05	SigProfiler_PCAWG	22	22	0	8	1	0.73	0.84
Noise Scenario	Suggested	19	Hard	Random	96	1000	30	0.05	SigProfilerExtractor	26	26	0	4	1	0.87	0.93
Noise Scenario	Suggested	19	Hard	Random	96	1000	30	0.05	SomaticSignatures	25	25	0	5	1	0.83	0.91
Noise Scenario	Suggested	19	Hard	Random	96	1000	30	0.1	MutationalPatterns	33	17	16	13	0.52	0.57	0.54
Noise Scenario	Suggested	19	Hard	Random	96	1000	30	0.1	MutSpec	16	16	0	14	1	0.53	0.69
Noise Scenario	Suggested	19	Hard	Random	96	1000	30	0.1	SignatureAnalyzer	96	4	92	26	0.04	0.13	0.06
Noise Scenario	Suggested	19	Hard	Random	96	1000	30	0.1	SignatureToolsLib	20	18	2	12	0.9	0.6	0.72
Noise Scenario	Suggested	19	Hard	Random	96	1000	30	0.1	SigneR	35	19	16	11	0.54	0.63	0.58
Noise Scenario	Suggested	19	Hard	Random	96	1000	30	0.1	SigProfiler_PCAWG	17	17	0	13	1	0.57	0.73
Noise Scenario	Suggested	19	Hard	Random	96	1000	30	0.1	SigProfilerExtractor	25	25	0	5	1	0.83	0.91
Noise Scenario	Suggested	19	Hard	Random	96	1000	30	0.1	SomaticSignatures	25	25	0	5	1	0.83	0.91
Noise Scenario	Suggested	20	Hard	Random	96	1000	30	0	MutationalPatterns	17	14	3	16	0.82	0.47	0.6
Noise Scenario	Suggested	20	Hard	Random	96	1000	30	0	MutSpec	14	14	0	16	1	0.47	0.64
Noise Scenario	Suggested	20	Hard	Random	96	1000	30	0	SignatureAnalyzer	28	20	8	10	0.71	0.67	0.69
Noise Scenario	Suggested	20	Hard	Random	96	1000	30	0	SignatureToolsLib	17	17	0	13	1	0.57	0.73
Noise Scenario	Suggested	20	Hard	Random	96	1000	30	0	SigneR	24	16	8	14	0.67	0.53	0.59
Noise Scenario	Suggested	20	Hard	Random	96	1000	30	0	SigProfiler_PCAWG	20	20	0	10	1	0.67	0.8
Noise Scenario	Suggested	20	Hard	Random	96	1000	30	0	SigProfilerExtractor	24	24	0	6	1	0.8	0.89
Noise Scenario	Suggested	20	Hard	Random	96	1000	30	0	SomaticSignatures	22	22	0	8	1	0.73	0.84
Noise Scenario	Suggested	20	Hard	Random	96	1000	30	0.01	MutationalPatterns	16	15	1	15	0.94	0.5	0.65
Noise Scenario	Suggested	20	Hard	Random	96	1000	30	0.01	MutSpec	14	14	0	16	1	0.47	0.64
Noise Scenario	Suggested	20	Hard	Random	96	1000	30	0.01	SignatureAnalyzer	29	22	7	8	0.76	0.73	0.74
Noise Scenario	Suggested	20	Hard	Random	96	1000	30	0.01	SignatureToolsLib	17	17	0	13	1	0.57	0.73
Noise Scenario	Suggested	20	Hard	Random	96	1000	30	0.01	SigneR	26	14	12	16	0.54	0.47	0.5
Noise Scenario	Suggested	20	Hard	Random	96	1000	30	0.01	SigProfiler_PCAWG	20	20	0	10	1	0.67	0.8
Noise Scenario	Suggested	20	Hard	Random	96	1000	30	0.01	SigProfilerExtractor	24	24	0	6	1	0.8	0.89
Noise Scenario	Suggested	20	Hard	Random	96	1000	30	0.01	SomaticSignatures	22	22	0	8	1	0.73	0.84
Noise Scenario	Suggested	20	Hard	Random	96	1000	30	0.025	MutationalPatterns	16	15	1	15	0.94	0.5	0.65
Noise Scenario	Suggested	20	Hard	Random	96	1000	30	0.025	MutSpec	14	14	0	16	1	0.47	0.64
Noise Scenario	Suggested	20	Hard	Random	96	1000	30	0.025	SignatureAnalyzer	42	17	25	13	0.4	0.57	0.47
Noise Scenario	Suggested	20	Hard	Random	96	1000	30	0.025	SignatureToolsLib	16	16	0	14	1	0.53	0.69
Noise Scenario	Suggested	20	Hard	Random	96	1000	30	0.025	SigneR	29	11	18	19	0.38	0.37	0.37
Noise Scenario	Suggested	20	Hard	Random	96	1000	30	0.025	SigProfiler_PCAWG	17	17	0	13	1	0.57	0.73
Noise Scenario	Suggested	20	Hard	Random	96	1000	30	0.025	SigProfilerExtractor	24	24	0	6	1	0.8	0.89
Noise Scenario	Suggested	20	Hard	Random	96	1000	30	0.025	SomaticSignatures	22	22	0	8	1	0.73	0.84
Noise Scenario	Suggested	20	Hard	Random	96	1000	30	0.05	MutationalPatterns	19	15	4	15	0.79	0.5	0.61
Noise Scenario	Suggested	20	Hard	Random	96	1000	30	0.05	MutSpec	14	14	0	16	1	0.47	0.64
Noise Scenario	Suggested	20	Hard	Random	96	1000	30	0.05	SignatureAnalyzer	96	5	91	25	0.05	0.17	0.08
Noise Scenario	Suggested	20	Hard	Random	96	1000	30	0.05	SignatureToolsLib	16	16	0	14	1	0.53	0.69
Noise Scenario	Suggested	20	Hard	Random	96	1000	30	0.05	SigneR	35	13	22	17	0.37	0.43	0.4
Noise Scenario	Suggested	20	Hard	Random	96	1000	30	0.05	SigProfiler_PCAWG	17	17	0	13	1	0.57	0.73
Noise Scenario	Suggested	20	Hard	Random	96	1000	30	0.05	SigProfilerExtractor	25	25	0	5	1	0.83	0.91
Noise Scenario	Suggested	20	Hard	Random	96	1000	30	0.05	SomaticSignatures	22	21	1	9	0.95	0.7	0.81
Noise Scenario	Suggested	20	Hard	Random	96	1000	30	0.1	MutationalPatterns	29	14	15	16	0.48	0.47	0.47
Noise Scenario	Suggested	20	Hard	Random	96	1000	30	0.1	MutSpec	18	13	5	17	0.72	0.43	0.54
Noise Scenario	Suggested	20	Hard	Random	96	1000	30	0.1	SignatureAnalyzer	96	1	95	29	0.01	0.03	0.01
Noise Scenario	Suggested	20	Hard	Random	96	1000	30	0.1	SignatureToolsLib	16	14	2	16	0.88	0.47	0.61
Noise Scenario	Suggested	20	Hard	Random	96	1000	30	0.1	SigneR	35	12	23	18	0.34	0.4	0.37
Noise Scenario	Suggested	20	Hard	Random	96	1000	30	0.1	SigProfiler_PCAWG	14	14	0	16	1	0.47	0.64
Noise Scenario	Suggested	20	Hard	Random	96	1000	30	0.1	SigProfilerExtractor	23	23	0	7	1	0.77	0.87
Noise Scenario	Suggested	20	Hard	Random	96	1000	30	0.1	SomaticSignatures	22	19	3	11	0.86	0.63	0.73
Noise Scenario	Forced	1	Hard	Random	96	1000	30	0	MutationalPatterns	30	13	17	17	0.43	0.43	0.43
Noise Scenario	Forced	1	Hard	Random	96	1000	30	0	MutSpec	30	10	20	20	0.33	0.33	0.33
Noise Scenario	Forced	1	Hard	Random	96	1000	30	0	SignatureToolsLib	30	16	14	14	0.53	0.53	0.53
Noise Scenario	Forced	1	Hard	Random	96	1000	30	0	SigneR	30	25	5	5	0.83	0.83	0.83
Noise Scenario	Forced	1	Hard	Random	96	1000	30	0	SigProfiler_PCAWG	30	25	5	5	0.83	0.83	0.83
Noise Scenario	Forced	1	Hard	Random	96	1000	30	0	SigProfilerExtractor	30	25	5	5	0.83	0.83	0.83
Noise Scenario	Forced	1	Hard	Random	96	1000	30	0	SomaticSignatures	30	13	17	17	0.43	0.43	0.43
Noise Scenario	Forced	1	Hard	Random	96	1000	30	0.01	MutationalPatterns	30	12	18	18	0.4	0.4	0.4
Noise Scenario	Forced	1	Hard	Random	96	1000	30	0.01	MutSpec	30	11	19	19	0.37	0.37	0.37
Noise Scenario	Forced	1	Hard	Random	96	1000	30	0.01	SignatureToolsLib	30	16	14	14	0.53	0.53	0.53
Noise Scenario	Forced	1	Hard	Random	96	1000	30	0.01	SigneR	30	25	5	5	0.83	0.83	0.83
Noise Scenario	Forced	1	Hard	Random	96	1000	30	0.01	SigProfiler_PCAWG	30	24	6	6	0.8	0.8	0.8
Noise Scenario	Forced	1	Hard	Random	96	1000	30	0.01	SigProfilerExtractor	30	25	5	5	0.83	0.83	0.83
Noise Scenario	Forced	1	Hard	Random	96	1000	30	0.01	SomaticSignatures	30	18	12	12	0.6	0.6	0.6
Noise Scenario	Forced	1	Hard	Random	96	1000	30	0.025	MutationalPatterns	30	10	20	20	0.33	0.33	0.33
Noise Scenario	Forced	1	Hard	Random	96	1000	30	0.025	MutSpec	30	14	16	16	0.47	0.47	0.47
Noise Scenario	Forced	1	Hard	Random	96	1000	30	0.025	SignatureToolsLib	30	16	14	14	0.53	0.53	0.53
Noise Scenario	Forced	1	Hard	Random	96	1000	30	0.025	SigneR	30	23	7	7	0.77	0.77	0.77
Noise Scenario	Forced	1	Hard	Random	96	1000	30	0.025	SigProfiler_PCAWG	30	24	6	6	0.8	0.8	0.8
Noise Scenario	Forced	1	Hard	Random	96	1000	30	0.025	SigProfilerExtractor	30	25	5	5	0.83	0.83	0.83
Noise Scenario	Forced	1	Hard	Random	96	1000	30	0.025	SomaticSignatures	30	14	16	16	0.47	0.47	0.47
Noise Scenario	Forced	1	Hard	Random	96	1000	30	0.05	MutationalPatterns	30	11	19	19	0.37	0.37	0.37
Noise Scenario	Forced	1	Hard	Random	96	1000	30	0.05	MutSpec	30	13	17	17	0.43	0.43	0.43
Noise Scenario	Forced	1	Hard	Random	96	1000	30	0.05	SignatureToolsLib	30	16	14	14	0.53	0.53	0.53
Noise Scenario	Forced	1	Hard	Random	96	1000	30	0.05	SigneR	30	20	10	10	0.67	0.67	0.67
Noise Scenario	Forced	1	Hard	Random	96	1000	30	0.05	SigProfiler_PCAWG	30	17	13	13	0.57	0.57	0.57
Noise Scenario	Forced	1	Hard	Random	96	1000	30	0.05	SigProfilerExtractor	30	25	5	5	0.83	0.83	0.83
Noise Scenario	Forced	1	Hard	Random	96	1000	30	0.05	SomaticSignatures	30	13	17	17	0.43	0.43	0.43
Noise Scenario	Forced	1	Hard	Random	96	1000	30	0.1	MutationalPatterns	30	7	23	23	0.23	0.23	0.23
Noise Scenario	Forced	1	Hard	Random	96	1000	30	0.1	MutSpec	30	11	19	19	0.37	0.37	0.37
Noise Scenario	Forced	1	Hard	Random	96	1000	30	0.1	SignatureToolsLib	30	14	16	16	0.47	0.47	0.47
Noise Scenario	Forced	1	Hard	Random	96	1000	30	0.1	SigneR	30	15	15	15	0.5	0.5	0.5
Noise Scenario	Forced	1	Hard	Random	96	1000	30	0.1	SigProfiler_PCAWG	30	14	16	16	0.47	0.47	0.47
Noise Scenario	Forced	1	Hard	Random	96	1000	30	0.1	SigProfilerExtractor	30	21	9	9	0.7	0.7	0.7
Noise Scenario	Forced	1	Hard	Random	96	1000	30	0.1	SomaticSignatures	30	9	21	21	0.3	0.3	0.3
Noise Scenario	Forced	2	Hard	Random	96	1000	30	0	MutationalPatterns	30	14	16	16	0.47	0.47	0.47
Noise Scenario	Forced	2	Hard	Random	96	1000	30	0	MutSpec	30	14	16	16	0.47	0.47	0.47
Noise Scenario	Forced	2	Hard	Random	96	1000	30	0	SignatureToolsLib	30	16	14	14	0.53	0.53	0.53
Noise Scenario	Forced	2	Hard	Random	96	1000	30	0	SigneR	30	24	6	6	0.8	0.8	0.8
Noise Scenario	Forced	2	Hard	Random	96	1000	30	0	SigProfiler_PCAWG	30	24	6	6	0.8	0.8	0.8
Noise Scenario	Forced	2	Hard	Random	96	1000	30	0	SigProfilerExtractor	30	24	6	6	0.8	0.8	0.8
Noise Scenario	Forced	2	Hard	Random	96	1000	30	0	SomaticSignatures	30	18	12	12	0.6	0.6	0.6
Noise Scenario	Forced	2	Hard	Random	96	1000	30	0.01	MutationalPatterns	30	13	17	17	0.43	0.43	0.43
Noise Scenario	Forced	2	Hard	Random	96	1000	30	0.01	MutSpec	30	13	17	17	0.43	0.43	0.43
Noise Scenario	Forced	2	Hard	Random	96	1000	30	0.01	SignatureToolsLib	30	16	14	14	0.53	0.53	0.53
Noise Scenario	Forced	2	Hard	Random	96	1000	30	0.01	SigneR	30	24	6	6	0.8	0.8	0.8
Noise Scenario	Forced	2	Hard	Random	96	1000	30	0.01	SigProfiler_PCAWG	30	24	6	6	0.8	0.8	0.8
Noise Scenario	Forced	2	Hard	Random	96	1000	30	0.01	SigProfilerExtractor	30	24	6	6	0.8	0.8	0.8
Noise Scenario	Forced	2	Hard	Random	96	1000	30	0.01	SomaticSignatures	30	15	15	15	0.5	0.5	0.5
Noise Scenario	Forced	2	Hard	Random	96	1000	30	0.025	MutationalPatterns	30	15	15	15	0.5	0.5	0.5
Noise Scenario	Forced	2	Hard	Random	96	1000	30	0.025	MutSpec	30	14	16	16	0.47	0.47	0.47
Noise Scenario	Forced	2	Hard	Random	96	1000	30	0.025	SignatureToolsLib	30	16	14	14	0.53	0.53	0.53
Noise Scenario	Forced	2	Hard	Random	96	1000	30	0.025	SigneR	30	21	9	9	0.7	0.7	0.7
Noise Scenario	Forced	2	Hard	Random	96	1000	30	0.025	SigProfiler_PCAWG	30	20	10	10	0.67	0.67	0.67
Noise Scenario	Forced	2	Hard	Random	96	1000	30	0.025	SigProfilerExtractor	30	24	6	6	0.8	0.8	0.8
Noise Scenario	Forced	2	Hard	Random	96	1000	30	0.025	SomaticSignatures	30	15	15	15	0.5	0.5	0.5
Noise Scenario	Forced	2	Hard	Random	96	1000	30	0.05	MutationalPatterns	30	14	16	16	0.47	0.47	0.47
Noise Scenario	Forced	2	Hard	Random	96	1000	30	0.05	MutSpec	30	14	16	16	0.47	0.47	0.47
Noise Scenario	Forced	2	Hard	Random	96	1000	30	0.05	SignatureToolsLib	30	15	15	15	0.5	0.5	0.5
Noise Scenario	Forced	2	Hard	Random	96	1000	30	0.05	SigneR	30	18	12	12	0.6	0.6	0.6
Noise Scenario	Forced	2	Hard	Random	96	1000	30	0.05	SigProfiler_PCAWG	30	16	14	14	0.53	0.53	0.53
Noise Scenario	Forced	2	Hard	Random	96	1000	30	0.05	SigProfilerExtractor	30	24	6	6	0.8	0.8	0.8
Noise Scenario	Forced	2	Hard	Random	96	1000	30	0.05	SomaticSignatures	30	12	18	18	0.4	0.4	0.4
Noise Scenario	Forced	2	Hard	Random	96	1000	30	0.1	MutationalPatterns	30	13	17	17	0.43	0.43	0.43
Noise Scenario	Forced	2	Hard	Random	96	1000	30	0.1	MutSpec	30	13	17	17	0.43	0.43	0.43
Noise Scenario	Forced	2	Hard	Random	96	1000	30	0.1	SignatureToolsLib	30	14	16	16	0.47	0.47	0.47
Noise Scenario	Forced	2	Hard	Random	96	1000	30	0.1	SigneR	30	15	15	15	0.5	0.5	0.5
Noise Scenario	Forced	2	Hard	Random	96	1000	30	0.1	SigProfiler_PCAWG	30	15	15	15	0.5	0.5	0.5
Noise Scenario	Forced	2	Hard	Random	96	1000	30	0.1	SigProfilerExtractor	30	19	11	11	0.63	0.63	0.63
Noise Scenario	Forced	2	Hard	Random	96	1000	30	0.1	SomaticSignatures	30	15	15	15	0.5	0.5	0.5
Noise Scenario	Forced	3	Hard	Random	96	1000	30	0	MutationalPatterns	30	14	16	16	0.47	0.47	0.47
Noise Scenario	Forced	3	Hard	Random	96	1000	30	0	MutSpec	30	16	14	14	0.53	0.53	0.53
Noise Scenario	Forced	3	Hard	Random	96	1000	30	0	SignatureToolsLib	30	21	9	9	0.7	0.7	0.7
Noise Scenario	Forced	3	Hard	Random	96	1000	30	0	SigneR	30	27	3	3	0.9	0.9	0.9
Noise Scenario	Forced	3	Hard	Random	96	1000	30	0	SigProfiler_PCAWG	30	26	4	4	0.87	0.87	0.87
Noise Scenario	Forced	3	Hard	Random	96	1000	30	0	SigProfilerExtractor	30	27	3	3	0.9	0.9	0.9
Noise Scenario	Forced	3	Hard	Random	96	1000	30	0	SomaticSignatures	30	13	17	17	0.43	0.43	0.43
Noise Scenario	Forced	3	Hard	Random	96	1000	30	0.01	MutationalPatterns	30	14	16	16	0.47	0.47	0.47
Noise Scenario	Forced	3	Hard	Random	96	1000	30	0.01	MutSpec	30	17	13	13	0.57	0.57	0.57
Noise Scenario	Forced	3	Hard	Random	96	1000	30	0.01	SignatureToolsLib	30	22	8	8	0.73	0.73	0.73
Noise Scenario	Forced	3	Hard	Random	96	1000	30	0.01	SigneR	30	27	3	3	0.9	0.9	0.9
Noise Scenario	Forced	3	Hard	Random	96	1000	30	0.01	SigProfiler_PCAWG	30	26	4	4	0.87	0.87	0.87
Noise Scenario	Forced	3	Hard	Random	96	1000	30	0.01	SigProfilerExtractor	30	27	3	3	0.9	0.9	0.9
Noise Scenario	Forced	3	Hard	Random	96	1000	30	0.01	SomaticSignatures	30	19	11	11	0.63	0.63	0.63
Noise Scenario	Forced	3	Hard	Random	96	1000	30	0.025	MutationalPatterns	30	15	15	15	0.5	0.5	0.5
Noise Scenario	Forced	3	Hard	Random	96	1000	30	0.025	MutSpec	30	16	14	14	0.53	0.53	0.53
Noise Scenario	Forced	3	Hard	Random	96	1000	30	0.025	SignatureToolsLib	30	21	9	9	0.7	0.7	0.7
Noise Scenario	Forced	3	Hard	Random	96	1000	30	0.025	SigneR	30	25	5	5	0.83	0.83	0.83
Noise Scenario	Forced	3	Hard	Random	96	1000	30	0.025	SigProfiler_PCAWG	30	25	5	5	0.83	0.83	0.83
Noise Scenario	Forced	3	Hard	Random	96	1000	30	0.025	SigProfilerExtractor	30	27	3	3	0.9	0.9	0.9
Noise Scenario	Forced	3	Hard	Random	96	1000	30	0.025	SomaticSignatures	30	18	12	12	0.6	0.6	0.6
Noise Scenario	Forced	3	Hard	Random	96	1000	30	0.05	MutationalPatterns	30	16	14	14	0.53	0.53	0.53
Noise Scenario	Forced	3	Hard	Random	96	1000	30	0.05	MutSpec	30	16	14	14	0.53	0.53	0.53
Noise Scenario	Forced	3	Hard	Random	96	1000	30	0.05	SignatureToolsLib	30	21	9	9	0.7	0.7	0.7
Noise Scenario	Forced	3	Hard	Random	96	1000	30	0.05	SigneR	30	23	7	7	0.77	0.77	0.77
Noise Scenario	Forced	3	Hard	Random	96	1000	30	0.05	SigProfiler_PCAWG	30	23	7	7	0.77	0.77	0.77
Noise Scenario	Forced	3	Hard	Random	96	1000	30	0.05	SigProfilerExtractor	30	24	6	6	0.8	0.8	0.8
Noise Scenario	Forced	3	Hard	Random	96	1000	30	0.05	SomaticSignatures	30	16	14	14	0.53	0.53	0.53
Noise Scenario	Forced	3	Hard	Random	96	1000	30	0.1	MutationalPatterns	30	15	15	15	0.5	0.5	0.5
Noise Scenario	Forced	3	Hard	Random	96	1000	30	0.1	MutSpec	30	15	15	15	0.5	0.5	0.5
Noise Scenario	Forced	3	Hard	Random	96	1000	30	0.1	SignatureToolsLib	30	20	10	10	0.67	0.67	0.67
Noise Scenario	Forced	3	Hard	Random	96	1000	30	0.1	SigneR	30	21	9	9	0.7	0.7	0.7
Noise Scenario	Forced	3	Hard	Random	96	1000	30	0.1	SigProfiler_PCAWG	30	19	11	11	0.63	0.63	0.63
Noise Scenario	Forced	3	Hard	Random	96	1000	30	0.1	SigProfilerExtractor	30	23	7	7	0.77	0.77	0.77
Noise Scenario	Forced	3	Hard	Random	96	1000	30	0.1	SomaticSignatures	30	18	12	12	0.6	0.6	0.6
Noise Scenario	Forced	4	Hard	Random	96	1000	30	0	MutationalPatterns	30	9	21	21	0.3	0.3	0.3
Noise Scenario	Forced	4	Hard	Random	96	1000	30	0	MutSpec	30	11	19	19	0.37	0.37	0.37
Noise Scenario	Forced	4	Hard	Random	96	1000	30	0	SignatureToolsLib	30	16	14	14	0.53	0.53	0.53
Noise Scenario	Forced	4	Hard	Random	96	1000	30	0	SigneR	30	16	14	14	0.53	0.53	0.53
Noise Scenario	Forced	4	Hard	Random	96	1000	30	0	SigProfiler_PCAWG	30	20	10	10	0.67	0.67	0.67
Noise Scenario	Forced	4	Hard	Random	96	1000	30	0	SigProfilerExtractor	30	23	7	7	0.77	0.77	0.77
Noise Scenario	Forced	4	Hard	Random	96	1000	30	0	SomaticSignatures	30	20	10	10	0.67	0.67	0.67
Noise Scenario	Forced	4	Hard	Random	96	1000	30	0.01	MutationalPatterns	30	12	18	18	0.4	0.4	0.4
Noise Scenario	Forced	4	Hard	Random	96	1000	30	0.01	MutSpec	30	9	21	21	0.3	0.3	0.3
Noise Scenario	Forced	4	Hard	Random	96	1000	30	0.01	SignatureToolsLib	30	15	15	15	0.5	0.5	0.5
Noise Scenario	Forced	4	Hard	Random	96	1000	30	0.01	SigneR	30	18	12	12	0.6	0.6	0.6
Noise Scenario	Forced	4	Hard	Random	96	1000	30	0.01	SigProfiler_PCAWG	30	20	10	10	0.67	0.67	0.67
Noise Scenario	Forced	4	Hard	Random	96	1000	30	0.01	SigProfilerExtractor	30	24	6	6	0.8	0.8	0.8
Noise Scenario	Forced	4	Hard	Random	96	1000	30	0.01	SomaticSignatures	30	16	14	14	0.53	0.53	0.53
Noise Scenario	Forced	4	Hard	Random	96	1000	30	0.025	MutationalPatterns	30	10	20	20	0.33	0.33	0.33
Noise Scenario	Forced	4	Hard	Random	96	1000	30	0.025	MutSpec	30	10	20	20	0.33	0.33	0.33
Noise Scenario	Forced	4	Hard	Random	96	1000	30	0.025	SignatureToolsLib	30	14	16	16	0.47	0.47	0.47
Noise Scenario	Forced	4	Hard	Random	96	1000	30	0.025	SigneR	30	18	12	12	0.6	0.6	0.6
Noise Scenario	Forced	4	Hard	Random	96	1000	30	0.025	SigProfiler_PCAWG	30	19	11	11	0.63	0.63	0.63
Noise Scenario	Forced	4	Hard	Random	96	1000	30	0.025	SigProfilerExtractor	30	24	6	6	0.8	0.8	0.8
Noise Scenario	Forced	4	Hard	Random	96	1000	30	0.025	SomaticSignatures	30	13	17	17	0.43	0.43	0.43
Noise Scenario	Forced	4	Hard	Random	96	1000	30	0.05	MutationalPatterns	30	11	19	19	0.37	0.37	0.37
Noise Scenario	Forced	4	Hard	Random	96	1000	30	0.05	MutSpec	30	9	21	21	0.3	0.3	0.3
Noise Scenario	Forced	4	Hard	Random	96	1000	30	0.05	SignatureToolsLib	30	11	19	19	0.37	0.37	0.37
Noise Scenario	Forced	4	Hard	Random	96	1000	30	0.05	SigneR	30	15	15	15	0.5	0.5	0.5
Noise Scenario	Forced	4	Hard	Random	96	1000	30	0.05	SigProfiler_PCAWG	30	16	14	14	0.53	0.53	0.53
Noise Scenario	Forced	4	Hard	Random	96	1000	30	0.05	SigProfilerExtractor	30	23	7	7	0.77	0.77	0.77
Noise Scenario	Forced	4	Hard	Random	96	1000	30	0.05	SomaticSignatures	30	14	16	16	0.47	0.47	0.47
Noise Scenario	Forced	4	Hard	Random	96	1000	30	0.1	MutationalPatterns	30	7	23	23	0.23	0.23	0.23
Noise Scenario	Forced	4	Hard	Random	96	1000	30	0.1	MutSpec	30	7	23	23	0.23	0.23	0.23
Noise Scenario	Forced	4	Hard	Random	96	1000	30	0.1	SignatureToolsLib	30	7	23	23	0.23	0.23	0.23
Noise Scenario	Forced	4	Hard	Random	96	1000	30	0.1	SigneR	30	7	23	23	0.23	0.23	0.23
Noise Scenario	Forced	4	Hard	Random	96	1000	30	0.1	SigProfiler_PCAWG	30	9	21	21	0.3	0.3	0.3
Noise Scenario	Forced	4	Hard	Random	96	1000	30	0.1	SigProfilerExtractor	30	20	10	10	0.67	0.67	0.67
Noise Scenario	Forced	4	Hard	Random	96	1000	30	0.1	SomaticSignatures	30	8	22	22	0.27	0.27	0.27
Noise Scenario	Forced	5	Hard	Random	96	1000	30	0	MutationalPatterns	30	13	17	17	0.43	0.43	0.43
Noise Scenario	Forced	5	Hard	Random	96	1000	30	0	MutSpec	30	14	16	16	0.47	0.47	0.47
Noise Scenario	Forced	5	Hard	Random	96	1000	30	0	SignatureToolsLib	30	17	13	13	0.57	0.57	0.57
Noise Scenario	Forced	5	Hard	Random	96	1000	30	0	SigneR	30	23	7	7	0.77	0.77	0.77
Noise Scenario	Forced	5	Hard	Random	96	1000	30	0	SigProfiler_PCAWG	30	21	9	9	0.7	0.7	0.7
Noise Scenario	Forced	5	Hard	Random	96	1000	30	0	SigProfilerExtractor	30	23	7	7	0.77	0.77	0.77
Noise Scenario	Forced	5	Hard	Random	96	1000	30	0	SomaticSignatures	30	19	11	11	0.63	0.63	0.63
Noise Scenario	Forced	5	Hard	Random	96	1000	30	0.01	MutationalPatterns	30	15	15	15	0.5	0.5	0.5
Noise Scenario	Forced	5	Hard	Random	96	1000	30	0.01	MutSpec	30	16	14	14	0.53	0.53	0.53
Noise Scenario	Forced	5	Hard	Random	96	1000	30	0.01	SignatureToolsLib	30	19	11	11	0.63	0.63	0.63
Noise Scenario	Forced	5	Hard	Random	96	1000	30	0.01	SigneR	30	24	6	6	0.8	0.8	0.8
Noise Scenario	Forced	5	Hard	Random	96	1000	30	0.01	SigProfiler_PCAWG	30	21	9	9	0.7	0.7	0.7
Noise Scenario	Forced	5	Hard	Random	96	1000	30	0.01	SigProfilerExtractor	30	22	8	8	0.73	0.73	0.73
Noise Scenario	Forced	5	Hard	Random	96	1000	30	0.01	SomaticSignatures	30	15	15	15	0.5	0.5	0.5
Noise Scenario	Forced	5	Hard	Random	96	1000	30	0.025	MutationalPatterns	30	14	16	16	0.47	0.47	0.47
Noise Scenario	Forced	5	Hard	Random	96	1000	30	0.025	MutSpec	30	15	15	15	0.5	0.5	0.5
Noise Scenario	Forced	5	Hard	Random	96	1000	30	0.025	SignatureToolsLib	30	18	12	12	0.6	0.6	0.6
Noise Scenario	Forced	5	Hard	Random	96	1000	30	0.025	SigneR	30	21	9	9	0.7	0.7	0.7
Noise Scenario	Forced	5	Hard	Random	96	1000	30	0.025	SigProfiler_PCAWG	30	21	9	9	0.7	0.7	0.7
Noise Scenario	Forced	5	Hard	Random	96	1000	30	0.025	SigProfilerExtractor	30	23	7	7	0.77	0.77	0.77
Noise Scenario	Forced	5	Hard	Random	96	1000	30	0.025	SomaticSignatures	30	14	16	16	0.47	0.47	0.47
Noise Scenario	Forced	5	Hard	Random	96	1000	30	0.05	MutationalPatterns	30	13	17	17	0.43	0.43	0.43
Noise Scenario	Forced	5	Hard	Random	96	1000	30	0.05	MutSpec	30	12	18	18	0.4	0.4	0.4
Noise Scenario	Forced	5	Hard	Random	96	1000	30	0.05	SignatureToolsLib	30	16	14	14	0.53	0.53	0.53
Noise Scenario	Forced	5	Hard	Random	96	1000	30	0.05	SigneR	30	19	11	11	0.63	0.63	0.63
Noise Scenario	Forced	5	Hard	Random	96	1000	30	0.05	SigProfiler_PCAWG	30	20	10	10	0.67	0.67	0.67
Noise Scenario	Forced	5	Hard	Random	96	1000	30	0.05	SigProfilerExtractor	30	21	9	9	0.7	0.7	0.7
Noise Scenario	Forced	5	Hard	Random	96	1000	30	0.05	SomaticSignatures	30	14	16	16	0.47	0.47	0.47
Noise Scenario	Forced	5	Hard	Random	96	1000	30	0.1	MutationalPatterns	30	8	22	22	0.27	0.27	0.27
Noise Scenario	Forced	5	Hard	Random	96	1000	30	0.1	MutSpec	30	12	18	18	0.4	0.4	0.4
Noise Scenario	Forced	5	Hard	Random	96	1000	30	0.1	SignatureToolsLib	30	11	19	19	0.37	0.37	0.37
Noise Scenario	Forced	5	Hard	Random	96	1000	30	0.1	SigneR	30	14	16	16	0.47	0.47	0.47
Noise Scenario	Forced	5	Hard	Random	96	1000	30	0.1	SigProfiler_PCAWG	30	15	15	15	0.5	0.5	0.5
Noise Scenario	Forced	5	Hard	Random	96	1000	30	0.1	SigProfilerExtractor	30	21	9	9	0.7	0.7	0.7
Noise Scenario	Forced	5	Hard	Random	96	1000	30	0.1	SomaticSignatures	30	10	20	20	0.33	0.33	0.33
Noise Scenario	Forced	6	Hard	Random	96	1000	30	0	MutationalPatterns	30	11	19	19	0.37	0.37	0.37
Noise Scenario	Forced	6	Hard	Random	96	1000	30	0	MutSpec	30	14	16	16	0.47	0.47	0.47
Noise Scenario	Forced	6	Hard	Random	96	1000	30	0	SignatureToolsLib	30	13	17	17	0.43	0.43	0.43
Noise Scenario	Forced	6	Hard	Random	96	1000	30	0	SigneR	30	20	10	10	0.67	0.67	0.67
Noise Scenario	Forced	6	Hard	Random	96	1000	30	0	SigProfiler_PCAWG	30	20	10	10	0.67	0.67	0.67
Noise Scenario	Forced	6	Hard	Random	96	1000	30	0	SigProfilerExtractor	30	20	10	10	0.67	0.67	0.67
Noise Scenario	Forced	6	Hard	Random	96	1000	30	0	SomaticSignatures	30	14	16	16	0.47	0.47	0.47
Noise Scenario	Forced	6	Hard	Random	96	1000	30	0.01	MutationalPatterns	30	9	21	21	0.3	0.3	0.3
Noise Scenario	Forced	6	Hard	Random	96	1000	30	0.01	MutSpec	30	10	20	20	0.33	0.33	0.33
Noise Scenario	Forced	6	Hard	Random	96	1000	30	0.01	SignatureToolsLib	30	15	15	15	0.5	0.5	0.5
Noise Scenario	Forced	6	Hard	Random	96	1000	30	0.01	SigneR	30	19	11	11	0.63	0.63	0.63
Noise Scenario	Forced	6	Hard	Random	96	1000	30	0.01	SigProfiler_PCAWG	30	19	11	11	0.63	0.63	0.63
Noise Scenario	Forced	6	Hard	Random	96	1000	30	0.01	SigProfilerExtractor	30	21	9	9	0.7	0.7	0.7
Noise Scenario	Forced	6	Hard	Random	96	1000	30	0.01	SomaticSignatures	30	13	17	17	0.43	0.43	0.43
Noise Scenario	Forced	6	Hard	Random	96	1000	30	0.025	MutationalPatterns	30	12	18	18	0.4	0.4	0.4
Noise Scenario	Forced	6	Hard	Random	96	1000	30	0.025	MutSpec	30	12	18	18	0.4	0.4	0.4
Noise Scenario	Forced	6	Hard	Random	96	1000	30	0.025	SignatureToolsLib	30	13	17	17	0.43	0.43	0.43
Noise Scenario	Forced	6	Hard	Random	96	1000	30	0.025	SigneR	30	17	13	13	0.57	0.57	0.57
Noise Scenario	Forced	6	Hard	Random	96	1000	30	0.025	SigProfiler_PCAWG	30	17	13	13	0.57	0.57	0.57
Noise Scenario	Forced	6	Hard	Random	96	1000	30	0.025	SigProfilerExtractor	30	19	11	11	0.63	0.63	0.63
Noise Scenario	Forced	6	Hard	Random	96	1000	30	0.025	SomaticSignatures	30	13	17	17	0.43	0.43	0.43
Noise Scenario	Forced	6	Hard	Random	96	1000	30	0.05	MutationalPatterns	30	10	20	20	0.33	0.33	0.33
Noise Scenario	Forced	6	Hard	Random	96	1000	30	0.05	MutSpec	30	10	20	20	0.33	0.33	0.33
Noise Scenario	Forced	6	Hard	Random	96	1000	30	0.05	SignatureToolsLib	30	13	17	17	0.43	0.43	0.43
Noise Scenario	Forced	6	Hard	Random	96	1000	30	0.05	SigneR	30	15	15	15	0.5	0.5	0.5
Noise Scenario	Forced	6	Hard	Random	96	1000	30	0.05	SigProfiler_PCAWG	30	15	15	15	0.5	0.5	0.5
Noise Scenario	Forced	6	Hard	Random	96	1000	30	0.05	SigProfilerExtractor	30	18	12	12	0.6	0.6	0.6
Noise Scenario	Forced	6	Hard	Random	96	1000	30	0.05	SomaticSignatures	30	15	15	15	0.5	0.5	0.5
Noise Scenario	Forced	6	Hard	Random	96	1000	30	0.1	MutationalPatterns	30	10	20	20	0.33	0.33	0.33
Noise Scenario	Forced	6	Hard	Random	96	1000	30	0.1	MutSpec	30	8	22	22	0.27	0.27	0.27
Noise Scenario	Forced	6	Hard	Random	96	1000	30	0.1	SignatureToolsLib	30	11	19	19	0.37	0.37	0.37
Noise Scenario	Forced	6	Hard	Random	96	1000	30	0.1	SigneR	30	12	18	18	0.4	0.4	0.4
Noise Scenario	Forced	6	Hard	Random	96	1000	30	0.1	SigProfiler_PCAWG	30	11	19	19	0.37	0.37	0.37
Noise Scenario	Forced	6	Hard	Random	96	1000	30	0.1	SigProfilerExtractor	30	16	14	14	0.53	0.53	0.53
Noise Scenario	Forced	6	Hard	Random	96	1000	30	0.1	SomaticSignatures	30	12	18	18	0.4	0.4	0.4
Noise Scenario	Forced	7	Hard	Random	96	1000	30	0	MutationalPatterns	30	8	22	22	0.27	0.27	0.27
Noise Scenario	Forced	7	Hard	Random	96	1000	30	0	MutSpec	30	6	24	24	0.2	0.2	0.2
Noise Scenario	Forced	7	Hard	Random	96	1000	30	0	SignatureToolsLib	30	10	20	20	0.33	0.33	0.33
Noise Scenario	Forced	7	Hard	Random	96	1000	30	0	SigneR	30	15	15	15	0.5	0.5	0.5
Noise Scenario	Forced	7	Hard	Random	96	1000	30	0	SigProfiler_PCAWG	30	19	11	11	0.63	0.63	0.63
Noise Scenario	Forced	7	Hard	Random	96	1000	30	0	SigProfilerExtractor	30	23	7	7	0.77	0.77	0.77
Noise Scenario	Forced	7	Hard	Random	96	1000	30	0	SomaticSignatures	30	13	17	17	0.43	0.43	0.43
Noise Scenario	Forced	7	Hard	Random	96	1000	30	0.01	MutationalPatterns	30	5	25	25	0.17	0.17	0.17
Noise Scenario	Forced	7	Hard	Random	96	1000	30	0.01	MutSpec	30	10	20	20	0.33	0.33	0.33
Noise Scenario	Forced	7	Hard	Random	96	1000	30	0.01	SignatureToolsLib	30	12	18	18	0.4	0.4	0.4
Noise Scenario	Forced	7	Hard	Random	96	1000	30	0.01	SigneR	30	13	17	17	0.43	0.43	0.43
Noise Scenario	Forced	7	Hard	Random	96	1000	30	0.01	SigProfiler_PCAWG	30	17	13	13	0.57	0.57	0.57
Noise Scenario	Forced	7	Hard	Random	96	1000	30	0.01	SigProfilerExtractor	30	23	7	7	0.77	0.77	0.77
Noise Scenario	Forced	7	Hard	Random	96	1000	30	0.01	SomaticSignatures	30	15	15	15	0.5	0.5	0.5
Noise Scenario	Forced	7	Hard	Random	96	1000	30	0.025	MutationalPatterns	30	5	25	25	0.17	0.17	0.17
Noise Scenario	Forced	7	Hard	Random	96	1000	30	0.025	MutSpec	30	8	22	22	0.27	0.27	0.27
Noise Scenario	Forced	7	Hard	Random	96	1000	30	0.025	SignatureToolsLib	30	9	21	21	0.3	0.3	0.3
Noise Scenario	Forced	7	Hard	Random	96	1000	30	0.025	SigneR	30	14	16	16	0.47	0.47	0.47
Noise Scenario	Forced	7	Hard	Random	96	1000	30	0.025	SigProfiler_PCAWG	30	15	15	15	0.5	0.5	0.5
Noise Scenario	Forced	7	Hard	Random	96	1000	30	0.025	SigProfilerExtractor	30	22	8	8	0.73	0.73	0.73
Noise Scenario	Forced	7	Hard	Random	96	1000	30	0.025	SomaticSignatures	30	16	14	14	0.53	0.53	0.53
Noise Scenario	Forced	7	Hard	Random	96	1000	30	0.05	MutationalPatterns	30	5	25	25	0.17	0.17	0.17
Noise Scenario	Forced	7	Hard	Random	96	1000	30	0.05	MutSpec	30	4	26	26	0.13	0.13	0.13
Noise Scenario	Forced	7	Hard	Random	96	1000	30	0.05	SignatureToolsLib	30	6	24	24	0.2	0.2	0.2
Noise Scenario	Forced	7	Hard	Random	96	1000	30	0.05	SigneR	30	9	21	21	0.3	0.3	0.3
Noise Scenario	Forced	7	Hard	Random	96	1000	30	0.05	SigProfiler_PCAWG	30	13	17	17	0.43	0.43	0.43
Noise Scenario	Forced	7	Hard	Random	96	1000	30	0.05	SigProfilerExtractor	30	22	8	8	0.73	0.73	0.73
Noise Scenario	Forced	7	Hard	Random	96	1000	30	0.05	SomaticSignatures	30	14	16	16	0.47	0.47	0.47
Noise Scenario	Forced	7	Hard	Random	96	1000	30	0.1	MutationalPatterns	30	2	28	28	0.07	0.07	0.07
Noise Scenario	Forced	7	Hard	Random	96	1000	30	0.1	MutSpec	30	3	27	27	0.1	0.1	0.1
Noise Scenario	Forced	7	Hard	Random	96	1000	30	0.1	SignatureToolsLib	30	3	27	27	0.1	0.1	0.1
Noise Scenario	Forced	7	Hard	Random	96	1000	30	0.1	SigneR	30	2	28	28	0.07	0.07	0.07
Noise Scenario	Forced	7	Hard	Random	96	1000	30	0.1	SigProfiler_PCAWG	30	4	26	26	0.13	0.13	0.13
Noise Scenario	Forced	7	Hard	Random	96	1000	30	0.1	SigProfilerExtractor	30	20	10	10	0.67	0.67	0.67
Noise Scenario	Forced	7	Hard	Random	96	1000	30	0.1	SomaticSignatures	30	13	17	17	0.43	0.43	0.43
Noise Scenario	Forced	8	Hard	Random	96	1000	30	0	MutationalPatterns	30	11	19	19	0.37	0.37	0.37
Noise Scenario	Forced	8	Hard	Random	96	1000	30	0	MutSpec	30	12	18	18	0.4	0.4	0.4
Noise Scenario	Forced	8	Hard	Random	96	1000	30	0	SignatureToolsLib	30	16	14	14	0.53	0.53	0.53
Noise Scenario	Forced	8	Hard	Random	96	1000	30	0	SigneR	30	22	8	8	0.73	0.73	0.73
Noise Scenario	Forced	8	Hard	Random	96	1000	30	0	SigProfiler_PCAWG	30	21	9	9	0.7	0.7	0.7
Noise Scenario	Forced	8	Hard	Random	96	1000	30	0	SigProfilerExtractor	30	23	7	7	0.77	0.77	0.77
Noise Scenario	Forced	8	Hard	Random	96	1000	30	0	SomaticSignatures	30	15	15	15	0.5	0.5	0.5
Noise Scenario	Forced	8	Hard	Random	96	1000	30	0.01	MutationalPatterns	30	11	19	19	0.37	0.37	0.37
Noise Scenario	Forced	8	Hard	Random	96	1000	30	0.01	MutSpec	30	12	18	18	0.4	0.4	0.4
Noise Scenario	Forced	8	Hard	Random	96	1000	30	0.01	SignatureToolsLib	30	18	12	12	0.6	0.6	0.6
Noise Scenario	Forced	8	Hard	Random	96	1000	30	0.01	SigneR	30	22	8	8	0.73	0.73	0.73
Noise Scenario	Forced	8	Hard	Random	96	1000	30	0.01	SigProfiler_PCAWG	30	21	9	9	0.7	0.7	0.7
Noise Scenario	Forced	8	Hard	Random	96	1000	30	0.01	SigProfilerExtractor	30	23	7	7	0.77	0.77	0.77
Noise Scenario	Forced	8	Hard	Random	96	1000	30	0.01	SomaticSignatures	30	13	17	17	0.43	0.43	0.43
Noise Scenario	Forced	8	Hard	Random	96	1000	30	0.025	MutationalPatterns	30	12	18	18	0.4	0.4	0.4
Noise Scenario	Forced	8	Hard	Random	96	1000	30	0.025	MutSpec	30	11	19	19	0.37	0.37	0.37
Noise Scenario	Forced	8	Hard	Random	96	1000	30	0.025	SignatureToolsLib	30	17	13	13	0.57	0.57	0.57
Noise Scenario	Forced	8	Hard	Random	96	1000	30	0.025	SigneR	30	21	9	9	0.7	0.7	0.7
Noise Scenario	Forced	8	Hard	Random	96	1000	30	0.025	SigProfiler_PCAWG	30	21	9	9	0.7	0.7	0.7
Noise Scenario	Forced	8	Hard	Random	96	1000	30	0.025	SigProfilerExtractor	30	23	7	7	0.77	0.77	0.77
Noise Scenario	Forced	8	Hard	Random	96	1000	30	0.025	SomaticSignatures	30	13	17	17	0.43	0.43	0.43
Noise Scenario	Forced	8	Hard	Random	96	1000	30	0.05	MutationalPatterns	30	13	17	17	0.43	0.43	0.43
Noise Scenario	Forced	8	Hard	Random	96	1000	30	0.05	MutSpec	30	12	18	18	0.4	0.4	0.4
Noise Scenario	Forced	8	Hard	Random	96	1000	30	0.05	SignatureToolsLib	30	16	14	14	0.53	0.53	0.53
Noise Scenario	Forced	8	Hard	Random	96	1000	30	0.05	SigneR	30	19	11	11	0.63	0.63	0.63
Noise Scenario	Forced	8	Hard	Random	96	1000	30	0.05	SigProfiler_PCAWG	30	19	11	11	0.63	0.63	0.63
Noise Scenario	Forced	8	Hard	Random	96	1000	30	0.05	SigProfilerExtractor	30	22	8	8	0.73	0.73	0.73
Noise Scenario	Forced	8	Hard	Random	96	1000	30	0.05	SomaticSignatures	30	12	18	18	0.4	0.4	0.4
Noise Scenario	Forced	8	Hard	Random	96	1000	30	0.1	MutationalPatterns	30	7	23	23	0.23	0.23	0.23
Noise Scenario	Forced	8	Hard	Random	96	1000	30	0.1	MutSpec	30	8	22	22	0.27	0.27	0.27
Noise Scenario	Forced	8	Hard	Random	96	1000	30	0.1	SignatureToolsLib	30	13	17	17	0.43	0.43	0.43
Noise Scenario	Forced	8	Hard	Random	96	1000	30	0.1	SigneR	30	16	14	14	0.53	0.53	0.53
Noise Scenario	Forced	8	Hard	Random	96	1000	30	0.1	SigProfiler_PCAWG	30	14	16	16	0.47	0.47	0.47
Noise Scenario	Forced	8	Hard	Random	96	1000	30	0.1	SigProfilerExtractor	30	20	10	10	0.67	0.67	0.67
Noise Scenario	Forced	8	Hard	Random	96	1000	30	0.1	SomaticSignatures	30	13	17	17	0.43	0.43	0.43
Noise Scenario	Forced	9	Hard	Random	96	1000	30	0	MutationalPatterns	30	17	13	13	0.57	0.57	0.57
Noise Scenario	Forced	9	Hard	Random	96	1000	30	0	MutSpec	30	17	13	13	0.57	0.57	0.57
Noise Scenario	Forced	9	Hard	Random	96	1000	30	0	SignatureToolsLib	30	17	13	13	0.57	0.57	0.57
Noise Scenario	Forced	9	Hard	Random	96	1000	30	0	SigneR	30	23	7	7	0.77	0.77	0.77
Noise Scenario	Forced	9	Hard	Random	96	1000	30	0	SigProfiler_PCAWG	30	23	7	7	0.77	0.77	0.77
Noise Scenario	Forced	9	Hard	Random	96	1000	30	0	SigProfilerExtractor	30	24	6	6	0.8	0.8	0.8
Noise Scenario	Forced	9	Hard	Random	96	1000	30	0	SomaticSignatures	30	14	16	16	0.47	0.47	0.47
Noise Scenario	Forced	9	Hard	Random	96	1000	30	0.01	MutationalPatterns	30	16	14	14	0.53	0.53	0.53
Noise Scenario	Forced	9	Hard	Random	96	1000	30	0.01	MutSpec	30	17	13	13	0.57	0.57	0.57
Noise Scenario	Forced	9	Hard	Random	96	1000	30	0.01	SignatureToolsLib	30	15	15	15	0.5	0.5	0.5
Noise Scenario	Forced	9	Hard	Random	96	1000	30	0.01	SigneR	30	23	7	7	0.77	0.77	0.77
Noise Scenario	Forced	9	Hard	Random	96	1000	30	0.01	SigProfiler_PCAWG	30	23	7	7	0.77	0.77	0.77
Noise Scenario	Forced	9	Hard	Random	96	1000	30	0.01	SigProfilerExtractor	30	24	6	6	0.8	0.8	0.8
Noise Scenario	Forced	9	Hard	Random	96	1000	30	0.01	SomaticSignatures	30	18	12	12	0.6	0.6	0.6
Noise Scenario	Forced	9	Hard	Random	96	1000	30	0.025	MutationalPatterns	30	8	22	22	0.27	0.27	0.27
Noise Scenario	Forced	9	Hard	Random	96	1000	30	0.025	MutSpec	30	13	17	17	0.43	0.43	0.43
Noise Scenario	Forced	9	Hard	Random	96	1000	30	0.025	SignatureToolsLib	30	18	12	12	0.6	0.6	0.6
Noise Scenario	Forced	9	Hard	Random	96	1000	30	0.025	SigneR	30	23	7	7	0.77	0.77	0.77
Noise Scenario	Forced	9	Hard	Random	96	1000	30	0.025	SigProfiler_PCAWG	30	23	7	7	0.77	0.77	0.77
Noise Scenario	Forced	9	Hard	Random	96	1000	30	0.025	SigProfilerExtractor	30	23	7	7	0.77	0.77	0.77
Noise Scenario	Forced	9	Hard	Random	96	1000	30	0.025	SomaticSignatures	30	18	12	12	0.6	0.6	0.6
Noise Scenario	Forced	9	Hard	Random	96	1000	30	0.05	MutationalPatterns	30	14	16	16	0.47	0.47	0.47
Noise Scenario	Forced	9	Hard	Random	96	1000	30	0.05	MutSpec	30	15	15	15	0.5	0.5	0.5
Noise Scenario	Forced	9	Hard	Random	96	1000	30	0.05	SignatureToolsLib	30	18	12	12	0.6	0.6	0.6
Noise Scenario	Forced	9	Hard	Random	96	1000	30	0.05	SigneR	30	22	8	8	0.73	0.73	0.73
Noise Scenario	Forced	9	Hard	Random	96	1000	30	0.05	SigProfiler_PCAWG	30	22	8	8	0.73	0.73	0.73
Noise Scenario	Forced	9	Hard	Random	96	1000	30	0.05	SigProfilerExtractor	30	23	7	7	0.77	0.77	0.77
Noise Scenario	Forced	9	Hard	Random	96	1000	30	0.05	SomaticSignatures	30	14	16	16	0.47	0.47	0.47
Noise Scenario	Forced	9	Hard	Random	96	1000	30	0.1	MutationalPatterns	30	9	21	21	0.3	0.3	0.3
Noise Scenario	Forced	9	Hard	Random	96	1000	30	0.1	MutSpec	30	11	19	19	0.37	0.37	0.37
Noise Scenario	Forced	9	Hard	Random	96	1000	30	0.1	SignatureToolsLib	30	15	15	15	0.5	0.5	0.5
Noise Scenario	Forced	9	Hard	Random	96	1000	30	0.1	SigneR	30	20	10	10	0.67	0.67	0.67
Noise Scenario	Forced	9	Hard	Random	96	1000	30	0.1	SigProfiler_PCAWG	30	18	12	12	0.6	0.6	0.6
Noise Scenario	Forced	9	Hard	Random	96	1000	30	0.1	SigProfilerExtractor	30	23	7	7	0.77	0.77	0.77
Noise Scenario	Forced	9	Hard	Random	96	1000	30	0.1	SomaticSignatures	30	17	13	13	0.57	0.57	0.57
Noise Scenario	Forced	10	Hard	Random	96	1000	30	0	MutationalPatterns	30	16	14	14	0.53	0.53	0.53
Noise Scenario	Forced	10	Hard	Random	96	1000	30	0	MutSpec	30	15	15	15	0.5	0.5	0.5
Noise Scenario	Forced	10	Hard	Random	96	1000	30	0	SignatureToolsLib	30	21	9	9	0.7	0.7	0.7
Noise Scenario	Forced	10	Hard	Random	96	1000	30	0	SigneR	30	26	4	4	0.87	0.87	0.87
Noise Scenario	Forced	10	Hard	Random	96	1000	30	0	SigProfiler_PCAWG	30	26	4	4	0.87	0.87	0.87
Noise Scenario	Forced	10	Hard	Random	96	1000	30	0	SigProfilerExtractor	30	28	2	2	0.93	0.93	0.93
Noise Scenario	Forced	10	Hard	Random	96	1000	30	0	SomaticSignatures	30	20	10	10	0.67	0.67	0.67
Noise Scenario	Forced	10	Hard	Random	96	1000	30	0.01	MutationalPatterns	30	16	14	14	0.53	0.53	0.53
Noise Scenario	Forced	10	Hard	Random	96	1000	30	0.01	MutSpec	30	19	11	11	0.63	0.63	0.63
Noise Scenario	Forced	10	Hard	Random	96	1000	30	0.01	SignatureToolsLib	30	20	10	10	0.67	0.67	0.67
Noise Scenario	Forced	10	Hard	Random	96	1000	30	0.01	SigneR	30	27	3	3	0.9	0.9	0.9
Noise Scenario	Forced	10	Hard	Random	96	1000	30	0.01	SigProfiler_PCAWG	30	26	4	4	0.87	0.87	0.87
Noise Scenario	Forced	10	Hard	Random	96	1000	30	0.01	SigProfilerExtractor	30	27	3	3	0.9	0.9	0.9
Noise Scenario	Forced	10	Hard	Random	96	1000	30	0.01	SomaticSignatures	30	16	14	14	0.53	0.53	0.53
Noise Scenario	Forced	10	Hard	Random	96	1000	30	0.025	MutationalPatterns	30	18	12	12	0.6	0.6	0.6
Noise Scenario	Forced	10	Hard	Random	96	1000	30	0.025	MutSpec	30	12	18	18	0.4	0.4	0.4
Noise Scenario	Forced	10	Hard	Random	96	1000	30	0.025	SignatureToolsLib	30	20	10	10	0.67	0.67	0.67
Noise Scenario	Forced	10	Hard	Random	96	1000	30	0.025	SigneR	30	25	5	5	0.83	0.83	0.83
Noise Scenario	Forced	10	Hard	Random	96	1000	30	0.025	SigProfiler_PCAWG	30	25	5	5	0.83	0.83	0.83
Noise Scenario	Forced	10	Hard	Random	96	1000	30	0.025	SigProfilerExtractor	30	27	3	3	0.9	0.9	0.9
Noise Scenario	Forced	10	Hard	Random	96	1000	30	0.025	SomaticSignatures	30	17	13	13	0.57	0.57	0.57
Noise Scenario	Forced	10	Hard	Random	96	1000	30	0.05	MutationalPatterns	30	13	17	17	0.43	0.43	0.43
Noise Scenario	Forced	10	Hard	Random	96	1000	30	0.05	MutSpec	30	15	15	15	0.5	0.5	0.5
Noise Scenario	Forced	10	Hard	Random	96	1000	30	0.05	SignatureToolsLib	30	20	10	10	0.67	0.67	0.67
Noise Scenario	Forced	10	Hard	Random	96	1000	30	0.05	SigneR	30	25	5	5	0.83	0.83	0.83
Noise Scenario	Forced	10	Hard	Random	96	1000	30	0.05	SigProfiler_PCAWG	30	25	5	5	0.83	0.83	0.83
Noise Scenario	Forced	10	Hard	Random	96	1000	30	0.05	SigProfilerExtractor	30	27	3	3	0.9	0.9	0.9
Noise Scenario	Forced	10	Hard	Random	96	1000	30	0.05	SomaticSignatures	30	17	13	13	0.57	0.57	0.57
Noise Scenario	Forced	10	Hard	Random	96	1000	30	0.1	MutationalPatterns	30	11	19	19	0.37	0.37	0.37
Noise Scenario	Forced	10	Hard	Random	96	1000	30	0.1	MutSpec	30	13	17	17	0.43	0.43	0.43
Noise Scenario	Forced	10	Hard	Random	96	1000	30	0.1	SignatureToolsLib	30	17	13	13	0.57	0.57	0.57
Noise Scenario	Forced	10	Hard	Random	96	1000	30	0.1	SigneR	30	21	9	9	0.7	0.7	0.7
Noise Scenario	Forced	10	Hard	Random	96	1000	30	0.1	SigProfiler_PCAWG	30	19	11	11	0.63	0.63	0.63
Noise Scenario	Forced	10	Hard	Random	96	1000	30	0.1	SigProfilerExtractor	30	25	5	5	0.83	0.83	0.83
Noise Scenario	Forced	10	Hard	Random	96	1000	30	0.1	SomaticSignatures	30	13	17	17	0.43	0.43	0.43
Noise Scenario	Forced	11	Hard	Random	96	1000	30	0	MutationalPatterns	30	14	16	16	0.47	0.47	0.47
Noise Scenario	Forced	11	Hard	Random	96	1000	30	0	MutSpec	30	16	14	14	0.53	0.53	0.53
Noise Scenario	Forced	11	Hard	Random	96	1000	30	0	SignatureToolsLib	30	22	8	8	0.73	0.73	0.73
Noise Scenario	Forced	11	Hard	Random	96	1000	30	0	SigneR	30	23	7	7	0.77	0.77	0.77
Noise Scenario	Forced	11	Hard	Random	96	1000	30	0	SigProfiler_PCAWG	30	25	5	5	0.83	0.83	0.83
Noise Scenario	Forced	11	Hard	Random	96	1000	30	0	SigProfilerExtractor	30	26	4	4	0.87	0.87	0.87
Noise Scenario	Forced	11	Hard	Random	96	1000	30	0	SomaticSignatures	30	23	7	7	0.77	0.77	0.77
Noise Scenario	Forced	11	Hard	Random	96	1000	30	0.01	MutationalPatterns	30	16	14	14	0.53	0.53	0.53
Noise Scenario	Forced	11	Hard	Random	96	1000	30	0.01	MutSpec	30	15	15	15	0.5	0.5	0.5
Noise Scenario	Forced	11	Hard	Random	96	1000	30	0.01	SignatureToolsLib	30	21	9	9	0.7	0.7	0.7
Noise Scenario	Forced	11	Hard	Random	96	1000	30	0.01	SigneR	30	22	8	8	0.73	0.73	0.73
Noise Scenario	Forced	11	Hard	Random	96	1000	30	0.01	SigProfiler_PCAWG	30	24	6	6	0.8	0.8	0.8
Noise Scenario	Forced	11	Hard	Random	96	1000	30	0.01	SigProfilerExtractor	30	27	3	3	0.9	0.9	0.9
Noise Scenario	Forced	11	Hard	Random	96	1000	30	0.01	SomaticSignatures	30	23	7	7	0.77	0.77	0.77
Noise Scenario	Forced	11	Hard	Random	96	1000	30	0.025	MutationalPatterns	30	17	13	13	0.57	0.57	0.57
Noise Scenario	Forced	11	Hard	Random	96	1000	30	0.025	MutSpec	30	14	16	16	0.47	0.47	0.47
Noise Scenario	Forced	11	Hard	Random	96	1000	30	0.025	SignatureToolsLib	30	20	10	10	0.67	0.67	0.67
Noise Scenario	Forced	11	Hard	Random	96	1000	30	0.025	SigneR	30	22	8	8	0.73	0.73	0.73
Noise Scenario	Forced	11	Hard	Random	96	1000	30	0.025	SigProfiler_PCAWG	30	24	6	6	0.8	0.8	0.8
Noise Scenario	Forced	11	Hard	Random	96	1000	30	0.025	SigProfilerExtractor	30	26	4	4	0.87	0.87	0.87
Noise Scenario	Forced	11	Hard	Random	96	1000	30	0.025	SomaticSignatures	30	24	6	6	0.8	0.8	0.8
Noise Scenario	Forced	11	Hard	Random	96	1000	30	0.05	MutationalPatterns	30	15	15	15	0.5	0.5	0.5
Noise Scenario	Forced	11	Hard	Random	96	1000	30	0.05	MutSpec	30	16	14	14	0.53	0.53	0.53
Noise Scenario	Forced	11	Hard	Random	96	1000	30	0.05	SignatureToolsLib	30	20	10	10	0.67	0.67	0.67
Noise Scenario	Forced	11	Hard	Random	96	1000	30	0.05	SigneR	30	21	9	9	0.7	0.7	0.7
Noise Scenario	Forced	11	Hard	Random	96	1000	30	0.05	SigProfiler_PCAWG	30	23	7	7	0.77	0.77	0.77
Noise Scenario	Forced	11	Hard	Random	96	1000	30	0.05	SigProfilerExtractor	30	26	4	4	0.87	0.87	0.87
Noise Scenario	Forced	11	Hard	Random	96	1000	30	0.05	SomaticSignatures	30	24	6	6	0.8	0.8	0.8
Noise Scenario	Forced	11	Hard	Random	96	1000	30	0.1	MutationalPatterns	30	15	15	15	0.5	0.5	0.5
Noise Scenario	Forced	11	Hard	Random	96	1000	30	0.1	MutSpec	30	17	13	13	0.57	0.57	0.57
Noise Scenario	Forced	11	Hard	Random	96	1000	30	0.1	SignatureToolsLib	30	20	10	10	0.67	0.67	0.67
Noise Scenario	Forced	11	Hard	Random	96	1000	30	0.1	SigneR	30	20	10	10	0.67	0.67	0.67
Noise Scenario	Forced	11	Hard	Random	96	1000	30	0.1	SigProfiler_PCAWG	30	20	10	10	0.67	0.67	0.67
Noise Scenario	Forced	11	Hard	Random	96	1000	30	0.1	SigProfilerExtractor	30	25	5	5	0.83	0.83	0.83
Noise Scenario	Forced	11	Hard	Random	96	1000	30	0.1	SomaticSignatures	30	21	9	9	0.7	0.7	0.7
Noise Scenario	Forced	12	Hard	Random	96	1000	30	0	MutationalPatterns	30	9	21	21	0.3	0.3	0.3
Noise Scenario	Forced	12	Hard	Random	96	1000	30	0	MutSpec	30	8	22	22	0.27	0.27	0.27
Noise Scenario	Forced	12	Hard	Random	96	1000	30	0	SignatureToolsLib	30	14	16	16	0.47	0.47	0.47
Noise Scenario	Forced	12	Hard	Random	96	1000	30	0	SigneR	30	11	19	19	0.37	0.37	0.37
Noise Scenario	Forced	12	Hard	Random	96	1000	30	0	SigProfiler_PCAWG	30	25	5	5	0.83	0.83	0.83
Noise Scenario	Forced	12	Hard	Random	96	1000	30	0	SigProfilerExtractor	30	29	1	1	0.97	0.97	0.97
Noise Scenario	Forced	12	Hard	Random	96	1000	30	0	SomaticSignatures	30	25	5	5	0.83	0.83	0.83
Noise Scenario	Forced	12	Hard	Random	96	1000	30	0.01	MutationalPatterns	30	11	19	19	0.37	0.37	0.37
Noise Scenario	Forced	12	Hard	Random	96	1000	30	0.01	MutSpec	30	12	18	18	0.4	0.4	0.4
Noise Scenario	Forced	12	Hard	Random	96	1000	30	0.01	SignatureToolsLib	30	15	15	15	0.5	0.5	0.5
Noise Scenario	Forced	12	Hard	Random	96	1000	30	0.01	SigneR	30	18	12	12	0.6	0.6	0.6
Noise Scenario	Forced	12	Hard	Random	96	1000	30	0.01	SigProfiler_PCAWG	30	25	5	5	0.83	0.83	0.83
Noise Scenario	Forced	12	Hard	Random	96	1000	30	0.01	SigProfilerExtractor	30	28	2	2	0.93	0.93	0.93
Noise Scenario	Forced	12	Hard	Random	96	1000	30	0.01	SomaticSignatures	30	22	8	8	0.73	0.73	0.73
Noise Scenario	Forced	12	Hard	Random	96	1000	30	0.025	MutationalPatterns	30	10	20	20	0.33	0.33	0.33
Noise Scenario	Forced	12	Hard	Random	96	1000	30	0.025	MutSpec	30	9	21	21	0.3	0.3	0.3
Noise Scenario	Forced	12	Hard	Random	96	1000	30	0.025	SignatureToolsLib	30	13	17	17	0.43	0.43	0.43
Noise Scenario	Forced	12	Hard	Random	96	1000	30	0.025	SigneR	30	13	17	17	0.43	0.43	0.43
Noise Scenario	Forced	12	Hard	Random	96	1000	30	0.025	SigProfiler_PCAWG	30	22	8	8	0.73	0.73	0.73
Noise Scenario	Forced	12	Hard	Random	96	1000	30	0.025	SigProfilerExtractor	30	29	1	1	0.97	0.97	0.97
Noise Scenario	Forced	12	Hard	Random	96	1000	30	0.025	SomaticSignatures	30	25	5	5	0.83	0.83	0.83
Noise Scenario	Forced	12	Hard	Random	96	1000	30	0.05	MutationalPatterns	30	9	21	21	0.3	0.3	0.3
Noise Scenario	Forced	12	Hard	Random	96	1000	30	0.05	MutSpec	30	9	21	21	0.3	0.3	0.3
Noise Scenario	Forced	12	Hard	Random	96	1000	30	0.05	SignatureToolsLib	30	13	17	17	0.43	0.43	0.43
Noise Scenario	Forced	12	Hard	Random	96	1000	30	0.05	SigneR	30	11	19	19	0.37	0.37	0.37
Noise Scenario	Forced	12	Hard	Random	96	1000	30	0.05	SigProfiler_PCAWG	30	16	14	14	0.53	0.53	0.53
Noise Scenario	Forced	12	Hard	Random	96	1000	30	0.05	SigProfilerExtractor	30	28	2	2	0.93	0.93	0.93
Noise Scenario	Forced	12	Hard	Random	96	1000	30	0.05	SomaticSignatures	30	23	7	7	0.77	0.77	0.77
Noise Scenario	Forced	12	Hard	Random	96	1000	30	0.1	MutationalPatterns	30	9	21	21	0.3	0.3	0.3
Noise Scenario	Forced	12	Hard	Random	96	1000	30	0.1	MutSpec	30	9	21	21	0.3	0.3	0.3
Noise Scenario	Forced	12	Hard	Random	96	1000	30	0.1	SignatureToolsLib	30	11	19	19	0.37	0.37	0.37
Noise Scenario	Forced	12	Hard	Random	96	1000	30	0.1	SigneR	30	10	20	20	0.33	0.33	0.33
Noise Scenario	Forced	12	Hard	Random	96	1000	30	0.1	SigProfiler_PCAWG	30	13	17	17	0.43	0.43	0.43
Noise Scenario	Forced	12	Hard	Random	96	1000	30	0.1	SigProfilerExtractor	30	27	3	3	0.9	0.9	0.9
Noise Scenario	Forced	12	Hard	Random	96	1000	30	0.1	SomaticSignatures	30	25	5	5	0.83	0.83	0.83
Noise Scenario	Forced	13	Hard	Random	96	1000	30	0	MutationalPatterns	30	15	15	15	0.5	0.5	0.5
Noise Scenario	Forced	13	Hard	Random	96	1000	30	0	MutSpec	30	16	14	14	0.53	0.53	0.53
Noise Scenario	Forced	13	Hard	Random	96	1000	30	0	SignatureToolsLib	30	16	14	14	0.53	0.53	0.53
Noise Scenario	Forced	13	Hard	Random	96	1000	30	0	SigneR	30	21	9	9	0.7	0.7	0.7
Noise Scenario	Forced	13	Hard	Random	96	1000	30	0	SigProfiler_PCAWG	30	21	9	9	0.7	0.7	0.7
Noise Scenario	Forced	13	Hard	Random	96	1000	30	0	SigProfilerExtractor	30	26	4	4	0.87	0.87	0.87
Noise Scenario	Forced	13	Hard	Random	96	1000	30	0	SomaticSignatures	30	23	7	7	0.77	0.77	0.77
Noise Scenario	Forced	13	Hard	Random	96	1000	30	0.01	MutationalPatterns	30	13	17	17	0.43	0.43	0.43
Noise Scenario	Forced	13	Hard	Random	96	1000	30	0.01	MutSpec	30	12	18	18	0.4	0.4	0.4
Noise Scenario	Forced	13	Hard	Random	96	1000	30	0.01	SignatureToolsLib	30	17	13	13	0.57	0.57	0.57
Noise Scenario	Forced	13	Hard	Random	96	1000	30	0.01	SigneR	30	19	11	11	0.63	0.63	0.63
Noise Scenario	Forced	13	Hard	Random	96	1000	30	0.01	SigProfiler_PCAWG	30	21	9	9	0.7	0.7	0.7
Noise Scenario	Forced	13	Hard	Random	96	1000	30	0.01	SigProfilerExtractor	30	26	4	4	0.87	0.87	0.87
Noise Scenario	Forced	13	Hard	Random	96	1000	30	0.01	SomaticSignatures	30	21	9	9	0.7	0.7	0.7
Noise Scenario	Forced	13	Hard	Random	96	1000	30	0.025	MutationalPatterns	30	13	17	17	0.43	0.43	0.43
Noise Scenario	Forced	13	Hard	Random	96	1000	30	0.025	MutSpec	30	13	17	17	0.43	0.43	0.43
Noise Scenario	Forced	13	Hard	Random	96	1000	30	0.025	SignatureToolsLib	30	15	15	15	0.5	0.5	0.5
Noise Scenario	Forced	13	Hard	Random	96	1000	30	0.025	SigneR	30	21	9	9	0.7	0.7	0.7
Noise Scenario	Forced	13	Hard	Random	96	1000	30	0.025	SigProfiler_PCAWG	30	21	9	9	0.7	0.7	0.7
Noise Scenario	Forced	13	Hard	Random	96	1000	30	0.025	SigProfilerExtractor	30	27	3	3	0.9	0.9	0.9
Noise Scenario	Forced	13	Hard	Random	96	1000	30	0.025	SomaticSignatures	30	20	10	10	0.67	0.67	0.67
Noise Scenario	Forced	13	Hard	Random	96	1000	30	0.05	MutationalPatterns	30	12	18	18	0.4	0.4	0.4
Noise Scenario	Forced	13	Hard	Random	96	1000	30	0.05	MutSpec	30	11	19	19	0.37	0.37	0.37
Noise Scenario	Forced	13	Hard	Random	96	1000	30	0.05	SignatureToolsLib	30	14	16	16	0.47	0.47	0.47
Noise Scenario	Forced	13	Hard	Random	96	1000	30	0.05	SigneR	30	19	11	11	0.63	0.63	0.63
Noise Scenario	Forced	13	Hard	Random	96	1000	30	0.05	SigProfiler_PCAWG	30	21	9	9	0.7	0.7	0.7
Noise Scenario	Forced	13	Hard	Random	96	1000	30	0.05	SigProfilerExtractor	30	26	4	4	0.87	0.87	0.87
Noise Scenario	Forced	13	Hard	Random	96	1000	30	0.05	SomaticSignatures	30	21	9	9	0.7	0.7	0.7
Noise Scenario	Forced	13	Hard	Random	96	1000	30	0.1	MutationalPatterns	30	10	20	20	0.33	0.33	0.33
Noise Scenario	Forced	13	Hard	Random	96	1000	30	0.1	MutSpec	30	9	21	21	0.3	0.3	0.3
Noise Scenario	Forced	13	Hard	Random	96	1000	30	0.1	SignatureToolsLib	30	11	19	19	0.37	0.37	0.37
Noise Scenario	Forced	13	Hard	Random	96	1000	30	0.1	SigneR	30	16	14	14	0.53	0.53	0.53
Noise Scenario	Forced	13	Hard	Random	96	1000	30	0.1	SigProfiler_PCAWG	30	17	13	13	0.57	0.57	0.57
Noise Scenario	Forced	13	Hard	Random	96	1000	30	0.1	SigProfilerExtractor	30	24	6	6	0.8	0.8	0.8
Noise Scenario	Forced	13	Hard	Random	96	1000	30	0.1	SomaticSignatures	30	15	15	15	0.5	0.5	0.5
Noise Scenario	Forced	14	Hard	Random	96	1000	30	0	MutationalPatterns	30	19	11	11	0.63	0.63	0.63
Noise Scenario	Forced	14	Hard	Random	96	1000	30	0	MutSpec	30	16	14	14	0.53	0.53	0.53
Noise Scenario	Forced	14	Hard	Random	96	1000	30	0	SignatureToolsLib	30	21	9	9	0.7	0.7	0.7
Noise Scenario	Forced	14	Hard	Random	96	1000	30	0	SigneR	30	21	9	9	0.7	0.7	0.7
Noise Scenario	Forced	14	Hard	Random	96	1000	30	0	SigProfiler_PCAWG	30	26	4	4	0.87	0.87	0.87
Noise Scenario	Forced	14	Hard	Random	96	1000	30	0	SigProfilerExtractor	30	29	1	1	0.97	0.97	0.97
Noise Scenario	Forced	14	Hard	Random	96	1000	30	0	SomaticSignatures	30	20	10	10	0.67	0.67	0.67
Noise Scenario	Forced	14	Hard	Random	96	1000	30	0.01	MutationalPatterns	30	18	12	12	0.6	0.6	0.6
Noise Scenario	Forced	14	Hard	Random	96	1000	30	0.01	MutSpec	30	18	12	12	0.6	0.6	0.6
Noise Scenario	Forced	14	Hard	Random	96	1000	30	0.01	SignatureToolsLib	30	21	9	9	0.7	0.7	0.7
Noise Scenario	Forced	14	Hard	Random	96	1000	30	0.01	SigneR	30	23	7	7	0.77	0.77	0.77
Noise Scenario	Forced	14	Hard	Random	96	1000	30	0.01	SigProfiler_PCAWG	30	25	5	5	0.83	0.83	0.83
Noise Scenario	Forced	14	Hard	Random	96	1000	30	0.01	SigProfilerExtractor	30	29	1	1	0.97	0.97	0.97
Noise Scenario	Forced	14	Hard	Random	96	1000	30	0.01	SomaticSignatures	30	27	3	3	0.9	0.9	0.9
Noise Scenario	Forced	14	Hard	Random	96	1000	30	0.025	MutationalPatterns	30	18	12	12	0.6	0.6	0.6
Noise Scenario	Forced	14	Hard	Random	96	1000	30	0.025	MutSpec	30	14	16	16	0.47	0.47	0.47
Noise Scenario	Forced	14	Hard	Random	96	1000	30	0.025	SignatureToolsLib	30	21	9	9	0.7	0.7	0.7
Noise Scenario	Forced	14	Hard	Random	96	1000	30	0.025	SigneR	30	22	8	8	0.73	0.73	0.73
Noise Scenario	Forced	14	Hard	Random	96	1000	30	0.025	SigProfiler_PCAWG	30	25	5	5	0.83	0.83	0.83
Noise Scenario	Forced	14	Hard	Random	96	1000	30	0.025	SigProfilerExtractor	30	29	1	1	0.97	0.97	0.97
Noise Scenario	Forced	14	Hard	Random	96	1000	30	0.025	SomaticSignatures	30	24	6	6	0.8	0.8	0.8
Noise Scenario	Forced	14	Hard	Random	96	1000	30	0.05	MutationalPatterns	30	15	15	15	0.5	0.5	0.5
Noise Scenario	Forced	14	Hard	Random	96	1000	30	0.05	MutSpec	30	17	13	13	0.57	0.57	0.57
Noise Scenario	Forced	14	Hard	Random	96	1000	30	0.05	SignatureToolsLib	30	20	10	10	0.67	0.67	0.67
Noise Scenario	Forced	14	Hard	Random	96	1000	30	0.05	SigneR	30	21	9	9	0.7	0.7	0.7
Noise Scenario	Forced	14	Hard	Random	96	1000	30	0.05	SigProfiler_PCAWG	30	24	6	6	0.8	0.8	0.8
Noise Scenario	Forced	14	Hard	Random	96	1000	30	0.05	SigProfilerExtractor	30	29	1	1	0.97	0.97	0.97
Noise Scenario	Forced	14	Hard	Random	96	1000	30	0.05	SomaticSignatures	30	26	4	4	0.87	0.87	0.87
Noise Scenario	Forced	14	Hard	Random	96	1000	30	0.1	MutationalPatterns	30	15	15	15	0.5	0.5	0.5
Noise Scenario	Forced	14	Hard	Random	96	1000	30	0.1	MutSpec	30	15	15	15	0.5	0.5	0.5
Noise Scenario	Forced	14	Hard	Random	96	1000	30	0.1	SignatureToolsLib	30	17	13	13	0.57	0.57	0.57
Noise Scenario	Forced	14	Hard	Random	96	1000	30	0.1	SigneR	30	18	12	12	0.6	0.6	0.6
Noise Scenario	Forced	14	Hard	Random	96	1000	30	0.1	SigProfiler_PCAWG	30	19	11	11	0.63	0.63	0.63
Noise Scenario	Forced	14	Hard	Random	96	1000	30	0.1	SigProfilerExtractor	30	26	4	4	0.87	0.87	0.87
Noise Scenario	Forced	14	Hard	Random	96	1000	30	0.1	SomaticSignatures	30	20	10	10	0.67	0.67	0.67
Noise Scenario	Forced	15	Hard	Random	96	1000	30	0	MutationalPatterns	30	18	12	12	0.6	0.6	0.6
Noise Scenario	Forced	15	Hard	Random	96	1000	30	0	MutSpec	30	19	11	11	0.63	0.63	0.63
Noise Scenario	Forced	15	Hard	Random	96	1000	30	0	SignatureToolsLib	30	24	6	6	0.8	0.8	0.8
Noise Scenario	Forced	15	Hard	Random	96	1000	30	0	SigneR	30	26	4	4	0.87	0.87	0.87
Noise Scenario	Forced	15	Hard	Random	96	1000	30	0	SigProfiler_PCAWG	30	28	2	2	0.93	0.93	0.93
Noise Scenario	Forced	15	Hard	Random	96	1000	30	0	SigProfilerExtractor	30	29	1	1	0.97	0.97	0.97
Noise Scenario	Forced	15	Hard	Random	96	1000	30	0	SomaticSignatures	30	25	5	5	0.83	0.83	0.83
Noise Scenario	Forced	15	Hard	Random	96	1000	30	0.01	MutationalPatterns	30	18	12	12	0.6	0.6	0.6
Noise Scenario	Forced	15	Hard	Random	96	1000	30	0.01	MutSpec	30	19	11	11	0.63	0.63	0.63
Noise Scenario	Forced	15	Hard	Random	96	1000	30	0.01	SignatureToolsLib	30	24	6	6	0.8	0.8	0.8
Noise Scenario	Forced	15	Hard	Random	96	1000	30	0.01	SigneR	30	28	2	2	0.93	0.93	0.93
Noise Scenario	Forced	15	Hard	Random	96	1000	30	0.01	SigProfiler_PCAWG	30	28	2	2	0.93	0.93	0.93
Noise Scenario	Forced	15	Hard	Random	96	1000	30	0.01	SigProfilerExtractor	30	29	1	1	0.97	0.97	0.97
Noise Scenario	Forced	15	Hard	Random	96	1000	30	0.01	SomaticSignatures	30	25	5	5	0.83	0.83	0.83
Noise Scenario	Forced	15	Hard	Random	96	1000	30	0.025	MutationalPatterns	30	20	10	10	0.67	0.67	0.67
Noise Scenario	Forced	15	Hard	Random	96	1000	30	0.025	MutSpec	30	22	8	8	0.73	0.73	0.73
Noise Scenario	Forced	15	Hard	Random	96	1000	30	0.025	SignatureToolsLib	30	23	7	7	0.77	0.77	0.77
Noise Scenario	Forced	15	Hard	Random	96	1000	30	0.025	SigneR	30	27	3	3	0.9	0.9	0.9
Noise Scenario	Forced	15	Hard	Random	96	1000	30	0.025	SigProfiler_PCAWG	30	28	2	2	0.93	0.93	0.93
Noise Scenario	Forced	15	Hard	Random	96	1000	30	0.025	SigProfilerExtractor	30	29	1	1	0.97	0.97	0.97
Noise Scenario	Forced	15	Hard	Random	96	1000	30	0.025	SomaticSignatures	30	27	3	3	0.9	0.9	0.9
Noise Scenario	Forced	15	Hard	Random	96	1000	30	0.05	MutationalPatterns	30	19	11	11	0.63	0.63	0.63
Noise Scenario	Forced	15	Hard	Random	96	1000	30	0.05	MutSpec	30	17	13	13	0.57	0.57	0.57
Noise Scenario	Forced	15	Hard	Random	96	1000	30	0.05	SignatureToolsLib	30	24	6	6	0.8	0.8	0.8
Noise Scenario	Forced	15	Hard	Random	96	1000	30	0.05	SigneR	30	27	3	3	0.9	0.9	0.9
Noise Scenario	Forced	15	Hard	Random	96	1000	30	0.05	SigProfiler_PCAWG	30	27	3	3	0.9	0.9	0.9
Noise Scenario	Forced	15	Hard	Random	96	1000	30	0.05	SigProfilerExtractor	30	29	1	1	0.97	0.97	0.97
Noise Scenario	Forced	15	Hard	Random	96	1000	30	0.05	SomaticSignatures	30	25	5	5	0.83	0.83	0.83
Noise Scenario	Forced	15	Hard	Random	96	1000	30	0.1	MutationalPatterns	30	18	12	12	0.6	0.6	0.6
Noise Scenario	Forced	15	Hard	Random	96	1000	30	0.1	MutSpec	30	18	12	12	0.6	0.6	0.6
Noise Scenario	Forced	15	Hard	Random	96	1000	30	0.1	SignatureToolsLib	30	22	8	8	0.73	0.73	0.73
Noise Scenario	Forced	15	Hard	Random	96	1000	30	0.1	SigneR	30	24	6	6	0.8	0.8	0.8
Noise Scenario	Forced	15	Hard	Random	96	1000	30	0.1	SigProfiler_PCAWG	30	24	6	6	0.8	0.8	0.8
Noise Scenario	Forced	15	Hard	Random	96	1000	30	0.1	SigProfilerExtractor	30	28	2	2	0.93	0.93	0.93
Noise Scenario	Forced	15	Hard	Random	96	1000	30	0.1	SomaticSignatures	30	24	6	6	0.8	0.8	0.8
Noise Scenario	Forced	16	Hard	Random	96	1000	30	0	MutationalPatterns	30	18	12	12	0.6	0.6	0.6
Noise Scenario	Forced	16	Hard	Random	96	1000	30	0	MutSpec	30	17	13	13	0.57	0.57	0.57
Noise Scenario	Forced	16	Hard	Random	96	1000	30	0	SignatureToolsLib	30	24	6	6	0.8	0.8	0.8
Noise Scenario	Forced	16	Hard	Random	96	1000	30	0	SigneR	30	27	3	3	0.9	0.9	0.9
Noise Scenario	Forced	16	Hard	Random	96	1000	30	0	SigProfiler_PCAWG	30	28	2	2	0.93	0.93	0.93
Noise Scenario	Forced	16	Hard	Random	96	1000	30	0	SigProfilerExtractor	30	28	2	2	0.93	0.93	0.93
Noise Scenario	Forced	16	Hard	Random	96	1000	30	0	SomaticSignatures	30	26	4	4	0.87	0.87	0.87
Noise Scenario	Forced	16	Hard	Random	96	1000	30	0.01	MutationalPatterns	30	16	14	14	0.53	0.53	0.53
Noise Scenario	Forced	16	Hard	Random	96	1000	30	0.01	MutSpec	30	14	16	16	0.47	0.47	0.47
Noise Scenario	Forced	16	Hard	Random	96	1000	30	0.01	SignatureToolsLib	30	24	6	6	0.8	0.8	0.8
Noise Scenario	Forced	16	Hard	Random	96	1000	30	0.01	SigneR	30	27	3	3	0.9	0.9	0.9
Noise Scenario	Forced	16	Hard	Random	96	1000	30	0.01	SigProfiler_PCAWG	30	28	2	2	0.93	0.93	0.93
Noise Scenario	Forced	16	Hard	Random	96	1000	30	0.01	SigProfilerExtractor	30	28	2	2	0.93	0.93	0.93
Noise Scenario	Forced	16	Hard	Random	96	1000	30	0.01	SomaticSignatures	30	22	8	8	0.73	0.73	0.73
Noise Scenario	Forced	16	Hard	Random	96	1000	30	0.025	MutationalPatterns	30	16	14	14	0.53	0.53	0.53
Noise Scenario	Forced	16	Hard	Random	96	1000	30	0.025	MutSpec	30	17	13	13	0.57	0.57	0.57
Noise Scenario	Forced	16	Hard	Random	96	1000	30	0.025	SignatureToolsLib	30	24	6	6	0.8	0.8	0.8
Noise Scenario	Forced	16	Hard	Random	96	1000	30	0.025	SigneR	30	28	2	2	0.93	0.93	0.93
Noise Scenario	Forced	16	Hard	Random	96	1000	30	0.025	SigProfiler_PCAWG	30	28	2	2	0.93	0.93	0.93
Noise Scenario	Forced	16	Hard	Random	96	1000	30	0.025	SigProfilerExtractor	30	28	2	2	0.93	0.93	0.93
Noise Scenario	Forced	16	Hard	Random	96	1000	30	0.025	SomaticSignatures	30	23	7	7	0.77	0.77	0.77
Noise Scenario	Forced	16	Hard	Random	96	1000	30	0.05	MutationalPatterns	30	18	12	12	0.6	0.6	0.6
Noise Scenario	Forced	16	Hard	Random	96	1000	30	0.05	MutSpec	30	16	14	14	0.53	0.53	0.53
Noise Scenario	Forced	16	Hard	Random	96	1000	30	0.05	SignatureToolsLib	30	23	7	7	0.77	0.77	0.77
Noise Scenario	Forced	16	Hard	Random	96	1000	30	0.05	SigneR	30	23	7	7	0.77	0.77	0.77
Noise Scenario	Forced	16	Hard	Random	96	1000	30	0.05	SigProfiler_PCAWG	30	25	5	5	0.83	0.83	0.83
Noise Scenario	Forced	16	Hard	Random	96	1000	30	0.05	SigProfilerExtractor	30	28	2	2	0.93	0.93	0.93
Noise Scenario	Forced	16	Hard	Random	96	1000	30	0.05	SomaticSignatures	30	23	7	7	0.77	0.77	0.77
Noise Scenario	Forced	16	Hard	Random	96	1000	30	0.1	MutationalPatterns	30	17	13	13	0.57	0.57	0.57
Noise Scenario	Forced	16	Hard	Random	96	1000	30	0.1	MutSpec	30	15	15	15	0.5	0.5	0.5
Noise Scenario	Forced	16	Hard	Random	96	1000	30	0.1	SignatureToolsLib	30	19	11	11	0.63	0.63	0.63
Noise Scenario	Forced	16	Hard	Random	96	1000	30	0.1	SigneR	30	24	6	6	0.8	0.8	0.8
Noise Scenario	Forced	16	Hard	Random	96	1000	30	0.1	SigProfiler_PCAWG	30	21	9	9	0.7	0.7	0.7
Noise Scenario	Forced	16	Hard	Random	96	1000	30	0.1	SigProfilerExtractor	30	28	2	2	0.93	0.93	0.93
Noise Scenario	Forced	16	Hard	Random	96	1000	30	0.1	SomaticSignatures	30	21	9	9	0.7	0.7	0.7
Noise Scenario	Forced	17	Hard	Random	96	1000	30	0	MutationalPatterns	30	19	11	11	0.63	0.63	0.63
Noise Scenario	Forced	17	Hard	Random	96	1000	30	0	MutSpec	30	16	14	14	0.53	0.53	0.53
Noise Scenario	Forced	17	Hard	Random	96	1000	30	0	SignatureToolsLib	30	20	10	10	0.67	0.67	0.67
Noise Scenario	Forced	17	Hard	Random	96	1000	30	0	SigneR	30	25	5	5	0.83	0.83	0.83
Noise Scenario	Forced	17	Hard	Random	96	1000	30	0	SigProfiler_PCAWG	30	26	4	4	0.87	0.87	0.87
Noise Scenario	Forced	17	Hard	Random	96	1000	30	0	SigProfilerExtractor	30	27	3	3	0.9	0.9	0.9
Noise Scenario	Forced	17	Hard	Random	96	1000	30	0	SomaticSignatures	30	25	5	5	0.83	0.83	0.83
Noise Scenario	Forced	17	Hard	Random	96	1000	30	0.01	MutationalPatterns	30	15	15	15	0.5	0.5	0.5
Noise Scenario	Forced	17	Hard	Random	96	1000	30	0.01	MutSpec	30	17	13	13	0.57	0.57	0.57
Noise Scenario	Forced	17	Hard	Random	96	1000	30	0.01	SignatureToolsLib	30	22	8	8	0.73	0.73	0.73
Noise Scenario	Forced	17	Hard	Random	96	1000	30	0.01	SigneR	30	26	4	4	0.87	0.87	0.87
Noise Scenario	Forced	17	Hard	Random	96	1000	30	0.01	SigProfiler_PCAWG	30	26	4	4	0.87	0.87	0.87
Noise Scenario	Forced	17	Hard	Random	96	1000	30	0.01	SigProfilerExtractor	30	27	3	3	0.9	0.9	0.9
Noise Scenario	Forced	17	Hard	Random	96	1000	30	0.01	SomaticSignatures	30	20	10	10	0.67	0.67	0.67
Noise Scenario	Forced	17	Hard	Random	96	1000	30	0.025	MutationalPatterns	30	18	12	12	0.6	0.6	0.6
Noise Scenario	Forced	17	Hard	Random	96	1000	30	0.025	MutSpec	30	15	15	15	0.5	0.5	0.5
Noise Scenario	Forced	17	Hard	Random	96	1000	30	0.025	SignatureToolsLib	30	19	11	11	0.63	0.63	0.63
Noise Scenario	Forced	17	Hard	Random	96	1000	30	0.025	SigneR	30	26	4	4	0.87	0.87	0.87
Noise Scenario	Forced	17	Hard	Random	96	1000	30	0.025	SigProfiler_PCAWG	30	26	4	4	0.87	0.87	0.87
Noise Scenario	Forced	17	Hard	Random	96	1000	30	0.025	SigProfilerExtractor	30	27	3	3	0.9	0.9	0.9
Noise Scenario	Forced	17	Hard	Random	96	1000	30	0.025	SomaticSignatures	30	24	6	6	0.8	0.8	0.8
Noise Scenario	Forced	17	Hard	Random	96	1000	30	0.05	MutationalPatterns	30	18	12	12	0.6	0.6	0.6
Noise Scenario	Forced	17	Hard	Random	96	1000	30	0.05	MutSpec	30	16	14	14	0.53	0.53	0.53
Noise Scenario	Forced	17	Hard	Random	96	1000	30	0.05	SignatureToolsLib	30	21	9	9	0.7	0.7	0.7
Noise Scenario	Forced	17	Hard	Random	96	1000	30	0.05	SigneR	30	24	6	6	0.8	0.8	0.8
Noise Scenario	Forced	17	Hard	Random	96	1000	30	0.05	SigProfiler_PCAWG	30	23	7	7	0.77	0.77	0.77
Noise Scenario	Forced	17	Hard	Random	96	1000	30	0.05	SigProfilerExtractor	30	27	3	3	0.9	0.9	0.9
Noise Scenario	Forced	17	Hard	Random	96	1000	30	0.05	SomaticSignatures	30	21	9	9	0.7	0.7	0.7
Noise Scenario	Forced	17	Hard	Random	96	1000	30	0.1	MutationalPatterns	30	13	17	17	0.43	0.43	0.43
Noise Scenario	Forced	17	Hard	Random	96	1000	30	0.1	MutSpec	30	14	16	16	0.47	0.47	0.47
Noise Scenario	Forced	17	Hard	Random	96	1000	30	0.1	SignatureToolsLib	30	16	14	14	0.53	0.53	0.53
Noise Scenario	Forced	17	Hard	Random	96	1000	30	0.1	SigneR	30	16	14	14	0.53	0.53	0.53
Noise Scenario	Forced	17	Hard	Random	96	1000	30	0.1	SigProfiler_PCAWG	30	19	11	11	0.63	0.63	0.63
Noise Scenario	Forced	17	Hard	Random	96	1000	30	0.1	SigProfilerExtractor	30	26	4	4	0.87	0.87	0.87
Noise Scenario	Forced	17	Hard	Random	96	1000	30	0.1	SomaticSignatures	30	24	6	6	0.8	0.8	0.8
Noise Scenario	Forced	18	Hard	Random	96	1000	30	0	MutationalPatterns	30	18	12	12	0.6	0.6	0.6
Noise Scenario	Forced	18	Hard	Random	96	1000	30	0	MutSpec	30	20	10	10	0.67	0.67	0.67
Noise Scenario	Forced	18	Hard	Random	96	1000	30	0	SignatureToolsLib	30	23	7	7	0.77	0.77	0.77
Noise Scenario	Forced	18	Hard	Random	96	1000	30	0	SigneR	30	25	5	5	0.83	0.83	0.83
Noise Scenario	Forced	18	Hard	Random	96	1000	30	0	SigProfiler_PCAWG	30	28	2	2	0.93	0.93	0.93
Noise Scenario	Forced	18	Hard	Random	96	1000	30	0	SigProfilerExtractor	30	28	2	2	0.93	0.93	0.93
Noise Scenario	Forced	18	Hard	Random	96	1000	30	0	SomaticSignatures	30	24	6	6	0.8	0.8	0.8
Noise Scenario	Forced	18	Hard	Random	96	1000	30	0.01	MutationalPatterns	30	21	9	9	0.7	0.7	0.7
Noise Scenario	Forced	18	Hard	Random	96	1000	30	0.01	MutSpec	30	17	13	13	0.57	0.57	0.57
Noise Scenario	Forced	18	Hard	Random	96	1000	30	0.01	SignatureToolsLib	30	24	6	6	0.8	0.8	0.8
Noise Scenario	Forced	18	Hard	Random	96	1000	30	0.01	SigneR	30	26	4	4	0.87	0.87	0.87
Noise Scenario	Forced	18	Hard	Random	96	1000	30	0.01	SigProfiler_PCAWG	30	28	2	2	0.93	0.93	0.93
Noise Scenario	Forced	18	Hard	Random	96	1000	30	0.01	SigProfilerExtractor	30	28	2	2	0.93	0.93	0.93
Noise Scenario	Forced	18	Hard	Random	96	1000	30	0.01	SomaticSignatures	30	25	5	5	0.83	0.83	0.83
Noise Scenario	Forced	18	Hard	Random	96	1000	30	0.025	MutationalPatterns	30	19	11	11	0.63	0.63	0.63
Noise Scenario	Forced	18	Hard	Random	96	1000	30	0.025	MutSpec	30	19	11	11	0.63	0.63	0.63
Noise Scenario	Forced	18	Hard	Random	96	1000	30	0.025	SignatureToolsLib	30	23	7	7	0.77	0.77	0.77
Noise Scenario	Forced	18	Hard	Random	96	1000	30	0.025	SigneR	30	27	3	3	0.9	0.9	0.9
Noise Scenario	Forced	18	Hard	Random	96	1000	30	0.025	SigProfiler_PCAWG	30	28	2	2	0.93	0.93	0.93
Noise Scenario	Forced	18	Hard	Random	96	1000	30	0.025	SigProfilerExtractor	30	28	2	2	0.93	0.93	0.93
Noise Scenario	Forced	18	Hard	Random	96	1000	30	0.025	SomaticSignatures	30	26	4	4	0.87	0.87	0.87
Noise Scenario	Forced	18	Hard	Random	96	1000	30	0.05	MutationalPatterns	30	19	11	11	0.63	0.63	0.63
Noise Scenario	Forced	18	Hard	Random	96	1000	30	0.05	MutSpec	30	17	13	13	0.57	0.57	0.57
Noise Scenario	Forced	18	Hard	Random	96	1000	30	0.05	SignatureToolsLib	30	23	7	7	0.77	0.77	0.77
Noise Scenario	Forced	18	Hard	Random	96	1000	30	0.05	SigneR	30	26	4	4	0.87	0.87	0.87
Noise Scenario	Forced	18	Hard	Random	96	1000	30	0.05	SigProfiler_PCAWG	30	27	3	3	0.9	0.9	0.9
Noise Scenario	Forced	18	Hard	Random	96	1000	30	0.05	SigProfilerExtractor	30	28	2	2	0.93	0.93	0.93
Noise Scenario	Forced	18	Hard	Random	96	1000	30	0.05	SomaticSignatures	30	22	8	8	0.73	0.73	0.73
Noise Scenario	Forced	18	Hard	Random	96	1000	30	0.1	MutationalPatterns	30	17	13	13	0.57	0.57	0.57
Noise Scenario	Forced	18	Hard	Random	96	1000	30	0.1	MutSpec	30	19	11	11	0.63	0.63	0.63
Noise Scenario	Forced	18	Hard	Random	96	1000	30	0.1	SignatureToolsLib	30	22	8	8	0.73	0.73	0.73
Noise Scenario	Forced	18	Hard	Random	96	1000	30	0.1	SigneR	30	24	6	6	0.8	0.8	0.8
Noise Scenario	Forced	18	Hard	Random	96	1000	30	0.1	SigProfiler_PCAWG	30	23	7	7	0.77	0.77	0.77
Noise Scenario	Forced	18	Hard	Random	96	1000	30	0.1	SigProfilerExtractor	30	28	2	2	0.93	0.93	0.93
Noise Scenario	Forced	18	Hard	Random	96	1000	30	0.1	SomaticSignatures	30	24	6	6	0.8	0.8	0.8
Noise Scenario	Forced	19	Hard	Random	96	1000	30	0	MutationalPatterns	30	17	13	13	0.57	0.57	0.57
Noise Scenario	Forced	19	Hard	Random	96	1000	30	0	MutSpec	30	15	15	15	0.5	0.5	0.5
Noise Scenario	Forced	19	Hard	Random	96	1000	30	0	SignatureToolsLib	30	23	7	7	0.77	0.77	0.77
Noise Scenario	Forced	19	Hard	Random	96	1000	30	0	SigneR	30	26	4	4	0.87	0.87	0.87
Noise Scenario	Forced	19	Hard	Random	96	1000	30	0	SigProfiler_PCAWG	30	28	2	2	0.93	0.93	0.93
Noise Scenario	Forced	19	Hard	Random	96	1000	30	0	SigProfilerExtractor	30	29	1	1	0.97	0.97	0.97
Noise Scenario	Forced	19	Hard	Random	96	1000	30	0	SomaticSignatures	30	23	7	7	0.77	0.77	0.77
Noise Scenario	Forced	19	Hard	Random	96	1000	30	0.01	MutationalPatterns	30	17	13	13	0.57	0.57	0.57
Noise Scenario	Forced	19	Hard	Random	96	1000	30	0.01	MutSpec	30	21	9	9	0.7	0.7	0.7
Noise Scenario	Forced	19	Hard	Random	96	1000	30	0.01	SignatureToolsLib	30	23	7	7	0.77	0.77	0.77
Noise Scenario	Forced	19	Hard	Random	96	1000	30	0.01	SigneR	30	27	3	3	0.9	0.9	0.9
Noise Scenario	Forced	19	Hard	Random	96	1000	30	0.01	SigProfiler_PCAWG	30	27	3	3	0.9	0.9	0.9
Noise Scenario	Forced	19	Hard	Random	96	1000	30	0.01	SigProfilerExtractor	30	29	1	1	0.97	0.97	0.97
Noise Scenario	Forced	19	Hard	Random	96	1000	30	0.01	SomaticSignatures	30	24	6	6	0.8	0.8	0.8
Noise Scenario	Forced	19	Hard	Random	96	1000	30	0.025	MutationalPatterns	30	17	13	13	0.57	0.57	0.57
Noise Scenario	Forced	19	Hard	Random	96	1000	30	0.025	MutSpec	30	16	14	14	0.53	0.53	0.53
Noise Scenario	Forced	19	Hard	Random	96	1000	30	0.025	SignatureToolsLib	30	24	6	6	0.8	0.8	0.8
Noise Scenario	Forced	19	Hard	Random	96	1000	30	0.025	SigneR	30	27	3	3	0.9	0.9	0.9
Noise Scenario	Forced	19	Hard	Random	96	1000	30	0.025	SigProfiler_PCAWG	30	27	3	3	0.9	0.9	0.9
Noise Scenario	Forced	19	Hard	Random	96	1000	30	0.025	SigProfilerExtractor	30	29	1	1	0.97	0.97	0.97
Noise Scenario	Forced	19	Hard	Random	96	1000	30	0.025	SomaticSignatures	30	22	8	8	0.73	0.73	0.73
Noise Scenario	Forced	19	Hard	Random	96	1000	30	0.05	MutationalPatterns	30	16	14	14	0.53	0.53	0.53
Noise Scenario	Forced	19	Hard	Random	96	1000	30	0.05	MutSpec	30	18	12	12	0.6	0.6	0.6
Noise Scenario	Forced	19	Hard	Random	96	1000	30	0.05	SignatureToolsLib	30	22	8	8	0.73	0.73	0.73
Noise Scenario	Forced	19	Hard	Random	96	1000	30	0.05	SigneR	30	24	6	6	0.8	0.8	0.8
Noise Scenario	Forced	19	Hard	Random	96	1000	30	0.05	SigProfiler_PCAWG	30	25	5	5	0.83	0.83	0.83
Noise Scenario	Forced	19	Hard	Random	96	1000	30	0.05	SigProfilerExtractor	30	29	1	1	0.97	0.97	0.97
Noise Scenario	Forced	19	Hard	Random	96	1000	30	0.05	SomaticSignatures	30	23	7	7	0.77	0.77	0.77
Noise Scenario	Forced	19	Hard	Random	96	1000	30	0.1	MutationalPatterns	30	18	12	12	0.6	0.6	0.6
Noise Scenario	Forced	19	Hard	Random	96	1000	30	0.1	MutSpec	30	19	11	11	0.63	0.63	0.63
Noise Scenario	Forced	19	Hard	Random	96	1000	30	0.1	SignatureToolsLib	30	21	9	9	0.7	0.7	0.7
Noise Scenario	Forced	19	Hard	Random	96	1000	30	0.1	SigneR	30	21	9	9	0.7	0.7	0.7
Noise Scenario	Forced	19	Hard	Random	96	1000	30	0.1	SigProfiler_PCAWG	30	22	8	8	0.73	0.73	0.73
Noise Scenario	Forced	19	Hard	Random	96	1000	30	0.1	SigProfilerExtractor	30	27	3	3	0.9	0.9	0.9
Noise Scenario	Forced	19	Hard	Random	96	1000	30	0.1	SomaticSignatures	30	23	7	7	0.77	0.77	0.77
Noise Scenario	Forced	20	Hard	Random	96	1000	30	0	MutationalPatterns	30	12	18	18	0.4	0.4	0.4
Noise Scenario	Forced	20	Hard	Random	96	1000	30	0	MutSpec	30	13	17	17	0.43	0.43	0.43
Noise Scenario	Forced	20	Hard	Random	96	1000	30	0	SignatureToolsLib	30	19	11	11	0.63	0.63	0.63
Noise Scenario	Forced	20	Hard	Random	96	1000	30	0	SigneR	30	22	8	8	0.73	0.73	0.73
Noise Scenario	Forced	20	Hard	Random	96	1000	30	0	SigProfiler_PCAWG	30	25	5	5	0.83	0.83	0.83
Noise Scenario	Forced	20	Hard	Random	96	1000	30	0	SigProfilerExtractor	30	26	4	4	0.87	0.87	0.87
Noise Scenario	Forced	20	Hard	Random	96	1000	30	0	SomaticSignatures	30	19	11	11	0.63	0.63	0.63
Noise Scenario	Forced	20	Hard	Random	96	1000	30	0.01	MutationalPatterns	30	11	19	19	0.37	0.37	0.37
Noise Scenario	Forced	20	Hard	Random	96	1000	30	0.01	MutSpec	30	16	14	14	0.53	0.53	0.53
Noise Scenario	Forced	20	Hard	Random	96	1000	30	0.01	SignatureToolsLib	30	21	9	9	0.7	0.7	0.7
Noise Scenario	Forced	20	Hard	Random	96	1000	30	0.01	SigneR	30	20	10	10	0.67	0.67	0.67
Noise Scenario	Forced	20	Hard	Random	96	1000	30	0.01	SigProfiler_PCAWG	30	25	5	5	0.83	0.83	0.83
Noise Scenario	Forced	20	Hard	Random	96	1000	30	0.01	SigProfilerExtractor	30	26	4	4	0.87	0.87	0.87
Noise Scenario	Forced	20	Hard	Random	96	1000	30	0.01	SomaticSignatures	30	21	9	9	0.7	0.7	0.7
Noise Scenario	Forced	20	Hard	Random	96	1000	30	0.025	MutationalPatterns	30	12	18	18	0.4	0.4	0.4
Noise Scenario	Forced	20	Hard	Random	96	1000	30	0.025	MutSpec	30	13	17	17	0.43	0.43	0.43
Noise Scenario	Forced	20	Hard	Random	96	1000	30	0.025	SignatureToolsLib	30	19	11	11	0.63	0.63	0.63
Noise Scenario	Forced	20	Hard	Random	96	1000	30	0.025	SigneR	30	22	8	8	0.73	0.73	0.73
Noise Scenario	Forced	20	Hard	Random	96	1000	30	0.025	SigProfiler_PCAWG	30	23	7	7	0.77	0.77	0.77
Noise Scenario	Forced	20	Hard	Random	96	1000	30	0.025	SigProfilerExtractor	30	25	5	5	0.83	0.83	0.83
Noise Scenario	Forced	20	Hard	Random	96	1000	30	0.025	SomaticSignatures	30	21	9	9	0.7	0.7	0.7
Noise Scenario	Forced	20	Hard	Random	96	1000	30	0.05	MutationalPatterns	30	11	19	19	0.37	0.37	0.37
Noise Scenario	Forced	20	Hard	Random	96	1000	30	0.05	MutSpec	30	14	16	16	0.47	0.47	0.47
Noise Scenario	Forced	20	Hard	Random	96	1000	30	0.05	SignatureToolsLib	30	17	13	13	0.57	0.57	0.57
Noise Scenario	Forced	20	Hard	Random	96	1000	30	0.05	SigneR	30	19	11	11	0.63	0.63	0.63
Noise Scenario	Forced	20	Hard	Random	96	1000	30	0.05	SigProfiler_PCAWG	30	21	9	9	0.7	0.7	0.7
Noise Scenario	Forced	20	Hard	Random	96	1000	30	0.05	SigProfilerExtractor	30	25	5	5	0.83	0.83	0.83
Noise Scenario	Forced	20	Hard	Random	96	1000	30	0.05	SomaticSignatures	30	16	14	14	0.53	0.53	0.53
Noise Scenario	Forced	20	Hard	Random	96	1000	30	0.1	MutationalPatterns	30	12	18	18	0.4	0.4	0.4
Noise Scenario	Forced	20	Hard	Random	96	1000	30	0.1	MutSpec	30	10	20	20	0.33	0.33	0.33
Noise Scenario	Forced	20	Hard	Random	96	1000	30	0.1	SignatureToolsLib	30	17	13	13	0.57	0.57	0.57
Noise Scenario	Forced	20	Hard	Random	96	1000	30	0.1	SigneR	30	14	16	16	0.47	0.47	0.47
Noise Scenario	Forced	20	Hard	Random	96	1000	30	0.1	SigProfiler_PCAWG	30	17	13	13	0.57	0.57	0.57
Noise Scenario	Forced	20	Hard	Random	96	1000	30	0.1	SigProfilerExtractor	30	25	5	5	0.83	0.83	0.83
Noise Scenario	Forced	20	Hard	Random	96	1000	30	0.1	SomaticSignatures	30	19	11	11	0.63	0.63	0.63
