# Supplementary material for: Uncovering novel mutational signatures by de novo extraction with SigProfilerExtractor
Source: Cell Genom. 2022 Sep 23;2(11):100179. doi: 10.1016/j.xgen.2022.100179 (PMC9646490; doi:10.1016/j.xgen.2022.100179)
Supplement: Table S4. Shannon equitability index for false positive signatures extracted by the eight best-performing tools across SBS-96 synthetic scenarios emulating whole-genome sequencing data with different levels of noise, related to STAR Methods — The Shannon equitability index is calculated as described in the STAR Methods. Signatures showing flat, featureless mutational profiles show equitability indexes near one, while sparse signatures display values closer to zero. [file mmc5.xlsx]

## Sheet: Table S4
Table S4. Shannon equitability index for false positive signatures extracted by the eight best performing tools across SBS-96 synthetic scenarios emulating whole-genome sequencing data with different levels of noise, Related to STAR Methods.
The Shannon equitability index is calculated as described in the STAR Methods. Signatures showing flat, featureless mutational profiles show equitability indexes near one, while sparse signatures display values closer to zero.
Scenario #	Signature Selection Type	Repeats	Difficulty Level	Signature Type	Total Mutational Channels	Total Genomes	Total Signatures	Noise Level (%)	Tool Names	Shannon equitability (false positive signatures)
Noise Scenario	Suggested	1	Hard	Random	96	1000	30	0	MutationalPatterns	0.93235
Noise Scenario	Suggested	1	Hard	Random	96	1000	30	0	MutSpec	N/A
Noise Scenario	Suggested	1	Hard	Random	96	1000	30	0	SignatureAnalyzer	0.787704
Noise Scenario	Suggested	1	Hard	Random	96	1000	30	0	SignatureToolsLib	0.922047
Noise Scenario	Suggested	1	Hard	Random	96	1000	30	0	SigneR	0.893454
Noise Scenario	Suggested	1	Hard	Random	96	1000	30	0	SigProfiler_PCAWG	N/A
Noise Scenario	Suggested	1	Hard	Random	96	1000	30	0	SigProfilerExtractor	0.944398
Noise Scenario	Suggested	1	Hard	Random	96	1000	30	0	SomaticSignatures	0.942291
Noise Scenario	Suggested	1	Hard	Random	96	1000	30	0.01	MutationalPatterns	0.909598
Noise Scenario	Suggested	1	Hard	Random	96	1000	30	0.01	MutSpec	0.943947
Noise Scenario	Suggested	1	Hard	Random	96	1000	30	0.01	SignatureAnalyzer	0.769503
Noise Scenario	Suggested	1	Hard	Random	96	1000	30	0.01	SignatureToolsLib	0.937346
Noise Scenario	Suggested	1	Hard	Random	96	1000	30	0.01	SigneR	0.90573
Noise Scenario	Suggested	1	Hard	Random	96	1000	30	0.01	SigProfiler_PCAWG	N/A
Noise Scenario	Suggested	1	Hard	Random	96	1000	30	0.01	SigProfilerExtractor	N/A
Noise Scenario	Suggested	1	Hard	Random	96	1000	30	0.01	SomaticSignatures	0.900206
Noise Scenario	Suggested	1	Hard	Random	96	1000	30	0.025	MutationalPatterns	0.908444
Noise Scenario	Suggested	1	Hard	Random	96	1000	30	0.025	MutSpec	0.941695
Noise Scenario	Suggested	1	Hard	Random	96	1000	30	0.025	SignatureAnalyzer	0.795699
Noise Scenario	Suggested	1	Hard	Random	96	1000	30	0.025	SignatureToolsLib	0.935212
Noise Scenario	Suggested	1	Hard	Random	96	1000	30	0.025	SigneR	0.914019
Noise Scenario	Suggested	1	Hard	Random	96	1000	30	0.025	SigProfiler_PCAWG	N/A
Noise Scenario	Suggested	1	Hard	Random	96	1000	30	0.025	SigProfilerExtractor	N/A
Noise Scenario	Suggested	1	Hard	Random	96	1000	30	0.025	SomaticSignatures	0.94641
Noise Scenario	Suggested	1	Hard	Random	96	1000	30	0.05	MutationalPatterns	0.882838
Noise Scenario	Suggested	1	Hard	Random	96	1000	30	0.05	MutSpec	0.935535
Noise Scenario	Suggested	1	Hard	Random	96	1000	30	0.05	SignatureAnalyzer	0.445841
Noise Scenario	Suggested	1	Hard	Random	96	1000	30	0.05	SignatureToolsLib	0.934561
Noise Scenario	Suggested	1	Hard	Random	96	1000	30	0.05	SigneR	0.903067
Noise Scenario	Suggested	1	Hard	Random	96	1000	30	0.05	SigProfiler_PCAWG	N/A
Noise Scenario	Suggested	1	Hard	Random	96	1000	30	0.05	SigProfilerExtractor	0.933271
Noise Scenario	Suggested	1	Hard	Random	96	1000	30	0.05	SomaticSignatures	0.939874
Noise Scenario	Suggested	1	Hard	Random	96	1000	30	0.1	MutationalPatterns	0.837381
Noise Scenario	Suggested	1	Hard	Random	96	1000	30	0.1	MutSpec	0.921873
Noise Scenario	Suggested	1	Hard	Random	96	1000	30	0.1	SignatureAnalyzer	0.153827
Noise Scenario	Suggested	1	Hard	Random	96	1000	30	0.1	SignatureToolsLib	0.916121
Noise Scenario	Suggested	1	Hard	Random	96	1000	30	0.1	SigneR	0.842649
Noise Scenario	Suggested	1	Hard	Random	96	1000	30	0.1	SigProfiler_PCAWG	N/A
Noise Scenario	Suggested	1	Hard	Random	96	1000	30	0.1	SigProfilerExtractor	N/A
Noise Scenario	Suggested	1	Hard	Random	96	1000	30	0.1	SomaticSignatures	N/A
Noise Scenario	Suggested	2	Hard	Random	96	1000	30	0	MutationalPatterns	0.911569
Noise Scenario	Suggested	2	Hard	Random	96	1000	30	0	MutSpec	N/A
Noise Scenario	Suggested	2	Hard	Random	96	1000	30	0	SignatureAnalyzer	0.841884
Noise Scenario	Suggested	2	Hard	Random	96	1000	30	0	SignatureToolsLib	0.921893
Noise Scenario	Suggested	2	Hard	Random	96	1000	30	0	SigneR	0.894565
Noise Scenario	Suggested	2	Hard	Random	96	1000	30	0	SigProfiler_PCAWG	N/A
Noise Scenario	Suggested	2	Hard	Random	96	1000	30	0	SigProfilerExtractor	N/A
Noise Scenario	Suggested	2	Hard	Random	96	1000	30	0	SomaticSignatures	0.892439
Noise Scenario	Suggested	2	Hard	Random	96	1000	30	0.01	MutationalPatterns	0.895781
Noise Scenario	Suggested	2	Hard	Random	96	1000	30	0.01	MutSpec	0.907268
Noise Scenario	Suggested	2	Hard	Random	96	1000	30	0.01	SignatureAnalyzer	0.794353
Noise Scenario	Suggested	2	Hard	Random	96	1000	30	0.01	SignatureToolsLib	0.922346
Noise Scenario	Suggested	2	Hard	Random	96	1000	30	0.01	SigneR	0.897734
Noise Scenario	Suggested	2	Hard	Random	96	1000	30	0.01	SigProfiler_PCAWG	N/A
Noise Scenario	Suggested	2	Hard	Random	96	1000	30	0.01	SigProfilerExtractor	N/A
Noise Scenario	Suggested	2	Hard	Random	96	1000	30	0.01	SomaticSignatures	0.898255
Noise Scenario	Suggested	2	Hard	Random	96	1000	30	0.025	MutationalPatterns	0.889521
Noise Scenario	Suggested	2	Hard	Random	96	1000	30	0.025	MutSpec	N/A
Noise Scenario	Suggested	2	Hard	Random	96	1000	30	0.025	SignatureAnalyzer	0.778744
Noise Scenario	Suggested	2	Hard	Random	96	1000	30	0.025	SignatureToolsLib	N/A
Noise Scenario	Suggested	2	Hard	Random	96	1000	30	0.025	SigneR	0.903207
Noise Scenario	Suggested	2	Hard	Random	96	1000	30	0.025	SigProfiler_PCAWG	0.924249
Noise Scenario	Suggested	2	Hard	Random	96	1000	30	0.025	SigProfilerExtractor	N/A
Noise Scenario	Suggested	2	Hard	Random	96	1000	30	0.025	SomaticSignatures	0.910403
Noise Scenario	Suggested	2	Hard	Random	96	1000	30	0.05	MutationalPatterns	0.884313
Noise Scenario	Suggested	2	Hard	Random	96	1000	30	0.05	MutSpec	N/A
Noise Scenario	Suggested	2	Hard	Random	96	1000	30	0.05	SignatureAnalyzer	0.630889
Noise Scenario	Suggested	2	Hard	Random	96	1000	30	0.05	SignatureToolsLib	0.906035
Noise Scenario	Suggested	2	Hard	Random	96	1000	30	0.05	SigneR	0.895941
Noise Scenario	Suggested	2	Hard	Random	96	1000	30	0.05	SigProfiler_PCAWG	0.912733
Noise Scenario	Suggested	2	Hard	Random	96	1000	30	0.05	SigProfilerExtractor	N/A
Noise Scenario	Suggested	2	Hard	Random	96	1000	30	0.05	SomaticSignatures	0.894184
Noise Scenario	Suggested	2	Hard	Random	96	1000	30	0.1	MutationalPatterns	0.862698
Noise Scenario	Suggested	2	Hard	Random	96	1000	30	0.1	MutSpec	0.90607
Noise Scenario	Suggested	2	Hard	Random	96	1000	30	0.1	SignatureAnalyzer	0.451052
Noise Scenario	Suggested	2	Hard	Random	96	1000	30	0.1	SignatureToolsLib	0.902521
Noise Scenario	Suggested	2	Hard	Random	96	1000	30	0.1	SigneR	0.866728
Noise Scenario	Suggested	2	Hard	Random	96	1000	30	0.1	SigProfiler_PCAWG	0.907629
Noise Scenario	Suggested	2	Hard	Random	96	1000	30	0.1	SigProfilerExtractor	0.918082
Noise Scenario	Suggested	2	Hard	Random	96	1000	30	0.1	SomaticSignatures	0.890909
Noise Scenario	Suggested	3	Hard	Random	96	1000	30	0	MutationalPatterns	0.874461
Noise Scenario	Suggested	3	Hard	Random	96	1000	30	0	MutSpec	0.903896
Noise Scenario	Suggested	3	Hard	Random	96	1000	30	0	SignatureAnalyzer	0.842084
Noise Scenario	Suggested	3	Hard	Random	96	1000	30	0	SignatureToolsLib	0.895748
Noise Scenario	Suggested	3	Hard	Random	96	1000	30	0	SigneR	0.891289
Noise Scenario	Suggested	3	Hard	Random	96	1000	30	0	SigProfiler_PCAWG	N/A
Noise Scenario	Suggested	3	Hard	Random	96	1000	30	0	SigProfilerExtractor	N/A
Noise Scenario	Suggested	3	Hard	Random	96	1000	30	0	SomaticSignatures	0.885922
Noise Scenario	Suggested	3	Hard	Random	96	1000	30	0.01	MutationalPatterns	0.876128
Noise Scenario	Suggested	3	Hard	Random	96	1000	30	0.01	MutSpec	N/A
Noise Scenario	Suggested	3	Hard	Random	96	1000	30	0.01	SignatureAnalyzer	0.741092
Noise Scenario	Suggested	3	Hard	Random	96	1000	30	0.01	SignatureToolsLib	N/A
Noise Scenario	Suggested	3	Hard	Random	96	1000	30	0.01	SigneR	0.908805
Noise Scenario	Suggested	3	Hard	Random	96	1000	30	0.01	SigProfiler_PCAWG	N/A
Noise Scenario	Suggested	3	Hard	Random	96	1000	30	0.01	SigProfilerExtractor	N/A
Noise Scenario	Suggested	3	Hard	Random	96	1000	30	0.01	SomaticSignatures	0.887235
Noise Scenario	Suggested	3	Hard	Random	96	1000	30	0.025	MutationalPatterns	0.875475
Noise Scenario	Suggested	3	Hard	Random	96	1000	30	0.025	MutSpec	0.906035
Noise Scenario	Suggested	3	Hard	Random	96	1000	30	0.025	SignatureAnalyzer	0.706516
Noise Scenario	Suggested	3	Hard	Random	96	1000	30	0.025	SignatureToolsLib	N/A
Noise Scenario	Suggested	3	Hard	Random	96	1000	30	0.025	SigneR	0.910849
Noise Scenario	Suggested	3	Hard	Random	96	1000	30	0.025	SigProfiler_PCAWG	N/A
Noise Scenario	Suggested	3	Hard	Random	96	1000	30	0.025	SigProfilerExtractor	N/A
Noise Scenario	Suggested	3	Hard	Random	96	1000	30	0.025	SomaticSignatures	0.882414
Noise Scenario	Suggested	3	Hard	Random	96	1000	30	0.05	MutationalPatterns	0.864515
Noise Scenario	Suggested	3	Hard	Random	96	1000	30	0.05	MutSpec	0.878978
Noise Scenario	Suggested	3	Hard	Random	96	1000	30	0.05	SignatureAnalyzer	0.634839
Noise Scenario	Suggested	3	Hard	Random	96	1000	30	0.05	SignatureToolsLib	0.895041
Noise Scenario	Suggested	3	Hard	Random	96	1000	30	0.05	SigneR	0.914506
Noise Scenario	Suggested	3	Hard	Random	96	1000	30	0.05	SigProfiler_PCAWG	N/A
Noise Scenario	Suggested	3	Hard	Random	96	1000	30	0.05	SigProfilerExtractor	N/A
Noise Scenario	Suggested	3	Hard	Random	96	1000	30	0.05	SomaticSignatures	0.890573
Noise Scenario	Suggested	3	Hard	Random	96	1000	30	0.1	MutationalPatterns	0.839229
Noise Scenario	Suggested	3	Hard	Random	96	1000	30	0.1	MutSpec	0.878113
Noise Scenario	Suggested	3	Hard	Random	96	1000	30	0.1	SignatureAnalyzer	0.198348
Noise Scenario	Suggested	3	Hard	Random	96	1000	30	0.1	SignatureToolsLib	0.883626
Noise Scenario	Suggested	3	Hard	Random	96	1000	30	0.1	SigneR	0.851731
Noise Scenario	Suggested	3	Hard	Random	96	1000	30	0.1	SigProfiler_PCAWG	N/A
Noise Scenario	Suggested	3	Hard	Random	96	1000	30	0.1	SigProfilerExtractor	N/A
Noise Scenario	Suggested	3	Hard	Random	96	1000	30	0.1	SomaticSignatures	N/A
Noise Scenario	Suggested	4	Hard	Random	96	1000	30	0	MutationalPatterns	0.898563
Noise Scenario	Suggested	4	Hard	Random	96	1000	30	0	MutSpec	0.922807
Noise Scenario	Suggested	4	Hard	Random	96	1000	30	0	SignatureAnalyzer	0.875804
Noise Scenario	Suggested	4	Hard	Random	96	1000	30	0	SignatureToolsLib	N/A
Noise Scenario	Suggested	4	Hard	Random	96	1000	30	0	SigneR	0.876842
Noise Scenario	Suggested	4	Hard	Random	96	1000	30	0	SigProfiler_PCAWG	0.954222
Noise Scenario	Suggested	4	Hard	Random	96	1000	30	0	SigProfilerExtractor	N/A
Noise Scenario	Suggested	4	Hard	Random	96	1000	30	0	SomaticSignatures	0.912799
Noise Scenario	Suggested	4	Hard	Random	96	1000	30	0.01	MutationalPatterns	0.901284
Noise Scenario	Suggested	4	Hard	Random	96	1000	30	0.01	MutSpec	0.918407
Noise Scenario	Suggested	4	Hard	Random	96	1000	30	0.01	SignatureAnalyzer	0.854283
Noise Scenario	Suggested	4	Hard	Random	96	1000	30	0.01	SignatureToolsLib	N/A
Noise Scenario	Suggested	4	Hard	Random	96	1000	30	0.01	SigneR	0.87949
Noise Scenario	Suggested	4	Hard	Random	96	1000	30	0.01	SigProfiler_PCAWG	0.95756
Noise Scenario	Suggested	4	Hard	Random	96	1000	30	0.01	SigProfilerExtractor	N/A
Noise Scenario	Suggested	4	Hard	Random	96	1000	30	0.01	SomaticSignatures	0.918881
Noise Scenario	Suggested	4	Hard	Random	96	1000	30	0.025	MutationalPatterns	0.91076
Noise Scenario	Suggested	4	Hard	Random	96	1000	30	0.025	MutSpec	0.938699
Noise Scenario	Suggested	4	Hard	Random	96	1000	30	0.025	SignatureAnalyzer	0.754138
Noise Scenario	Suggested	4	Hard	Random	96	1000	30	0.025	SignatureToolsLib	N/A
Noise Scenario	Suggested	4	Hard	Random	96	1000	30	0.025	SigneR	0.892581
Noise Scenario	Suggested	4	Hard	Random	96	1000	30	0.025	SigProfiler_PCAWG	0.953499
Noise Scenario	Suggested	4	Hard	Random	96	1000	30	0.025	SigProfilerExtractor	N/A
Noise Scenario	Suggested	4	Hard	Random	96	1000	30	0.025	SomaticSignatures	N/A
Noise Scenario	Suggested	4	Hard	Random	96	1000	30	0.05	MutationalPatterns	0.895534
Noise Scenario	Suggested	4	Hard	Random	96	1000	30	0.05	MutSpec	0.910627
Noise Scenario	Suggested	4	Hard	Random	96	1000	30	0.05	SignatureAnalyzer	0.382544
Noise Scenario	Suggested	4	Hard	Random	96	1000	30	0.05	SignatureToolsLib	N/A
Noise Scenario	Suggested	4	Hard	Random	96	1000	30	0.05	SigneR	0.88108
Noise Scenario	Suggested	4	Hard	Random	96	1000	30	0.05	SigProfiler_PCAWG	0.936947
Noise Scenario	Suggested	4	Hard	Random	96	1000	30	0.05	SigProfilerExtractor	N/A
Noise Scenario	Suggested	4	Hard	Random	96	1000	30	0.05	SomaticSignatures	N/A
Noise Scenario	Suggested	4	Hard	Random	96	1000	30	0.1	MutationalPatterns	0.88149
Noise Scenario	Suggested	4	Hard	Random	96	1000	30	0.1	MutSpec	0.923398
Noise Scenario	Suggested	4	Hard	Random	96	1000	30	0.1	SignatureAnalyzer	0.527615
Noise Scenario	Suggested	4	Hard	Random	96	1000	30	0.1	SignatureToolsLib	0.92067
Noise Scenario	Suggested	4	Hard	Random	96	1000	30	0.1	SigneR	0.854016
Noise Scenario	Suggested	4	Hard	Random	96	1000	30	0.1	SigProfiler_PCAWG	N/A
Noise Scenario	Suggested	4	Hard	Random	96	1000	30	0.1	SigProfilerExtractor	N/A
Noise Scenario	Suggested	4	Hard	Random	96	1000	30	0.1	SomaticSignatures	N/A
Noise Scenario	Suggested	5	Hard	Random	96	1000	30	0	MutationalPatterns	0.884019
Noise Scenario	Suggested	5	Hard	Random	96	1000	30	0	MutSpec	N/A
Noise Scenario	Suggested	5	Hard	Random	96	1000	30	0	SignatureAnalyzer	0.780914
Noise Scenario	Suggested	5	Hard	Random	96	1000	30	0	SignatureToolsLib	0.91367
Noise Scenario	Suggested	5	Hard	Random	96	1000	30	0	SigneR	0.899472
Noise Scenario	Suggested	5	Hard	Random	96	1000	30	0	SigProfiler_PCAWG	N/A
Noise Scenario	Suggested	5	Hard	Random	96	1000	30	0	SigProfilerExtractor	N/A
Noise Scenario	Suggested	5	Hard	Random	96	1000	30	0	SomaticSignatures	0.923013
Noise Scenario	Suggested	5	Hard	Random	96	1000	30	0.01	MutationalPatterns	0.888478
Noise Scenario	Suggested	5	Hard	Random	96	1000	30	0.01	MutSpec	N/A
Noise Scenario	Suggested	5	Hard	Random	96	1000	30	0.01	SignatureAnalyzer	0.786003
Noise Scenario	Suggested	5	Hard	Random	96	1000	30	0.01	SignatureToolsLib	0.89397
Noise Scenario	Suggested	5	Hard	Random	96	1000	30	0.01	SigneR	0.921367
Noise Scenario	Suggested	5	Hard	Random	96	1000	30	0.01	SigProfiler_PCAWG	N/A
Noise Scenario	Suggested	5	Hard	Random	96	1000	30	0.01	SigProfilerExtractor	N/A
Noise Scenario	Suggested	5	Hard	Random	96	1000	30	0.01	SomaticSignatures	0.911419
Noise Scenario	Suggested	5	Hard	Random	96	1000	30	0.025	MutationalPatterns	0.882915
Noise Scenario	Suggested	5	Hard	Random	96	1000	30	0.025	MutSpec	N/A
Noise Scenario	Suggested	5	Hard	Random	96	1000	30	0.025	SignatureAnalyzer	0.811998
Noise Scenario	Suggested	5	Hard	Random	96	1000	30	0.025	SignatureToolsLib	0.911761
Noise Scenario	Suggested	5	Hard	Random	96	1000	30	0.025	SigneR	0.888531
Noise Scenario	Suggested	5	Hard	Random	96	1000	30	0.025	SigProfiler_PCAWG	0.900911
Noise Scenario	Suggested	5	Hard	Random	96	1000	30	0.025	SigProfilerExtractor	N/A
Noise Scenario	Suggested	5	Hard	Random	96	1000	30	0.025	SomaticSignatures	0.921597
Noise Scenario	Suggested	5	Hard	Random	96	1000	30	0.05	MutationalPatterns	0.883158
Noise Scenario	Suggested	5	Hard	Random	96	1000	30	0.05	MutSpec	N/A
Noise Scenario	Suggested	5	Hard	Random	96	1000	30	0.05	SignatureAnalyzer	0.558293
Noise Scenario	Suggested	5	Hard	Random	96	1000	30	0.05	SignatureToolsLib	0.878894
Noise Scenario	Suggested	5	Hard	Random	96	1000	30	0.05	SigneR	0.90371
Noise Scenario	Suggested	5	Hard	Random	96	1000	30	0.05	SigProfiler_PCAWG	0.902034
Noise Scenario	Suggested	5	Hard	Random	96	1000	30	0.05	SigProfilerExtractor	N/A
Noise Scenario	Suggested	5	Hard	Random	96	1000	30	0.05	SomaticSignatures	0.918113
Noise Scenario	Suggested	5	Hard	Random	96	1000	30	0.1	MutationalPatterns	0.845768
Noise Scenario	Suggested	5	Hard	Random	96	1000	30	0.1	MutSpec	0.90343
Noise Scenario	Suggested	5	Hard	Random	96	1000	30	0.1	SignatureAnalyzer	0.186026
Noise Scenario	Suggested	5	Hard	Random	96	1000	30	0.1	SignatureToolsLib	0.882764
Noise Scenario	Suggested	5	Hard	Random	96	1000	30	0.1	SigneR	0.843244
Noise Scenario	Suggested	5	Hard	Random	96	1000	30	0.1	SigProfiler_PCAWG	0.907638
Noise Scenario	Suggested	5	Hard	Random	96	1000	30	0.1	SigProfilerExtractor	N/A
Noise Scenario	Suggested	5	Hard	Random	96	1000	30	0.1	SomaticSignatures	0.87269
Noise Scenario	Suggested	6	Hard	Random	96	1000	30	0	MutationalPatterns	0.908983
Noise Scenario	Suggested	6	Hard	Random	96	1000	30	0	MutSpec	N/A
Noise Scenario	Suggested	6	Hard	Random	96	1000	30	0	SignatureAnalyzer	0.817579
Noise Scenario	Suggested	6	Hard	Random	96	1000	30	0	SignatureToolsLib	N/A
Noise Scenario	Suggested	6	Hard	Random	96	1000	30	0	SigneR	0.897652
Noise Scenario	Suggested	6	Hard	Random	96	1000	30	0	SigProfiler_PCAWG	N/A
Noise Scenario	Suggested	6	Hard	Random	96	1000	30	0	SigProfilerExtractor	N/A
Noise Scenario	Suggested	6	Hard	Random	96	1000	30	0	SomaticSignatures	N/A
Noise Scenario	Suggested	6	Hard	Random	96	1000	30	0.01	MutationalPatterns	0.868237
Noise Scenario	Suggested	6	Hard	Random	96	1000	30	0.01	MutSpec	N/A
Noise Scenario	Suggested	6	Hard	Random	96	1000	30	0.01	SignatureAnalyzer	0.815254
Noise Scenario	Suggested	6	Hard	Random	96	1000	30	0.01	SignatureToolsLib	N/A
Noise Scenario	Suggested	6	Hard	Random	96	1000	30	0.01	SigneR	0.934468
Noise Scenario	Suggested	6	Hard	Random	96	1000	30	0.01	SigProfiler_PCAWG	N/A
Noise Scenario	Suggested	6	Hard	Random	96	1000	30	0.01	SigProfilerExtractor	N/A
Noise Scenario	Suggested	6	Hard	Random	96	1000	30	0.01	SomaticSignatures	0.891913
Noise Scenario	Suggested	6	Hard	Random	96	1000	30	0.025	MutationalPatterns	0.902218
Noise Scenario	Suggested	6	Hard	Random	96	1000	30	0.025	MutSpec	N/A
Noise Scenario	Suggested	6	Hard	Random	96	1000	30	0.025	SignatureAnalyzer	0.835183
Noise Scenario	Suggested	6	Hard	Random	96	1000	30	0.025	SignatureToolsLib	N/A
Noise Scenario	Suggested	6	Hard	Random	96	1000	30	0.025	SigneR	0.889334
Noise Scenario	Suggested	6	Hard	Random	96	1000	30	0.025	SigProfiler_PCAWG	N/A
Noise Scenario	Suggested	6	Hard	Random	96	1000	30	0.025	SigProfilerExtractor	N/A
Noise Scenario	Suggested	6	Hard	Random	96	1000	30	0.025	SomaticSignatures	0.921323
Noise Scenario	Suggested	6	Hard	Random	96	1000	30	0.05	MutationalPatterns	0.882198
Noise Scenario	Suggested	6	Hard	Random	96	1000	30	0.05	MutSpec	N/A
Noise Scenario	Suggested	6	Hard	Random	96	1000	30	0.05	SignatureAnalyzer	0.583824
Noise Scenario	Suggested	6	Hard	Random	96	1000	30	0.05	SignatureToolsLib	0.896904
Noise Scenario	Suggested	6	Hard	Random	96	1000	30	0.05	SigneR	0.902297
Noise Scenario	Suggested	6	Hard	Random	96	1000	30	0.05	SigProfiler_PCAWG	N/A
Noise Scenario	Suggested	6	Hard	Random	96	1000	30	0.05	SigProfilerExtractor	N/A
Noise Scenario	Suggested	6	Hard	Random	96	1000	30	0.05	SomaticSignatures	0.905581
Noise Scenario	Suggested	6	Hard	Random	96	1000	30	0.1	MutationalPatterns	0.855193
Noise Scenario	Suggested	6	Hard	Random	96	1000	30	0.1	MutSpec	N/A
Noise Scenario	Suggested	6	Hard	Random	96	1000	30	0.1	SignatureAnalyzer	0.218831
Noise Scenario	Suggested	6	Hard	Random	96	1000	30	0.1	SignatureToolsLib	0.919987
Noise Scenario	Suggested	6	Hard	Random	96	1000	30	0.1	SigneR	0.859059
Noise Scenario	Suggested	6	Hard	Random	96	1000	30	0.1	SigProfiler_PCAWG	0.927823
Noise Scenario	Suggested	6	Hard	Random	96	1000	30	0.1	SigProfilerExtractor	0.940799
Noise Scenario	Suggested	6	Hard	Random	96	1000	30	0.1	SomaticSignatures	0.927319
Noise Scenario	Suggested	7	Hard	Random	96	1000	30	0	MutationalPatterns	0.971486
Noise Scenario	Suggested	7	Hard	Random	96	1000	30	0	MutSpec	0.916778
Noise Scenario	Suggested	7	Hard	Random	96	1000	30	0	SignatureAnalyzer	0.865536
Noise Scenario	Suggested	7	Hard	Random	96	1000	30	0	SignatureToolsLib	0.941634
Noise Scenario	Suggested	7	Hard	Random	96	1000	30	0	SigneR	0.864741
Noise Scenario	Suggested	7	Hard	Random	96	1000	30	0	SigProfiler_PCAWG	N/A
Noise Scenario	Suggested	7	Hard	Random	96	1000	30	0	SigProfilerExtractor	N/A
Noise Scenario	Suggested	7	Hard	Random	96	1000	30	0	SomaticSignatures	0.899827
Noise Scenario	Suggested	7	Hard	Random	96	1000	30	0.01	MutationalPatterns	0.970946
Noise Scenario	Suggested	7	Hard	Random	96	1000	30	0.01	MutSpec	0.914014
Noise Scenario	Suggested	7	Hard	Random	96	1000	30	0.01	SignatureAnalyzer	0.85022
Noise Scenario	Suggested	7	Hard	Random	96	1000	30	0.01	SignatureToolsLib	0.940337
Noise Scenario	Suggested	7	Hard	Random	96	1000	30	0.01	SigneR	0.884737
Noise Scenario	Suggested	7	Hard	Random	96	1000	30	0.01	SigProfiler_PCAWG	N/A
Noise Scenario	Suggested	7	Hard	Random	96	1000	30	0.01	SigProfilerExtractor	N/A
Noise Scenario	Suggested	7	Hard	Random	96	1000	30	0.01	SomaticSignatures	N/A
Noise Scenario	Suggested	7	Hard	Random	96	1000	30	0.025	MutationalPatterns	0.960658
Noise Scenario	Suggested	7	Hard	Random	96	1000	30	0.025	MutSpec	0.917583
Noise Scenario	Suggested	7	Hard	Random	96	1000	30	0.025	SignatureAnalyzer	0.598165
Noise Scenario	Suggested	7	Hard	Random	96	1000	30	0.025	SignatureToolsLib	0.937391
Noise Scenario	Suggested	7	Hard	Random	96	1000	30	0.025	SigneR	0.873176
Noise Scenario	Suggested	7	Hard	Random	96	1000	30	0.025	SigProfiler_PCAWG	0.97304
Noise Scenario	Suggested	7	Hard	Random	96	1000	30	0.025	SigProfilerExtractor	N/A
Noise Scenario	Suggested	7	Hard	Random	96	1000	30	0.025	SomaticSignatures	0.884781
Noise Scenario	Suggested	7	Hard	Random	96	1000	30	0.05	MutationalPatterns	0.90637
Noise Scenario	Suggested	7	Hard	Random	96	1000	30	0.05	MutSpec	0.918332
Noise Scenario	Suggested	7	Hard	Random	96	1000	30	0.05	SignatureAnalyzer	0.496622
Noise Scenario	Suggested	7	Hard	Random	96	1000	30	0.05	SignatureToolsLib	0.941633
Noise Scenario	Suggested	7	Hard	Random	96	1000	30	0.05	SigneR	0.873062
Noise Scenario	Suggested	7	Hard	Random	96	1000	30	0.05	SigProfiler_PCAWG	0.970136
Noise Scenario	Suggested	7	Hard	Random	96	1000	30	0.05	SigProfilerExtractor	N/A
Noise Scenario	Suggested	7	Hard	Random	96	1000	30	0.05	SomaticSignatures	0.891011
Noise Scenario	Suggested	7	Hard	Random	96	1000	30	0.1	MutationalPatterns	0.858374
Noise Scenario	Suggested	7	Hard	Random	96	1000	30	0.1	MutSpec	0.918647
Noise Scenario	Suggested	7	Hard	Random	96	1000	30	0.1	SignatureAnalyzer	0.500236
Noise Scenario	Suggested	7	Hard	Random	96	1000	30	0.1	SignatureToolsLib	0.935832
Noise Scenario	Suggested	7	Hard	Random	96	1000	30	0.1	SigneR	0.842093
Noise Scenario	Suggested	7	Hard	Random	96	1000	30	0.1	SigProfiler_PCAWG	0.945955
Noise Scenario	Suggested	7	Hard	Random	96	1000	30	0.1	SigProfilerExtractor	N/A
Noise Scenario	Suggested	7	Hard	Random	96	1000	30	0.1	SomaticSignatures	N/A
Noise Scenario	Suggested	8	Hard	Random	96	1000	30	0	MutationalPatterns	N/A
Noise Scenario	Suggested	8	Hard	Random	96	1000	30	0	MutSpec	N/A
Noise Scenario	Suggested	8	Hard	Random	96	1000	30	0	SignatureAnalyzer	0.861364
Noise Scenario	Suggested	8	Hard	Random	96	1000	30	0	SignatureToolsLib	0.895042
Noise Scenario	Suggested	8	Hard	Random	96	1000	30	0	SigneR	0.89175
Noise Scenario	Suggested	8	Hard	Random	96	1000	30	0	SigProfiler_PCAWG	N/A
Noise Scenario	Suggested	8	Hard	Random	96	1000	30	0	SigProfilerExtractor	N/A
Noise Scenario	Suggested	8	Hard	Random	96	1000	30	0	SomaticSignatures	0.89532
Noise Scenario	Suggested	8	Hard	Random	96	1000	30	0.01	MutationalPatterns	N/A
Noise Scenario	Suggested	8	Hard	Random	96	1000	30	0.01	MutSpec	N/A
Noise Scenario	Suggested	8	Hard	Random	96	1000	30	0.01	SignatureAnalyzer	0.851755
Noise Scenario	Suggested	8	Hard	Random	96	1000	30	0.01	SignatureToolsLib	0.87623
Noise Scenario	Suggested	8	Hard	Random	96	1000	30	0.01	SigneR	0.879315
Noise Scenario	Suggested	8	Hard	Random	96	1000	30	0.01	SigProfiler_PCAWG	N/A
Noise Scenario	Suggested	8	Hard	Random	96	1000	30	0.01	SigProfilerExtractor	N/A
Noise Scenario	Suggested	8	Hard	Random	96	1000	30	0.01	SomaticSignatures	0.917008
Noise Scenario	Suggested	8	Hard	Random	96	1000	30	0.025	MutationalPatterns	N/A
Noise Scenario	Suggested	8	Hard	Random	96	1000	30	0.025	MutSpec	N/A
Noise Scenario	Suggested	8	Hard	Random	96	1000	30	0.025	SignatureAnalyzer	0.796005
Noise Scenario	Suggested	8	Hard	Random	96	1000	30	0.025	SignatureToolsLib	0.877954
Noise Scenario	Suggested	8	Hard	Random	96	1000	30	0.025	SigneR	0.883976
Noise Scenario	Suggested	8	Hard	Random	96	1000	30	0.025	SigProfiler_PCAWG	N/A
Noise Scenario	Suggested	8	Hard	Random	96	1000	30	0.025	SigProfilerExtractor	N/A
Noise Scenario	Suggested	8	Hard	Random	96	1000	30	0.025	SomaticSignatures	0.880062
Noise Scenario	Suggested	8	Hard	Random	96	1000	30	0.05	MutationalPatterns	0.882132
Noise Scenario	Suggested	8	Hard	Random	96	1000	30	0.05	MutSpec	N/A
Noise Scenario	Suggested	8	Hard	Random	96	1000	30	0.05	SignatureAnalyzer	0.180945
Noise Scenario	Suggested	8	Hard	Random	96	1000	30	0.05	SignatureToolsLib	0.899777
Noise Scenario	Suggested	8	Hard	Random	96	1000	30	0.05	SigneR	0.891765
Noise Scenario	Suggested	8	Hard	Random	96	1000	30	0.05	SigProfiler_PCAWG	N/A
Noise Scenario	Suggested	8	Hard	Random	96	1000	30	0.05	SigProfilerExtractor	N/A
Noise Scenario	Suggested	8	Hard	Random	96	1000	30	0.05	SomaticSignatures	N/A
Noise Scenario	Suggested	8	Hard	Random	96	1000	30	0.1	MutationalPatterns	0.845664
Noise Scenario	Suggested	8	Hard	Random	96	1000	30	0.1	MutSpec	N/A
Noise Scenario	Suggested	8	Hard	Random	96	1000	30	0.1	SignatureAnalyzer	0.234712
Noise Scenario	Suggested	8	Hard	Random	96	1000	30	0.1	SignatureToolsLib	0.895849
Noise Scenario	Suggested	8	Hard	Random	96	1000	30	0.1	SigneR	0.831806
Noise Scenario	Suggested	8	Hard	Random	96	1000	30	0.1	SigProfiler_PCAWG	0.913434
Noise Scenario	Suggested	8	Hard	Random	96	1000	30	0.1	SigProfilerExtractor	N/A
Noise Scenario	Suggested	8	Hard	Random	96	1000	30	0.1	SomaticSignatures	0.90712
Noise Scenario	Suggested	9	Hard	Random	96	1000	30	0	MutationalPatterns	0.897496
Noise Scenario	Suggested	9	Hard	Random	96	1000	30	0	MutSpec	0.922324
Noise Scenario	Suggested	9	Hard	Random	96	1000	30	0	SignatureAnalyzer	0.842519
Noise Scenario	Suggested	9	Hard	Random	96	1000	30	0	SignatureToolsLib	0.936119
Noise Scenario	Suggested	9	Hard	Random	96	1000	30	0	SigneR	0.91617
Noise Scenario	Suggested	9	Hard	Random	96	1000	30	0	SigProfiler_PCAWG	N/A
Noise Scenario	Suggested	9	Hard	Random	96	1000	30	0	SigProfilerExtractor	N/A
Noise Scenario	Suggested	9	Hard	Random	96	1000	30	0	SomaticSignatures	0.932908
Noise Scenario	Suggested	9	Hard	Random	96	1000	30	0.01	MutationalPatterns	0.867593
Noise Scenario	Suggested	9	Hard	Random	96	1000	30	0.01	MutSpec	0.931338
Noise Scenario	Suggested	9	Hard	Random	96	1000	30	0.01	SignatureAnalyzer	N/A
Noise Scenario	Suggested	9	Hard	Random	96	1000	30	0.01	SignatureToolsLib	0.928917
Noise Scenario	Suggested	9	Hard	Random	96	1000	30	0.01	SigneR	0.901079
Noise Scenario	Suggested	9	Hard	Random	96	1000	30	0.01	SigProfiler_PCAWG	N/A
Noise Scenario	Suggested	9	Hard	Random	96	1000	30	0.01	SigProfilerExtractor	N/A
Noise Scenario	Suggested	9	Hard	Random	96	1000	30	0.01	SomaticSignatures	0.900186
Noise Scenario	Suggested	9	Hard	Random	96	1000	30	0.025	MutationalPatterns	0.869768
Noise Scenario	Suggested	9	Hard	Random	96	1000	30	0.025	MutSpec	0.916373
Noise Scenario	Suggested	9	Hard	Random	96	1000	30	0.025	SignatureAnalyzer	0.840635
Noise Scenario	Suggested	9	Hard	Random	96	1000	30	0.025	SignatureToolsLib	N/A
Noise Scenario	Suggested	9	Hard	Random	96	1000	30	0.025	SigneR	0.895987
Noise Scenario	Suggested	9	Hard	Random	96	1000	30	0.025	SigProfiler_PCAWG	N/A
Noise Scenario	Suggested	9	Hard	Random	96	1000	30	0.025	SigProfilerExtractor	N/A
Noise Scenario	Suggested	9	Hard	Random	96	1000	30	0.025	SomaticSignatures	0.889856
Noise Scenario	Suggested	9	Hard	Random	96	1000	30	0.05	MutationalPatterns	0.875403
Noise Scenario	Suggested	9	Hard	Random	96	1000	30	0.05	MutSpec	N/A
Noise Scenario	Suggested	9	Hard	Random	96	1000	30	0.05	SignatureAnalyzer	0.7841
Noise Scenario	Suggested	9	Hard	Random	96	1000	30	0.05	SignatureToolsLib	N/A
Noise Scenario	Suggested	9	Hard	Random	96	1000	30	0.05	SigneR	0.892547
Noise Scenario	Suggested	9	Hard	Random	96	1000	30	0.05	SigProfiler_PCAWG	N/A
Noise Scenario	Suggested	9	Hard	Random	96	1000	30	0.05	SigProfilerExtractor	N/A
Noise Scenario	Suggested	9	Hard	Random	96	1000	30	0.05	SomaticSignatures	0.899515
Noise Scenario	Suggested	9	Hard	Random	96	1000	30	0.1	MutationalPatterns	0.859691
Noise Scenario	Suggested	9	Hard	Random	96	1000	30	0.1	MutSpec	N/A
Noise Scenario	Suggested	9	Hard	Random	96	1000	30	0.1	SignatureAnalyzer	0.167016
Noise Scenario	Suggested	9	Hard	Random	96	1000	30	0.1	SignatureToolsLib	0.903805
Noise Scenario	Suggested	9	Hard	Random	96	1000	30	0.1	SigneR	0.899444
Noise Scenario	Suggested	9	Hard	Random	96	1000	30	0.1	SigProfiler_PCAWG	0.927434
Noise Scenario	Suggested	9	Hard	Random	96	1000	30	0.1	SigProfilerExtractor	N/A
Noise Scenario	Suggested	9	Hard	Random	96	1000	30	0.1	SomaticSignatures	0.872179
Noise Scenario	Suggested	10	Hard	Random	96	1000	30	0	MutationalPatterns	0.895254
Noise Scenario	Suggested	10	Hard	Random	96	1000	30	0	MutSpec	N/A
Noise Scenario	Suggested	10	Hard	Random	96	1000	30	0	SignatureAnalyzer	0.763493
Noise Scenario	Suggested	10	Hard	Random	96	1000	30	0	SignatureToolsLib	N/A
Noise Scenario	Suggested	10	Hard	Random	96	1000	30	0	SigneR	0.918317
Noise Scenario	Suggested	10	Hard	Random	96	1000	30	0	SigProfiler_PCAWG	0.937489
Noise Scenario	Suggested	10	Hard	Random	96	1000	30	0	SigProfilerExtractor	N/A
Noise Scenario	Suggested	10	Hard	Random	96	1000	30	0	SomaticSignatures	0.897169
Noise Scenario	Suggested	10	Hard	Random	96	1000	30	0.01	MutationalPatterns	0.884779
Noise Scenario	Suggested	10	Hard	Random	96	1000	30	0.01	MutSpec	N/A
Noise Scenario	Suggested	10	Hard	Random	96	1000	30	0.01	SignatureAnalyzer	0.769286
Noise Scenario	Suggested	10	Hard	Random	96	1000	30	0.01	SignatureToolsLib	N/A
Noise Scenario	Suggested	10	Hard	Random	96	1000	30	0.01	SigneR	0.927333
Noise Scenario	Suggested	10	Hard	Random	96	1000	30	0.01	SigProfiler_PCAWG	0.936923
Noise Scenario	Suggested	10	Hard	Random	96	1000	30	0.01	SigProfilerExtractor	N/A
Noise Scenario	Suggested	10	Hard	Random	96	1000	30	0.01	SomaticSignatures	0.89525
Noise Scenario	Suggested	10	Hard	Random	96	1000	30	0.025	MutationalPatterns	0.882404
Noise Scenario	Suggested	10	Hard	Random	96	1000	30	0.025	MutSpec	N/A
Noise Scenario	Suggested	10	Hard	Random	96	1000	30	0.025	SignatureAnalyzer	0.760721
Noise Scenario	Suggested	10	Hard	Random	96	1000	30	0.025	SignatureToolsLib	0.925854
Noise Scenario	Suggested	10	Hard	Random	96	1000	30	0.025	SigneR	0.91097
Noise Scenario	Suggested	10	Hard	Random	96	1000	30	0.025	SigProfiler_PCAWG	0.933326
Noise Scenario	Suggested	10	Hard	Random	96	1000	30	0.025	SigProfilerExtractor	N/A
Noise Scenario	Suggested	10	Hard	Random	96	1000	30	0.025	SomaticSignatures	0.897797
Noise Scenario	Suggested	10	Hard	Random	96	1000	30	0.05	MutationalPatterns	0.881998
Noise Scenario	Suggested	10	Hard	Random	96	1000	30	0.05	MutSpec	N/A
Noise Scenario	Suggested	10	Hard	Random	96	1000	30	0.05	SignatureAnalyzer	0.625353
Noise Scenario	Suggested	10	Hard	Random	96	1000	30	0.05	SignatureToolsLib	N/A
Noise Scenario	Suggested	10	Hard	Random	96	1000	30	0.05	SigneR	0.901382
Noise Scenario	Suggested	10	Hard	Random	96	1000	30	0.05	SigProfiler_PCAWG	0.904554
Noise Scenario	Suggested	10	Hard	Random	96	1000	30	0.05	SigProfilerExtractor	N/A
Noise Scenario	Suggested	10	Hard	Random	96	1000	30	0.05	SomaticSignatures	0.898801
Noise Scenario	Suggested	10	Hard	Random	96	1000	30	0.1	MutationalPatterns	0.847038
Noise Scenario	Suggested	10	Hard	Random	96	1000	30	0.1	MutSpec	N/A
Noise Scenario	Suggested	10	Hard	Random	96	1000	30	0.1	SignatureAnalyzer	0.106539
Noise Scenario	Suggested	10	Hard	Random	96	1000	30	0.1	SignatureToolsLib	0.87903
Noise Scenario	Suggested	10	Hard	Random	96	1000	30	0.1	SigneR	0.858314
Noise Scenario	Suggested	10	Hard	Random	96	1000	30	0.1	SigProfiler_PCAWG	0.896788
Noise Scenario	Suggested	10	Hard	Random	96	1000	30	0.1	SigProfilerExtractor	0.915582
Noise Scenario	Suggested	10	Hard	Random	96	1000	30	0.1	SomaticSignatures	0.875962
Noise Scenario	Suggested	11	Hard	Random	96	1000	30	0	MutationalPatterns	0.865021
Noise Scenario	Suggested	11	Hard	Random	96	1000	30	0	MutSpec	N/A
Noise Scenario	Suggested	11	Hard	Random	96	1000	30	0	SignatureAnalyzer	0.868646
Noise Scenario	Suggested	11	Hard	Random	96	1000	30	0	SignatureToolsLib	N/A
Noise Scenario	Suggested	11	Hard	Random	96	1000	30	0	SigneR	0.883084
Noise Scenario	Suggested	11	Hard	Random	96	1000	30	0	SigProfiler_PCAWG	N/A
Noise Scenario	Suggested	11	Hard	Random	96	1000	30	0	SigProfilerExtractor	N/A
Noise Scenario	Suggested	11	Hard	Random	96	1000	30	0	SomaticSignatures	N/A
Noise Scenario	Suggested	11	Hard	Random	96	1000	30	0.01	MutationalPatterns	0.866349
Noise Scenario	Suggested	11	Hard	Random	96	1000	30	0.01	MutSpec	N/A
Noise Scenario	Suggested	11	Hard	Random	96	1000	30	0.01	SignatureAnalyzer	0.834793
Noise Scenario	Suggested	11	Hard	Random	96	1000	30	0.01	SignatureToolsLib	N/A
Noise Scenario	Suggested	11	Hard	Random	96	1000	30	0.01	SigneR	0.865854
Noise Scenario	Suggested	11	Hard	Random	96	1000	30	0.01	SigProfiler_PCAWG	N/A
Noise Scenario	Suggested	11	Hard	Random	96	1000	30	0.01	SigProfilerExtractor	N/A
Noise Scenario	Suggested	11	Hard	Random	96	1000	30	0.01	SomaticSignatures	N/A
Noise Scenario	Suggested	11	Hard	Random	96	1000	30	0.025	MutationalPatterns	0.871911
Noise Scenario	Suggested	11	Hard	Random	96	1000	30	0.025	MutSpec	N/A
Noise Scenario	Suggested	11	Hard	Random	96	1000	30	0.025	SignatureAnalyzer	0.895199
Noise Scenario	Suggested	11	Hard	Random	96	1000	30	0.025	SignatureToolsLib	N/A
Noise Scenario	Suggested	11	Hard	Random	96	1000	30	0.025	SigneR	0.860372
Noise Scenario	Suggested	11	Hard	Random	96	1000	30	0.025	SigProfiler_PCAWG	N/A
Noise Scenario	Suggested	11	Hard	Random	96	1000	30	0.025	SigProfilerExtractor	N/A
Noise Scenario	Suggested	11	Hard	Random	96	1000	30	0.025	SomaticSignatures	0.898795
Noise Scenario	Suggested	11	Hard	Random	96	1000	30	0.05	MutationalPatterns	0.872781
Noise Scenario	Suggested	11	Hard	Random	96	1000	30	0.05	MutSpec	N/A
Noise Scenario	Suggested	11	Hard	Random	96	1000	30	0.05	SignatureAnalyzer	0.709355
Noise Scenario	Suggested	11	Hard	Random	96	1000	30	0.05	SignatureToolsLib	N/A
Noise Scenario	Suggested	11	Hard	Random	96	1000	30	0.05	SigneR	0.881936
Noise Scenario	Suggested	11	Hard	Random	96	1000	30	0.05	SigProfiler_PCAWG	N/A
Noise Scenario	Suggested	11	Hard	Random	96	1000	30	0.05	SigProfilerExtractor	N/A
Noise Scenario	Suggested	11	Hard	Random	96	1000	30	0.05	SomaticSignatures	N/A
Noise Scenario	Suggested	11	Hard	Random	96	1000	30	0.1	MutationalPatterns	0.850378
Noise Scenario	Suggested	11	Hard	Random	96	1000	30	0.1	MutSpec	0.899191
Noise Scenario	Suggested	11	Hard	Random	96	1000	30	0.1	SignatureAnalyzer	0.304968
Noise Scenario	Suggested	11	Hard	Random	96	1000	30	0.1	SignatureToolsLib	0.890327
Noise Scenario	Suggested	11	Hard	Random	96	1000	30	0.1	SigneR	0.845886
Noise Scenario	Suggested	11	Hard	Random	96	1000	30	0.1	SigProfiler_PCAWG	0.922017
Noise Scenario	Suggested	11	Hard	Random	96	1000	30	0.1	SigProfilerExtractor	N/A
Noise Scenario	Suggested	11	Hard	Random	96	1000	30	0.1	SomaticSignatures	N/A
Noise Scenario	Suggested	12	Hard	Random	96	1000	30	0	MutationalPatterns	0.874889
Noise Scenario	Suggested	12	Hard	Random	96	1000	30	0	MutSpec	N/A
Noise Scenario	Suggested	12	Hard	Random	96	1000	30	0	SignatureAnalyzer	0.824643
Noise Scenario	Suggested	12	Hard	Random	96	1000	30	0	SignatureToolsLib	0.890024
Noise Scenario	Suggested	12	Hard	Random	96	1000	30	0	SigneR	0.845005
Noise Scenario	Suggested	12	Hard	Random	96	1000	30	0	SigProfiler_PCAWG	N/A
Noise Scenario	Suggested	12	Hard	Random	96	1000	30	0	SigProfilerExtractor	N/A
Noise Scenario	Suggested	12	Hard	Random	96	1000	30	0	SomaticSignatures	0.887513
Noise Scenario	Suggested	12	Hard	Random	96	1000	30	0.01	MutationalPatterns	0.873395
Noise Scenario	Suggested	12	Hard	Random	96	1000	30	0.01	MutSpec	N/A
Noise Scenario	Suggested	12	Hard	Random	96	1000	30	0.01	SignatureAnalyzer	0.822813
Noise Scenario	Suggested	12	Hard	Random	96	1000	30	0.01	SignatureToolsLib	0.889303
Noise Scenario	Suggested	12	Hard	Random	96	1000	30	0.01	SigneR	0.859469
Noise Scenario	Suggested	12	Hard	Random	96	1000	30	0.01	SigProfiler_PCAWG	N/A
Noise Scenario	Suggested	12	Hard	Random	96	1000	30	0.01	SigProfilerExtractor	N/A
Noise Scenario	Suggested	12	Hard	Random	96	1000	30	0.01	SomaticSignatures	0.877452
Noise Scenario	Suggested	12	Hard	Random	96	1000	30	0.025	MutationalPatterns	0.877794
Noise Scenario	Suggested	12	Hard	Random	96	1000	30	0.025	MutSpec	N/A
Noise Scenario	Suggested	12	Hard	Random	96	1000	30	0.025	SignatureAnalyzer	0.747697
Noise Scenario	Suggested	12	Hard	Random	96	1000	30	0.025	SignatureToolsLib	0.879841
Noise Scenario	Suggested	12	Hard	Random	96	1000	30	0.025	SigneR	0.857227
Noise Scenario	Suggested	12	Hard	Random	96	1000	30	0.025	SigProfiler_PCAWG	N/A
Noise Scenario	Suggested	12	Hard	Random	96	1000	30	0.025	SigProfilerExtractor	N/A
Noise Scenario	Suggested	12	Hard	Random	96	1000	30	0.025	SomaticSignatures	N/A
Noise Scenario	Suggested	12	Hard	Random	96	1000	30	0.05	MutationalPatterns	0.866205
Noise Scenario	Suggested	12	Hard	Random	96	1000	30	0.05	MutSpec	N/A
Noise Scenario	Suggested	12	Hard	Random	96	1000	30	0.05	SignatureAnalyzer	0.505138
Noise Scenario	Suggested	12	Hard	Random	96	1000	30	0.05	SignatureToolsLib	0.901674
Noise Scenario	Suggested	12	Hard	Random	96	1000	30	0.05	SigneR	0.860202
Noise Scenario	Suggested	12	Hard	Random	96	1000	30	0.05	SigProfiler_PCAWG	0.919667
Noise Scenario	Suggested	12	Hard	Random	96	1000	30	0.05	SigProfilerExtractor	N/A
Noise Scenario	Suggested	12	Hard	Random	96	1000	30	0.05	SomaticSignatures	0.87407
Noise Scenario	Suggested	12	Hard	Random	96	1000	30	0.1	MutationalPatterns	0.862926
Noise Scenario	Suggested	12	Hard	Random	96	1000	30	0.1	MutSpec	0.909443
Noise Scenario	Suggested	12	Hard	Random	96	1000	30	0.1	SignatureAnalyzer	0.508503
Noise Scenario	Suggested	12	Hard	Random	96	1000	30	0.1	SignatureToolsLib	0.894973
Noise Scenario	Suggested	12	Hard	Random	96	1000	30	0.1	SigneR	0.844654
Noise Scenario	Suggested	12	Hard	Random	96	1000	30	0.1	SigProfiler_PCAWG	0.927784
Noise Scenario	Suggested	12	Hard	Random	96	1000	30	0.1	SigProfilerExtractor	N/A
Noise Scenario	Suggested	12	Hard	Random	96	1000	30	0.1	SomaticSignatures	0.868174
Noise Scenario	Suggested	13	Hard	Random	96	1000	30	0	MutationalPatterns	0.906243
Noise Scenario	Suggested	13	Hard	Random	96	1000	30	0	MutSpec	0.886817
Noise Scenario	Suggested	13	Hard	Random	96	1000	30	0	SignatureAnalyzer	0.884285
Noise Scenario	Suggested	13	Hard	Random	96	1000	30	0	SignatureToolsLib	N/A
Noise Scenario	Suggested	13	Hard	Random	96	1000	30	0	SigneR	0.859151
Noise Scenario	Suggested	13	Hard	Random	96	1000	30	0	SigProfiler_PCAWG	N/A
Noise Scenario	Suggested	13	Hard	Random	96	1000	30	0	SigProfilerExtractor	N/A
Noise Scenario	Suggested	13	Hard	Random	96	1000	30	0	SomaticSignatures	N/A
Noise Scenario	Suggested	13	Hard	Random	96	1000	30	0.01	MutationalPatterns	0.877332
Noise Scenario	Suggested	13	Hard	Random	96	1000	30	0.01	MutSpec	0.915009
Noise Scenario	Suggested	13	Hard	Random	96	1000	30	0.01	SignatureAnalyzer	0.896423
Noise Scenario	Suggested	13	Hard	Random	96	1000	30	0.01	SignatureToolsLib	N/A
Noise Scenario	Suggested	13	Hard	Random	96	1000	30	0.01	SigneR	0.857812
Noise Scenario	Suggested	13	Hard	Random	96	1000	30	0.01	SigProfiler_PCAWG	N/A
Noise Scenario	Suggested	13	Hard	Random	96	1000	30	0.01	SigProfilerExtractor	N/A
Noise Scenario	Suggested	13	Hard	Random	96	1000	30	0.01	SomaticSignatures	N/A
Noise Scenario	Suggested	13	Hard	Random	96	1000	30	0.025	MutationalPatterns	0.877458
Noise Scenario	Suggested	13	Hard	Random	96	1000	30	0.025	MutSpec	0.904825
Noise Scenario	Suggested	13	Hard	Random	96	1000	30	0.025	SignatureAnalyzer	0.82683
Noise Scenario	Suggested	13	Hard	Random	96	1000	30	0.025	SignatureToolsLib	N/A
Noise Scenario	Suggested	13	Hard	Random	96	1000	30	0.025	SigneR	0.864242
Noise Scenario	Suggested	13	Hard	Random	96	1000	30	0.025	SigProfiler_PCAWG	N/A
Noise Scenario	Suggested	13	Hard	Random	96	1000	30	0.025	SigProfilerExtractor	N/A
Noise Scenario	Suggested	13	Hard	Random	96	1000	30	0.025	SomaticSignatures	N/A
Noise Scenario	Suggested	13	Hard	Random	96	1000	30	0.05	MutationalPatterns	0.883298
Noise Scenario	Suggested	13	Hard	Random	96	1000	30	0.05	MutSpec	0.904255
Noise Scenario	Suggested	13	Hard	Random	96	1000	30	0.05	SignatureAnalyzer	0.623249
Noise Scenario	Suggested	13	Hard	Random	96	1000	30	0.05	SignatureToolsLib	N/A
Noise Scenario	Suggested	13	Hard	Random	96	1000	30	0.05	SigneR	0.862533
Noise Scenario	Suggested	13	Hard	Random	96	1000	30	0.05	SigProfiler_PCAWG	0.933319
Noise Scenario	Suggested	13	Hard	Random	96	1000	30	0.05	SigProfilerExtractor	N/A
Noise Scenario	Suggested	13	Hard	Random	96	1000	30	0.05	SomaticSignatures	N/A
Noise Scenario	Suggested	13	Hard	Random	96	1000	30	0.1	MutationalPatterns	0.879878
Noise Scenario	Suggested	13	Hard	Random	96	1000	30	0.1	MutSpec	0.915501
Noise Scenario	Suggested	13	Hard	Random	96	1000	30	0.1	SignatureAnalyzer	0.616206
Noise Scenario	Suggested	13	Hard	Random	96	1000	30	0.1	SignatureToolsLib	0.919765
Noise Scenario	Suggested	13	Hard	Random	96	1000	30	0.1	SigneR	0.859027
Noise Scenario	Suggested	13	Hard	Random	96	1000	30	0.1	SigProfiler_PCAWG	0.9328
Noise Scenario	Suggested	13	Hard	Random	96	1000	30	0.1	SigProfilerExtractor	N/A
Noise Scenario	Suggested	13	Hard	Random	96	1000	30	0.1	SomaticSignatures	N/A
Noise Scenario	Suggested	14	Hard	Random	96	1000	30	0	MutationalPatterns	0.873165
Noise Scenario	Suggested	14	Hard	Random	96	1000	30	0	MutSpec	0.869066
Noise Scenario	Suggested	14	Hard	Random	96	1000	30	0	SignatureAnalyzer	0.851079
Noise Scenario	Suggested	14	Hard	Random	96	1000	30	0	SignatureToolsLib	0.895678
Noise Scenario	Suggested	14	Hard	Random	96	1000	30	0	SigneR	0.844753
Noise Scenario	Suggested	14	Hard	Random	96	1000	30	0	SigProfiler_PCAWG	N/A
Noise Scenario	Suggested	14	Hard	Random	96	1000	30	0	SigProfilerExtractor	N/A
Noise Scenario	Suggested	14	Hard	Random	96	1000	30	0	SomaticSignatures	N/A
Noise Scenario	Suggested	14	Hard	Random	96	1000	30	0.01	MutationalPatterns	0.873757
Noise Scenario	Suggested	14	Hard	Random	96	1000	30	0.01	MutSpec	0.902722
Noise Scenario	Suggested	14	Hard	Random	96	1000	30	0.01	SignatureAnalyzer	0.837916
Noise Scenario	Suggested	14	Hard	Random	96	1000	30	0.01	SignatureToolsLib	N/A
Noise Scenario	Suggested	14	Hard	Random	96	1000	30	0.01	SigneR	0.856207
Noise Scenario	Suggested	14	Hard	Random	96	1000	30	0.01	SigProfiler_PCAWG	N/A
Noise Scenario	Suggested	14	Hard	Random	96	1000	30	0.01	SigProfilerExtractor	N/A
Noise Scenario	Suggested	14	Hard	Random	96	1000	30	0.01	SomaticSignatures	N/A
Noise Scenario	Suggested	14	Hard	Random	96	1000	30	0.025	MutationalPatterns	0.868747
Noise Scenario	Suggested	14	Hard	Random	96	1000	30	0.025	MutSpec	N/A
Noise Scenario	Suggested	14	Hard	Random	96	1000	30	0.025	SignatureAnalyzer	0.799981
Noise Scenario	Suggested	14	Hard	Random	96	1000	30	0.025	SignatureToolsLib	N/A
Noise Scenario	Suggested	14	Hard	Random	96	1000	30	0.025	SigneR	0.864633
Noise Scenario	Suggested	14	Hard	Random	96	1000	30	0.025	SigProfiler_PCAWG	N/A
Noise Scenario	Suggested	14	Hard	Random	96	1000	30	0.025	SigProfilerExtractor	N/A
Noise Scenario	Suggested	14	Hard	Random	96	1000	30	0.025	SomaticSignatures	0.880765
Noise Scenario	Suggested	14	Hard	Random	96	1000	30	0.05	MutationalPatterns	0.865081
Noise Scenario	Suggested	14	Hard	Random	96	1000	30	0.05	MutSpec	0.910578
Noise Scenario	Suggested	14	Hard	Random	96	1000	30	0.05	SignatureAnalyzer	0.502953
Noise Scenario	Suggested	14	Hard	Random	96	1000	30	0.05	SignatureToolsLib	0.906573
Noise Scenario	Suggested	14	Hard	Random	96	1000	30	0.05	SigneR	0.86497
Noise Scenario	Suggested	14	Hard	Random	96	1000	30	0.05	SigProfiler_PCAWG	0.924901
Noise Scenario	Suggested	14	Hard	Random	96	1000	30	0.05	SigProfilerExtractor	N/A
Noise Scenario	Suggested	14	Hard	Random	96	1000	30	0.05	SomaticSignatures	N/A
Noise Scenario	Suggested	14	Hard	Random	96	1000	30	0.1	MutationalPatterns	0.847633
Noise Scenario	Suggested	14	Hard	Random	96	1000	30	0.1	MutSpec	0.909235
Noise Scenario	Suggested	14	Hard	Random	96	1000	30	0.1	SignatureAnalyzer	0.56005
Noise Scenario	Suggested	14	Hard	Random	96	1000	30	0.1	SignatureToolsLib	0.913364
Noise Scenario	Suggested	14	Hard	Random	96	1000	30	0.1	SigneR	0.853921
Noise Scenario	Suggested	14	Hard	Random	96	1000	30	0.1	SigProfiler_PCAWG	0.928758
Noise Scenario	Suggested	14	Hard	Random	96	1000	30	0.1	SigProfilerExtractor	N/A
Noise Scenario	Suggested	14	Hard	Random	96	1000	30	0.1	SomaticSignatures	N/A
Noise Scenario	Suggested	15	Hard	Random	96	1000	30	0	MutationalPatterns	N/A
Noise Scenario	Suggested	15	Hard	Random	96	1000	30	0	MutSpec	N/A
Noise Scenario	Suggested	15	Hard	Random	96	1000	30	0	SignatureAnalyzer	0.772709
Noise Scenario	Suggested	15	Hard	Random	96	1000	30	0	SignatureToolsLib	0.85702
Noise Scenario	Suggested	15	Hard	Random	96	1000	30	0	SigneR	0.888244
Noise Scenario	Suggested	15	Hard	Random	96	1000	30	0	SigProfiler_PCAWG	N/A
Noise Scenario	Suggested	15	Hard	Random	96	1000	30	0	SigProfilerExtractor	N/A
Noise Scenario	Suggested	15	Hard	Random	96	1000	30	0	SomaticSignatures	0.917173
Noise Scenario	Suggested	15	Hard	Random	96	1000	30	0.01	MutationalPatterns	N/A
Noise Scenario	Suggested	15	Hard	Random	96	1000	30	0.01	MutSpec	N/A
Noise Scenario	Suggested	15	Hard	Random	96	1000	30	0.01	SignatureAnalyzer	N/A
Noise Scenario	Suggested	15	Hard	Random	96	1000	30	0.01	SignatureToolsLib	N/A
Noise Scenario	Suggested	15	Hard	Random	96	1000	30	0.01	SigneR	0.877748
Noise Scenario	Suggested	15	Hard	Random	96	1000	30	0.01	SigProfiler_PCAWG	N/A
Noise Scenario	Suggested	15	Hard	Random	96	1000	30	0.01	SigProfilerExtractor	N/A
Noise Scenario	Suggested	15	Hard	Random	96	1000	30	0.01	SomaticSignatures	N/A
Noise Scenario	Suggested	15	Hard	Random	96	1000	30	0.025	MutationalPatterns	N/A
Noise Scenario	Suggested	15	Hard	Random	96	1000	30	0.025	MutSpec	N/A
Noise Scenario	Suggested	15	Hard	Random	96	1000	30	0.025	SignatureAnalyzer	N/A
Noise Scenario	Suggested	15	Hard	Random	96	1000	30	0.025	SignatureToolsLib	N/A
Noise Scenario	Suggested	15	Hard	Random	96	1000	30	0.025	SigneR	0.869072
Noise Scenario	Suggested	15	Hard	Random	96	1000	30	0.025	SigProfiler_PCAWG	N/A
Noise Scenario	Suggested	15	Hard	Random	96	1000	30	0.025	SigProfilerExtractor	N/A
Noise Scenario	Suggested	15	Hard	Random	96	1000	30	0.025	SomaticSignatures	0.877845
Noise Scenario	Suggested	15	Hard	Random	96	1000	30	0.05	MutationalPatterns	N/A
Noise Scenario	Suggested	15	Hard	Random	96	1000	30	0.05	MutSpec	N/A
Noise Scenario	Suggested	15	Hard	Random	96	1000	30	0.05	SignatureAnalyzer	0.636246
Noise Scenario	Suggested	15	Hard	Random	96	1000	30	0.05	SignatureToolsLib	N/A
Noise Scenario	Suggested	15	Hard	Random	96	1000	30	0.05	SigneR	0.880985
Noise Scenario	Suggested	15	Hard	Random	96	1000	30	0.05	SigProfiler_PCAWG	N/A
Noise Scenario	Suggested	15	Hard	Random	96	1000	30	0.05	SigProfilerExtractor	N/A
Noise Scenario	Suggested	15	Hard	Random	96	1000	30	0.05	SomaticSignatures	N/A
Noise Scenario	Suggested	15	Hard	Random	96	1000	30	0.1	MutationalPatterns	0.814868
Noise Scenario	Suggested	15	Hard	Random	96	1000	30	0.1	MutSpec	N/A
Noise Scenario	Suggested	15	Hard	Random	96	1000	30	0.1	SignatureAnalyzer	0.21516
Noise Scenario	Suggested	15	Hard	Random	96	1000	30	0.1	SignatureToolsLib	0.873449
Noise Scenario	Suggested	15	Hard	Random	96	1000	30	0.1	SigneR	0.856536
Noise Scenario	Suggested	15	Hard	Random	96	1000	30	0.1	SigProfiler_PCAWG	N/A
Noise Scenario	Suggested	15	Hard	Random	96	1000	30	0.1	SigProfilerExtractor	N/A
Noise Scenario	Suggested	15	Hard	Random	96	1000	30	0.1	SomaticSignatures	N/A
Noise Scenario	Suggested	16	Hard	Random	96	1000	30	0	MutationalPatterns	N/A
Noise Scenario	Suggested	16	Hard	Random	96	1000	30	0	MutSpec	0.86767
Noise Scenario	Suggested	16	Hard	Random	96	1000	30	0	SignatureAnalyzer	0.768688
Noise Scenario	Suggested	16	Hard	Random	96	1000	30	0	SignatureToolsLib	0.860526
Noise Scenario	Suggested	16	Hard	Random	96	1000	30	0	SigneR	0.867382
Noise Scenario	Suggested	16	Hard	Random	96	1000	30	0	SigProfiler_PCAWG	N/A
Noise Scenario	Suggested	16	Hard	Random	96	1000	30	0	SigProfilerExtractor	N/A
Noise Scenario	Suggested	16	Hard	Random	96	1000	30	0	SomaticSignatures	N/A
Noise Scenario	Suggested	16	Hard	Random	96	1000	30	0.01	MutationalPatterns	N/A
Noise Scenario	Suggested	16	Hard	Random	96	1000	30	0.01	MutSpec	0.874144
Noise Scenario	Suggested	16	Hard	Random	96	1000	30	0.01	SignatureAnalyzer	0.81433
Noise Scenario	Suggested	16	Hard	Random	96	1000	30	0.01	SignatureToolsLib	0.900672
Noise Scenario	Suggested	16	Hard	Random	96	1000	30	0.01	SigneR	0.858736
Noise Scenario	Suggested	16	Hard	Random	96	1000	30	0.01	SigProfiler_PCAWG	N/A
Noise Scenario	Suggested	16	Hard	Random	96	1000	30	0.01	SigProfilerExtractor	N/A
Noise Scenario	Suggested	16	Hard	Random	96	1000	30	0.01	SomaticSignatures	N/A
Noise Scenario	Suggested	16	Hard	Random	96	1000	30	0.025	MutationalPatterns	N/A
Noise Scenario	Suggested	16	Hard	Random	96	1000	30	0.025	MutSpec	0.877736
Noise Scenario	Suggested	16	Hard	Random	96	1000	30	0.025	SignatureAnalyzer	0.807904
Noise Scenario	Suggested	16	Hard	Random	96	1000	30	0.025	SignatureToolsLib	0.91439
Noise Scenario	Suggested	16	Hard	Random	96	1000	30	0.025	SigneR	0.857798
Noise Scenario	Suggested	16	Hard	Random	96	1000	30	0.025	SigProfiler_PCAWG	N/A
Noise Scenario	Suggested	16	Hard	Random	96	1000	30	0.025	SigProfilerExtractor	N/A
Noise Scenario	Suggested	16	Hard	Random	96	1000	30	0.025	SomaticSignatures	N/A
Noise Scenario	Suggested	16	Hard	Random	96	1000	30	0.05	MutationalPatterns	0.863261
Noise Scenario	Suggested	16	Hard	Random	96	1000	30	0.05	MutSpec	0.845564
Noise Scenario	Suggested	16	Hard	Random	96	1000	30	0.05	SignatureAnalyzer	0.674523
Noise Scenario	Suggested	16	Hard	Random	96	1000	30	0.05	SignatureToolsLib	0.888805
Noise Scenario	Suggested	16	Hard	Random	96	1000	30	0.05	SigneR	0.868378
Noise Scenario	Suggested	16	Hard	Random	96	1000	30	0.05	SigProfiler_PCAWG	N/A
Noise Scenario	Suggested	16	Hard	Random	96	1000	30	0.05	SigProfilerExtractor	N/A
Noise Scenario	Suggested	16	Hard	Random	96	1000	30	0.05	SomaticSignatures	0.849196
Noise Scenario	Suggested	16	Hard	Random	96	1000	30	0.1	MutationalPatterns	0.84922
Noise Scenario	Suggested	16	Hard	Random	96	1000	30	0.1	MutSpec	N/A
Noise Scenario	Suggested	16	Hard	Random	96	1000	30	0.1	SignatureAnalyzer	0.299391
Noise Scenario	Suggested	16	Hard	Random	96	1000	30	0.1	SignatureToolsLib	0.881021
Noise Scenario	Suggested	16	Hard	Random	96	1000	30	0.1	SigneR	0.841937
Noise Scenario	Suggested	16	Hard	Random	96	1000	30	0.1	SigProfiler_PCAWG	0.914581
Noise Scenario	Suggested	16	Hard	Random	96	1000	30	0.1	SigProfilerExtractor	N/A
Noise Scenario	Suggested	16	Hard	Random	96	1000	30	0.1	SomaticSignatures	0.872993
Noise Scenario	Suggested	17	Hard	Random	96	1000	30	0	MutationalPatterns	0.883494
Noise Scenario	Suggested	17	Hard	Random	96	1000	30	0	MutSpec	N/A
Noise Scenario	Suggested	17	Hard	Random	96	1000	30	0	SignatureAnalyzer	0.817503
Noise Scenario	Suggested	17	Hard	Random	96	1000	30	0	SignatureToolsLib	0.894289
Noise Scenario	Suggested	17	Hard	Random	96	1000	30	0	SigneR	0.855941
Noise Scenario	Suggested	17	Hard	Random	96	1000	30	0	SigProfiler_PCAWG	N/A
Noise Scenario	Suggested	17	Hard	Random	96	1000	30	0	SigProfilerExtractor	N/A
Noise Scenario	Suggested	17	Hard	Random	96	1000	30	0	SomaticSignatures	N/A
Noise Scenario	Suggested	17	Hard	Random	96	1000	30	0.01	MutationalPatterns	0.875019
Noise Scenario	Suggested	17	Hard	Random	96	1000	30	0.01	MutSpec	N/A
Noise Scenario	Suggested	17	Hard	Random	96	1000	30	0.01	SignatureAnalyzer	0.586669
Noise Scenario	Suggested	17	Hard	Random	96	1000	30	0.01	SignatureToolsLib	N/A
Noise Scenario	Suggested	17	Hard	Random	96	1000	30	0.01	SigneR	0.848717
Noise Scenario	Suggested	17	Hard	Random	96	1000	30	0.01	SigProfiler_PCAWG	N/A
Noise Scenario	Suggested	17	Hard	Random	96	1000	30	0.01	SigProfilerExtractor	N/A
Noise Scenario	Suggested	17	Hard	Random	96	1000	30	0.01	SomaticSignatures	N/A
Noise Scenario	Suggested	17	Hard	Random	96	1000	30	0.025	MutationalPatterns	0.873928
Noise Scenario	Suggested	17	Hard	Random	96	1000	30	0.025	MutSpec	N/A
Noise Scenario	Suggested	17	Hard	Random	96	1000	30	0.025	SignatureAnalyzer	0.739048
Noise Scenario	Suggested	17	Hard	Random	96	1000	30	0.025	SignatureToolsLib	N/A
Noise Scenario	Suggested	17	Hard	Random	96	1000	30	0.025	SigneR	0.857243
Noise Scenario	Suggested	17	Hard	Random	96	1000	30	0.025	SigProfiler_PCAWG	N/A
Noise Scenario	Suggested	17	Hard	Random	96	1000	30	0.025	SigProfilerExtractor	N/A
Noise Scenario	Suggested	17	Hard	Random	96	1000	30	0.025	SomaticSignatures	N/A
Noise Scenario	Suggested	17	Hard	Random	96	1000	30	0.05	MutationalPatterns	0.862729
Noise Scenario	Suggested	17	Hard	Random	96	1000	30	0.05	MutSpec	N/A
Noise Scenario	Suggested	17	Hard	Random	96	1000	30	0.05	SignatureAnalyzer	0.658577
Noise Scenario	Suggested	17	Hard	Random	96	1000	30	0.05	SignatureToolsLib	0.905172
Noise Scenario	Suggested	17	Hard	Random	96	1000	30	0.05	SigneR	0.885229
Noise Scenario	Suggested	17	Hard	Random	96	1000	30	0.05	SigProfiler_PCAWG	0.913199
Noise Scenario	Suggested	17	Hard	Random	96	1000	30	0.05	SigProfilerExtractor	N/A
Noise Scenario	Suggested	17	Hard	Random	96	1000	30	0.05	SomaticSignatures	N/A
Noise Scenario	Suggested	17	Hard	Random	96	1000	30	0.1	MutationalPatterns	0.857107
Noise Scenario	Suggested	17	Hard	Random	96	1000	30	0.1	MutSpec	0.883346
Noise Scenario	Suggested	17	Hard	Random	96	1000	30	0.1	SignatureAnalyzer	0.406353
Noise Scenario	Suggested	17	Hard	Random	96	1000	30	0.1	SignatureToolsLib	0.898856
Noise Scenario	Suggested	17	Hard	Random	96	1000	30	0.1	SigneR	0.861063
Noise Scenario	Suggested	17	Hard	Random	96	1000	30	0.1	SigProfiler_PCAWG	0.920309
Noise Scenario	Suggested	17	Hard	Random	96	1000	30	0.1	SigProfilerExtractor	N/A
Noise Scenario	Suggested	17	Hard	Random	96	1000	30	0.1	SomaticSignatures	0.881646
Noise Scenario	Suggested	18	Hard	Random	96	1000	30	0	MutationalPatterns	0.8629
Noise Scenario	Suggested	18	Hard	Random	96	1000	30	0	MutSpec	N/A
Noise Scenario	Suggested	18	Hard	Random	96	1000	30	0	SignatureAnalyzer	0.838023
Noise Scenario	Suggested	18	Hard	Random	96	1000	30	0	SignatureToolsLib	N/A
Noise Scenario	Suggested	18	Hard	Random	96	1000	30	0	SigneR	0.854035
Noise Scenario	Suggested	18	Hard	Random	96	1000	30	0	SigProfiler_PCAWG	N/A
Noise Scenario	Suggested	18	Hard	Random	96	1000	30	0	SigProfilerExtractor	N/A
Noise Scenario	Suggested	18	Hard	Random	96	1000	30	0	SomaticSignatures	N/A
Noise Scenario	Suggested	18	Hard	Random	96	1000	30	0.01	MutationalPatterns	0.864209
Noise Scenario	Suggested	18	Hard	Random	96	1000	30	0.01	MutSpec	N/A
Noise Scenario	Suggested	18	Hard	Random	96	1000	30	0.01	SignatureAnalyzer	0.784404
Noise Scenario	Suggested	18	Hard	Random	96	1000	30	0.01	SignatureToolsLib	0.895513
Noise Scenario	Suggested	18	Hard	Random	96	1000	30	0.01	SigneR	0.939991
Noise Scenario	Suggested	18	Hard	Random	96	1000	30	0.01	SigProfiler_PCAWG	N/A
Noise Scenario	Suggested	18	Hard	Random	96	1000	30	0.01	SigProfilerExtractor	N/A
Noise Scenario	Suggested	18	Hard	Random	96	1000	30	0.01	SomaticSignatures	N/A
Noise Scenario	Suggested	18	Hard	Random	96	1000	30	0.025	MutationalPatterns	0.867035
Noise Scenario	Suggested	18	Hard	Random	96	1000	30	0.025	MutSpec	N/A
Noise Scenario	Suggested	18	Hard	Random	96	1000	30	0.025	SignatureAnalyzer	0.82684
Noise Scenario	Suggested	18	Hard	Random	96	1000	30	0.025	SignatureToolsLib	0.891809
Noise Scenario	Suggested	18	Hard	Random	96	1000	30	0.025	SigneR	0.880509
Noise Scenario	Suggested	18	Hard	Random	96	1000	30	0.025	SigProfiler_PCAWG	N/A
Noise Scenario	Suggested	18	Hard	Random	96	1000	30	0.025	SigProfilerExtractor	N/A
Noise Scenario	Suggested	18	Hard	Random	96	1000	30	0.025	SomaticSignatures	N/A
Noise Scenario	Suggested	18	Hard	Random	96	1000	30	0.05	MutationalPatterns	0.855716
Noise Scenario	Suggested	18	Hard	Random	96	1000	30	0.05	MutSpec	N/A
Noise Scenario	Suggested	18	Hard	Random	96	1000	30	0.05	SignatureAnalyzer	0.732001
Noise Scenario	Suggested	18	Hard	Random	96	1000	30	0.05	SignatureToolsLib	0.869858
Noise Scenario	Suggested	18	Hard	Random	96	1000	30	0.05	SigneR	0.867372
Noise Scenario	Suggested	18	Hard	Random	96	1000	30	0.05	SigProfiler_PCAWG	N/A
Noise Scenario	Suggested	18	Hard	Random	96	1000	30	0.05	SigProfilerExtractor	N/A
Noise Scenario	Suggested	18	Hard	Random	96	1000	30	0.05	SomaticSignatures	N/A
Noise Scenario	Suggested	18	Hard	Random	96	1000	30	0.1	MutationalPatterns	0.83074
Noise Scenario	Suggested	18	Hard	Random	96	1000	30	0.1	MutSpec	N/A
Noise Scenario	Suggested	18	Hard	Random	96	1000	30	0.1	SignatureAnalyzer	0.216548
Noise Scenario	Suggested	18	Hard	Random	96	1000	30	0.1	SignatureToolsLib	0.863643
Noise Scenario	Suggested	18	Hard	Random	96	1000	30	0.1	SigneR	0.848788
Noise Scenario	Suggested	18	Hard	Random	96	1000	30	0.1	SigProfiler_PCAWG	N/A
Noise Scenario	Suggested	18	Hard	Random	96	1000	30	0.1	SigProfilerExtractor	N/A
Noise Scenario	Suggested	18	Hard	Random	96	1000	30	0.1	SomaticSignatures	0.856234
Noise Scenario	Suggested	19	Hard	Random	96	1000	30	0	MutationalPatterns	0.869004
Noise Scenario	Suggested	19	Hard	Random	96	1000	30	0	MutSpec	N/A
Noise Scenario	Suggested	19	Hard	Random	96	1000	30	0	SignatureAnalyzer	0.796315
Noise Scenario	Suggested	19	Hard	Random	96	1000	30	0	SignatureToolsLib	0.898479
Noise Scenario	Suggested	19	Hard	Random	96	1000	30	0	SigneR	0.855802
Noise Scenario	Suggested	19	Hard	Random	96	1000	30	0	SigProfiler_PCAWG	N/A
Noise Scenario	Suggested	19	Hard	Random	96	1000	30	0	SigProfilerExtractor	N/A
Noise Scenario	Suggested	19	Hard	Random	96	1000	30	0	SomaticSignatures	N/A
Noise Scenario	Suggested	19	Hard	Random	96	1000	30	0.01	MutationalPatterns	0.855531
Noise Scenario	Suggested	19	Hard	Random	96	1000	30	0.01	MutSpec	N/A
Noise Scenario	Suggested	19	Hard	Random	96	1000	30	0.01	SignatureAnalyzer	0.806733
Noise Scenario	Suggested	19	Hard	Random	96	1000	30	0.01	SignatureToolsLib	N/A
Noise Scenario	Suggested	19	Hard	Random	96	1000	30	0.01	SigneR	0.851957
Noise Scenario	Suggested	19	Hard	Random	96	1000	30	0.01	SigProfiler_PCAWG	N/A
Noise Scenario	Suggested	19	Hard	Random	96	1000	30	0.01	SigProfilerExtractor	N/A
Noise Scenario	Suggested	19	Hard	Random	96	1000	30	0.01	SomaticSignatures	0.877097
Noise Scenario	Suggested	19	Hard	Random	96	1000	30	0.025	MutationalPatterns	0.847736
Noise Scenario	Suggested	19	Hard	Random	96	1000	30	0.025	MutSpec	N/A
Noise Scenario	Suggested	19	Hard	Random	96	1000	30	0.025	SignatureAnalyzer	0.799514
Noise Scenario	Suggested	19	Hard	Random	96	1000	30	0.025	SignatureToolsLib	N/A
Noise Scenario	Suggested	19	Hard	Random	96	1000	30	0.025	SigneR	0.871166
Noise Scenario	Suggested	19	Hard	Random	96	1000	30	0.025	SigProfiler_PCAWG	N/A
Noise Scenario	Suggested	19	Hard	Random	96	1000	30	0.025	SigProfilerExtractor	N/A
Noise Scenario	Suggested	19	Hard	Random	96	1000	30	0.025	SomaticSignatures	0.865072
Noise Scenario	Suggested	19	Hard	Random	96	1000	30	0.05	MutationalPatterns	0.85804
Noise Scenario	Suggested	19	Hard	Random	96	1000	30	0.05	MutSpec	N/A
Noise Scenario	Suggested	19	Hard	Random	96	1000	30	0.05	SignatureAnalyzer	0.651647
Noise Scenario	Suggested	19	Hard	Random	96	1000	30	0.05	SignatureToolsLib	0.872586
Noise Scenario	Suggested	19	Hard	Random	96	1000	30	0.05	SigneR	0.8626
Noise Scenario	Suggested	19	Hard	Random	96	1000	30	0.05	SigProfiler_PCAWG	N/A
Noise Scenario	Suggested	19	Hard	Random	96	1000	30	0.05	SigProfilerExtractor	N/A
Noise Scenario	Suggested	19	Hard	Random	96	1000	30	0.05	SomaticSignatures	N/A
Noise Scenario	Suggested	19	Hard	Random	96	1000	30	0.1	MutationalPatterns	0.840534
Noise Scenario	Suggested	19	Hard	Random	96	1000	30	0.1	MutSpec	N/A
Noise Scenario	Suggested	19	Hard	Random	96	1000	30	0.1	SignatureAnalyzer	0.386541
Noise Scenario	Suggested	19	Hard	Random	96	1000	30	0.1	SignatureToolsLib	0.882814
Noise Scenario	Suggested	19	Hard	Random	96	1000	30	0.1	SigneR	0.853545
Noise Scenario	Suggested	19	Hard	Random	96	1000	30	0.1	SigProfiler_PCAWG	N/A
Noise Scenario	Suggested	19	Hard	Random	96	1000	30	0.1	SigProfilerExtractor	N/A
Noise Scenario	Suggested	19	Hard	Random	96	1000	30	0.1	SomaticSignatures	N/A
Noise Scenario	Suggested	20	Hard	Random	96	1000	30	0	MutationalPatterns	0.866189
Noise Scenario	Suggested	20	Hard	Random	96	1000	30	0	MutSpec	N/A
Noise Scenario	Suggested	20	Hard	Random	96	1000	30	0	SignatureAnalyzer	0.824431
Noise Scenario	Suggested	20	Hard	Random	96	1000	30	0	SignatureToolsLib	N/A
Noise Scenario	Suggested	20	Hard	Random	96	1000	30	0	SigneR	0.871835
Noise Scenario	Suggested	20	Hard	Random	96	1000	30	0	SigProfiler_PCAWG	N/A
Noise Scenario	Suggested	20	Hard	Random	96	1000	30	0	SigProfilerExtractor	N/A
Noise Scenario	Suggested	20	Hard	Random	96	1000	30	0	SomaticSignatures	N/A
Noise Scenario	Suggested	20	Hard	Random	96	1000	30	0.01	MutationalPatterns	0.885117
Noise Scenario	Suggested	20	Hard	Random	96	1000	30	0.01	MutSpec	N/A
Noise Scenario	Suggested	20	Hard	Random	96	1000	30	0.01	SignatureAnalyzer	0.80332
Noise Scenario	Suggested	20	Hard	Random	96	1000	30	0.01	SignatureToolsLib	N/A
Noise Scenario	Suggested	20	Hard	Random	96	1000	30	0.01	SigneR	0.853571
Noise Scenario	Suggested	20	Hard	Random	96	1000	30	0.01	SigProfiler_PCAWG	N/A
Noise Scenario	Suggested	20	Hard	Random	96	1000	30	0.01	SigProfilerExtractor	N/A
Noise Scenario	Suggested	20	Hard	Random	96	1000	30	0.01	SomaticSignatures	N/A
Noise Scenario	Suggested	20	Hard	Random	96	1000	30	0.025	MutationalPatterns	0.88409
Noise Scenario	Suggested	20	Hard	Random	96	1000	30	0.025	MutSpec	N/A
Noise Scenario	Suggested	20	Hard	Random	96	1000	30	0.025	SignatureAnalyzer	0.714821
Noise Scenario	Suggested	20	Hard	Random	96	1000	30	0.025	SignatureToolsLib	N/A
Noise Scenario	Suggested	20	Hard	Random	96	1000	30	0.025	SigneR	0.861576
Noise Scenario	Suggested	20	Hard	Random	96	1000	30	0.025	SigProfiler_PCAWG	N/A
Noise Scenario	Suggested	20	Hard	Random	96	1000	30	0.025	SigProfilerExtractor	N/A
Noise Scenario	Suggested	20	Hard	Random	96	1000	30	0.025	SomaticSignatures	N/A
Noise Scenario	Suggested	20	Hard	Random	96	1000	30	0.05	MutationalPatterns	0.881034
Noise Scenario	Suggested	20	Hard	Random	96	1000	30	0.05	MutSpec	N/A
Noise Scenario	Suggested	20	Hard	Random	96	1000	30	0.05	SignatureAnalyzer	0.420702
Noise Scenario	Suggested	20	Hard	Random	96	1000	30	0.05	SignatureToolsLib	N/A
Noise Scenario	Suggested	20	Hard	Random	96	1000	30	0.05	SigneR	0.873846
Noise Scenario	Suggested	20	Hard	Random	96	1000	30	0.05	SigProfiler_PCAWG	N/A
Noise Scenario	Suggested	20	Hard	Random	96	1000	30	0.05	SigProfilerExtractor	N/A
Noise Scenario	Suggested	20	Hard	Random	96	1000	30	0.05	SomaticSignatures	0.889835
Noise Scenario	Suggested	20	Hard	Random	96	1000	30	0.1	MutationalPatterns	0.857183
Noise Scenario	Suggested	20	Hard	Random	96	1000	30	0.1	MutSpec	0.879732
Noise Scenario	Suggested	20	Hard	Random	96	1000	30	0.1	SignatureAnalyzer	0.475616
Noise Scenario	Suggested	20	Hard	Random	96	1000	30	0.1	SignatureToolsLib	0.898958
Noise Scenario	Suggested	20	Hard	Random	96	1000	30	0.1	SigneR	0.838723
Noise Scenario	Suggested	20	Hard	Random	96	1000	30	0.1	SigProfiler_PCAWG	N/A
Noise Scenario	Suggested	20	Hard	Random	96	1000	30	0.1	SigProfilerExtractor	N/A
Noise Scenario	Suggested	20	Hard	Random	96	1000	30	0.1	SomaticSignatures	0.902643
