# Supplementary material for: Uncovering novel mutational signatures by de novo extraction with SigProfilerExtractor
Source: Cell Genom. 2022 Sep 23;2(11):100179. doi: 10.1016/j.xgen.2022.100179 (PMC9646490; doi:10.1016/j.xgen.2022.100179)
Supplement: Table S5. Detailed performance metrics after applying the eight best-performing tools across SBS-96 synthetic scenarios emulating whole-exome sequencing data with 5% noise, related to Figure 3D — Performance metrics are calculated as per Figure S1. An extracted signature is considered a true positive if it matches one of the ground-truth signatures with a cosine similarity threshold of at least 0.90. [file mmc6.xlsx]

## Sheet: Table S5
Table S5. Detailed performance metrics after applying the eight best performing tools across SBS-96 synthetic scenarios emulating whole-exome sequencing data with 5% noise, Related to Figure 3D.
Performance metrics are calculated as per Figure S1. An extracted signature is considered a true positive if it matches one of the ground-truth signatures with a cosine similarity threshold of at least 0.90.
Scenario #	Signature Selection Type	Repeats	Difficulty Level	Signature Type	Total Mutational Channels	Total Genomes	Total Signatures	Noise Level (%)	Tool Names	Detected Signatures	True Positives	False Positives	False Negatives	Precision	Sensitivity	F1_Score
Noise Scenario	Suggested	1	Hard	Random	96	1000	30	0.05	MutationalPatterns	7	7	0	23	1	0.23	0.37
Noise Scenario	Suggested	1	Hard	Random	96	1000	30	0.05	MutSpec	7	7	0	23	1	0.23	0.37
Noise Scenario	Suggested	1	Hard	Random	96	1000	30	0.05	SignatureAnalyzer	8	8	0	22	1	0.27	0.43
Noise Scenario	Suggested	1	Hard	Random	96	1000	30	0.05	SignatureToolsLib	9	8	1	22	0.89	0.27	0.41
Noise Scenario	Suggested	1	Hard	Random	96	1000	30	0.05	SigneR	8	8	0	22	1	0.27	0.43
Noise Scenario	Suggested	1	Hard	Random	96	1000	30	0.05	SigProfiler_PCAWG	9	8	1	22	0.89	0.27	0.41
Noise Scenario	Suggested	1	Hard	Random	96	1000	30	0.05	SigProfilerExtractor	9	8	1	22	0.89	0.27	0.41
Noise Scenario	Suggested	1	Hard	Random	96	1000	30	0.05	SomaticSignatures	7	6	1	24	0.86	0.2	0.32
Noise Scenario	Suggested	2	Hard	Random	96	1000	30	0.05	MutationalPatterns	19	11	8	19	0.58	0.37	0.45
Noise Scenario	Suggested	2	Hard	Random	96	1000	30	0.05	MutSpec	18	12	6	18	0.67	0.4	0.5
Noise Scenario	Suggested	2	Hard	Random	96	1000	30	0.05	SignatureAnalyzer	13	12	1	18	0.92	0.4	0.56
Noise Scenario	Suggested	2	Hard	Random	96	1000	30	0.05	SignatureToolsLib	13	11	2	19	0.85	0.37	0.52
Noise Scenario	Suggested	2	Hard	Random	96	1000	30	0.05	SigneR	11	11	0	19	1	0.37	0.54
Noise Scenario	Suggested	2	Hard	Random	96	1000	30	0.05	SigProfiler_PCAWG	12	12	0	18	1	0.4	0.57
Noise Scenario	Suggested	2	Hard	Random	96	1000	30	0.05	SigProfilerExtractor	14	14	0	16	1	0.47	0.64
Noise Scenario	Suggested	2	Hard	Random	96	1000	30	0.05	SomaticSignatures	13	7	6	23	0.54	0.23	0.32
Noise Scenario	Suggested	3	Hard	Random	96	1000	30	0.05	MutationalPatterns	17	17	0	13	1	0.57	0.73
Noise Scenario	Suggested	3	Hard	Random	96	1000	30	0.05	MutSpec	10	10	0	20	1	0.33	0.5
Noise Scenario	Suggested	3	Hard	Random	96	1000	30	0.05	SignatureAnalyzer	15	12	3	18	0.8	0.4	0.53
Noise Scenario	Suggested	3	Hard	Random	96	1000	30	0.05	SignatureToolsLib	18	15	3	15	0.83	0.5	0.62
Noise Scenario	Suggested	3	Hard	Random	96	1000	30	0.05	SigneR	10	10	0	20	1	0.33	0.5
Noise Scenario	Suggested	3	Hard	Random	96	1000	30	0.05	SigProfiler_PCAWG	14	13	1	17	0.93	0.43	0.59
Noise Scenario	Suggested	3	Hard	Random	96	1000	30	0.05	SigProfilerExtractor	18	18	0	12	1	0.6	0.75
Noise Scenario	Suggested	3	Hard	Random	96	1000	30	0.05	SomaticSignatures	10	7	3	23	0.7	0.23	0.35
Noise Scenario	Suggested	4	Hard	Random	96	1000	30	0.05	MutationalPatterns	10	7	3	23	0.7	0.23	0.35
Noise Scenario	Suggested	4	Hard	Random	96	1000	30	0.05	MutSpec	3	3	0	27	1	0.1	0.18
Noise Scenario	Suggested	4	Hard	Random	96	1000	30	0.05	SignatureAnalyzer	10	7	3	23	0.7	0.23	0.35
Noise Scenario	Suggested	4	Hard	Random	96	1000	30	0.05	SignatureToolsLib	8	7	1	23	0.88	0.23	0.36
Noise Scenario	Suggested	4	Hard	Random	96	1000	30	0.05	SigneR	8	7	1	23	0.88	0.23	0.36
Noise Scenario	Suggested	4	Hard	Random	96	1000	30	0.05	SigProfiler_PCAWG	10	6	4	24	0.6	0.2	0.3
Noise Scenario	Suggested	4	Hard	Random	96	1000	30	0.05	SigProfilerExtractor	11	11	0	19	1	0.37	0.54
Noise Scenario	Suggested	4	Hard	Random	96	1000	30	0.05	SomaticSignatures	3	3	0	27	1	0.1	0.18
Noise Scenario	Suggested	5	Hard	Random	96	1000	30	0.05	MutationalPatterns	7	6	1	24	0.86	0.2	0.32
Noise Scenario	Suggested	5	Hard	Random	96	1000	30	0.05	MutSpec	5	5	0	25	1	0.17	0.29
Noise Scenario	Suggested	5	Hard	Random	96	1000	30	0.05	SignatureAnalyzer	10	7	3	23	0.7	0.23	0.35
Noise Scenario	Suggested	5	Hard	Random	96	1000	30	0.05	SignatureToolsLib	10	9	1	21	0.9	0.3	0.45
Noise Scenario	Suggested	5	Hard	Random	96	1000	30	0.05	SigneR	8	8	0	22	1	0.27	0.43
Noise Scenario	Suggested	5	Hard	Random	96	1000	30	0.05	SigProfiler_PCAWG	10	10	0	20	1	0.33	0.5
Noise Scenario	Suggested	5	Hard	Random	96	1000	30	0.05	SigProfilerExtractor	12	12	0	18	1	0.4	0.57
Noise Scenario	Suggested	5	Hard	Random	96	1000	30	0.05	SomaticSignatures	5	4	1	26	0.8	0.13	0.22
Noise Scenario	Suggested	6	Hard	Random	96	1000	30	0.05	MutationalPatterns	6	6	0	24	1	0.2	0.33
Noise Scenario	Suggested	6	Hard	Random	96	1000	30	0.05	MutSpec	3	3	0	27	1	0.1	0.18
Noise Scenario	Suggested	6	Hard	Random	96	1000	30	0.05	SignatureAnalyzer	7	7	0	23	1	0.23	0.37
Noise Scenario	Suggested	6	Hard	Random	96	1000	30	0.05	SignatureToolsLib	9	8	1	22	0.89	0.27	0.41
Noise Scenario	Suggested	6	Hard	Random	96	1000	30	0.05	SigneR	7	7	0	23	1	0.23	0.37
Noise Scenario	Suggested	6	Hard	Random	96	1000	30	0.05	SigProfiler_PCAWG	7	7	0	23	1	0.23	0.37
Noise Scenario	Suggested	6	Hard	Random	96	1000	30	0.05	SigProfilerExtractor	9	8	1	22	0.89	0.27	0.41
Noise Scenario	Suggested	6	Hard	Random	96	1000	30	0.05	SomaticSignatures	3	2	1	28	0.67	0.07	0.13
Noise Scenario	Suggested	7	Hard	Random	96	1000	30	0.05	MutationalPatterns	4	4	0	26	1	0.13	0.23
Noise Scenario	Suggested	7	Hard	Random	96	1000	30	0.05	MutSpec	4	4	0	26	1	0.13	0.23
Noise Scenario	Suggested	7	Hard	Random	96	1000	30	0.05	SignatureAnalyzer	7	4	3	26	0.57	0.13	0.21
Noise Scenario	Suggested	7	Hard	Random	96	1000	30	0.05	SignatureToolsLib	7	4	3	26	0.57	0.13	0.21
Noise Scenario	Suggested	7	Hard	Random	96	1000	30	0.05	SigneR	6	4	2	26	0.67	0.13	0.22
Noise Scenario	Suggested	7	Hard	Random	96	1000	30	0.05	SigProfiler_PCAWG	6	4	2	26	0.67	0.13	0.22
Noise Scenario	Suggested	7	Hard	Random	96	1000	30	0.05	SigProfilerExtractor	9	8	1	22	0.89	0.27	0.41
Noise Scenario	Suggested	7	Hard	Random	96	1000	30	0.05	SomaticSignatures	4	4	0	26	1	0.13	0.23
Noise Scenario	Suggested	8	Hard	Random	96	1000	30	0.05	MutationalPatterns	8	8	0	22	1	0.27	0.43
Noise Scenario	Suggested	8	Hard	Random	96	1000	30	0.05	MutSpec	8	8	0	22	1	0.27	0.43
Noise Scenario	Suggested	8	Hard	Random	96	1000	30	0.05	SignatureAnalyzer	13	12	1	18	0.92	0.4	0.56
Noise Scenario	Suggested	8	Hard	Random	96	1000	30	0.05	SignatureToolsLib	13	12	1	18	0.92	0.4	0.56
Noise Scenario	Suggested	8	Hard	Random	96	1000	30	0.05	SigneR	12	12	0	18	1	0.4	0.57
Noise Scenario	Suggested	8	Hard	Random	96	1000	30	0.05	SigProfiler_PCAWG	13	12	1	18	0.92	0.4	0.56
Noise Scenario	Suggested	8	Hard	Random	96	1000	30	0.05	SigProfilerExtractor	14	13	1	17	0.93	0.43	0.59
Noise Scenario	Suggested	8	Hard	Random	96	1000	30	0.05	SomaticSignatures	8	8	0	22	1	0.27	0.43
Noise Scenario	Suggested	9	Hard	Random	96	1000	30	0.05	MutationalPatterns	5	4	1	26	0.8	0.13	0.22
Noise Scenario	Suggested	9	Hard	Random	96	1000	30	0.05	MutSpec	5	4	1	26	0.8	0.13	0.22
Noise Scenario	Suggested	9	Hard	Random	96	1000	30	0.05	SignatureAnalyzer	8	6	2	24	0.75	0.2	0.32
Noise Scenario	Suggested	9	Hard	Random	96	1000	30	0.05	SignatureToolsLib	9	8	1	22	0.89	0.27	0.41
Noise Scenario	Suggested	9	Hard	Random	96	1000	30	0.05	SigneR	6	6	0	24	1	0.2	0.33
Noise Scenario	Suggested	9	Hard	Random	96	1000	30	0.05	SigProfiler_PCAWG	8	8	0	22	1	0.27	0.43
Noise Scenario	Suggested	9	Hard	Random	96	1000	30	0.05	SigProfilerExtractor	10	9	1	21	0.9	0.3	0.45
Noise Scenario	Suggested	9	Hard	Random	96	1000	30	0.05	SomaticSignatures	5	3	2	27	0.6	0.1	0.17
Noise Scenario	Suggested	10	Hard	Random	96	1000	30	0.05	MutationalPatterns	10	10	0	20	1	0.33	0.5
Noise Scenario	Suggested	10	Hard	Random	96	1000	30	0.05	MutSpec	10	10	0	20	1	0.33	0.5
Noise Scenario	Suggested	10	Hard	Random	96	1000	30	0.05	SignatureAnalyzer	12	11	1	19	0.92	0.37	0.53
Noise Scenario	Suggested	10	Hard	Random	96	1000	30	0.05	SignatureToolsLib	13	13	0	17	1	0.43	0.6
Noise Scenario	Suggested	10	Hard	Random	96	1000	30	0.05	SigneR	10	10	0	20	1	0.33	0.5
Noise Scenario	Suggested	10	Hard	Random	96	1000	30	0.05	SigProfiler_PCAWG	12	12	0	18	1	0.4	0.57
Noise Scenario	Suggested	10	Hard	Random	96	1000	30	0.05	SigProfilerExtractor	13	13	0	17	1	0.43	0.6
Noise Scenario	Suggested	10	Hard	Random	96	1000	30	0.05	SomaticSignatures	10	9	1	21	0.9	0.3	0.45
Noise Scenario	Suggested	11	Hard	Random	96	1000	30	0.05	MutationalPatterns	20	13	7	17	0.65	0.43	0.52
Noise Scenario	Suggested	11	Hard	Random	96	1000	30	0.05	MutSpec	15	12	3	18	0.8	0.4	0.53
Noise Scenario	Suggested	11	Hard	Random	96	1000	30	0.05	SignatureAnalyzer	16	15	1	15	0.94	0.5	0.65
Noise Scenario	Suggested	11	Hard	Random	96	1000	30	0.05	SignatureToolsLib	14	12	2	18	0.86	0.4	0.55
Noise Scenario	Suggested	11	Hard	Random	96	1000	30	0.05	SigneR	13	13	0	17	1	0.43	0.6
Noise Scenario	Suggested	11	Hard	Random	96	1000	30	0.05	SigProfiler_PCAWG	14	12	2	18	0.86	0.4	0.55
Noise Scenario	Suggested	11	Hard	Random	96	1000	30	0.05	SigProfilerExtractor	16	16	0	14	1	0.53	0.69
Noise Scenario	Suggested	11	Hard	Random	96	1000	30	0.05	SomaticSignatures	14	1	13	29	0.07	0.03	0.04
Noise Scenario	Suggested	12	Hard	Random	96	1000	30	0.05	MutationalPatterns	4	4	0	26	1	0.13	0.23
Noise Scenario	Suggested	12	Hard	Random	96	1000	30	0.05	MutSpec	4	4	0	26	1	0.13	0.23
Noise Scenario	Suggested	12	Hard	Random	96	1000	30	0.05	SignatureAnalyzer	15	12	3	18	0.8	0.4	0.53
Noise Scenario	Suggested	12	Hard	Random	96	1000	30	0.05	SignatureToolsLib	13	12	1	18	0.92	0.4	0.56
Noise Scenario	Suggested	12	Hard	Random	96	1000	30	0.05	SigneR	14	12	2	18	0.86	0.4	0.55
Noise Scenario	Suggested	12	Hard	Random	96	1000	30	0.05	SigProfiler_PCAWG	11	11	0	19	1	0.37	0.54
Noise Scenario	Suggested	12	Hard	Random	96	1000	30	0.05	SigProfilerExtractor	13	13	0	17	1	0.43	0.6
Noise Scenario	Suggested	12	Hard	Random	96	1000	30	0.05	SomaticSignatures	4	2	2	28	0.5	0.07	0.12
Noise Scenario	Suggested	13	Hard	Random	96	1000	30	0.05	MutationalPatterns	10	6	4	24	0.6	0.2	0.3
Noise Scenario	Suggested	13	Hard	Random	96	1000	30	0.05	MutSpec	4	4	0	26	1	0.13	0.23
Noise Scenario	Suggested	13	Hard	Random	96	1000	30	0.05	SignatureAnalyzer	22	13	9	17	0.59	0.43	0.5
Noise Scenario	Suggested	13	Hard	Random	96	1000	30	0.05	SignatureToolsLib	9	7	2	23	0.78	0.23	0.36
Noise Scenario	Suggested	13	Hard	Random	96	1000	30	0.05	SigneR	15	8	7	22	0.53	0.27	0.36
Noise Scenario	Suggested	13	Hard	Random	96	1000	30	0.05	SigProfiler_PCAWG	9	7	2	23	0.78	0.23	0.36
Noise Scenario	Suggested	13	Hard	Random	96	1000	30	0.05	SigProfilerExtractor	12	12	0	18	1	0.4	0.57
Noise Scenario	Suggested	13	Hard	Random	96	1000	30	0.05	SomaticSignatures	4	2	2	28	0.5	0.07	0.12
Noise Scenario	Suggested	14	Hard	Random	96	1000	30	0.05	MutationalPatterns	4	4	0	26	1	0.13	0.23
Noise Scenario	Suggested	14	Hard	Random	96	1000	30	0.05	MutSpec	5	5	0	25	1	0.17	0.29
Noise Scenario	Suggested	14	Hard	Random	96	1000	30	0.05	SignatureAnalyzer	19	17	2	13	0.89	0.57	0.69
Noise Scenario	Suggested	14	Hard	Random	96	1000	30	0.05	SignatureToolsLib	12	12	0	18	1	0.4	0.57
Noise Scenario	Suggested	14	Hard	Random	96	1000	30	0.05	SigneR	15	14	1	16	0.93	0.47	0.62
Noise Scenario	Suggested	14	Hard	Random	96	1000	30	0.05	SigProfiler_PCAWG	12	12	0	18	1	0.4	0.57
Noise Scenario	Suggested	14	Hard	Random	96	1000	30	0.05	SigProfilerExtractor	18	17	1	13	0.94	0.57	0.71
Noise Scenario	Suggested	14	Hard	Random	96	1000	30	0.05	SomaticSignatures	4	3	1	27	0.75	0.1	0.18
Noise Scenario	Suggested	15	Hard	Random	96	1000	30	0.05	MutationalPatterns	10	10	0	20	1	0.33	0.5
Noise Scenario	Suggested	15	Hard	Random	96	1000	30	0.05	MutSpec	10	10	0	20	1	0.33	0.5
Noise Scenario	Suggested	15	Hard	Random	96	1000	30	0.05	SignatureAnalyzer	16	16	0	14	1	0.53	0.69
Noise Scenario	Suggested	15	Hard	Random	96	1000	30	0.05	SignatureToolsLib	18	16	2	14	0.89	0.53	0.66
Noise Scenario	Suggested	15	Hard	Random	96	1000	30	0.05	SigneR	14	14	0	16	1	0.47	0.64
Noise Scenario	Suggested	15	Hard	Random	96	1000	30	0.05	SigProfiler_PCAWG	15	15	0	15	1	0.5	0.67
Noise Scenario	Suggested	15	Hard	Random	96	1000	30	0.05	SigProfilerExtractor	16	16	0	14	1	0.53	0.69
Noise Scenario	Suggested	15	Hard	Random	96	1000	30	0.05	SomaticSignatures	10	4	6	26	0.4	0.13	0.2
Noise Scenario	Suggested	16	Hard	Random	96	1000	30	0.05	MutationalPatterns	14	14	0	16	1	0.47	0.64
Noise Scenario	Suggested	16	Hard	Random	96	1000	30	0.05	MutSpec	15	15	0	15	1	0.5	0.67
Noise Scenario	Suggested	16	Hard	Random	96	1000	30	0.05	SignatureAnalyzer	18	16	2	14	0.89	0.53	0.66
Noise Scenario	Suggested	16	Hard	Random	96	1000	30	0.05	SignatureToolsLib	18	17	1	13	0.94	0.57	0.71
Noise Scenario	Suggested	16	Hard	Random	96	1000	30	0.05	SigneR	15	15	0	15	1	0.5	0.67
Noise Scenario	Suggested	16	Hard	Random	96	1000	30	0.05	SigProfiler_PCAWG	16	16	0	14	1	0.53	0.69
Noise Scenario	Suggested	16	Hard	Random	96	1000	30	0.05	SigProfilerExtractor	16	16	0	14	1	0.53	0.69
Noise Scenario	Suggested	16	Hard	Random	96	1000	30	0.05	SomaticSignatures	14	4	10	26	0.29	0.13	0.18
Noise Scenario	Suggested	17	Hard	Random	96	1000	30	0.05	MutationalPatterns	5	5	0	25	1	0.17	0.29
Noise Scenario	Suggested	17	Hard	Random	96	1000	30	0.05	MutSpec	5	5	0	25	1	0.17	0.29
Noise Scenario	Suggested	17	Hard	Random	96	1000	30	0.05	SignatureAnalyzer	15	15	0	15	1	0.5	0.67
Noise Scenario	Suggested	17	Hard	Random	96	1000	30	0.05	SignatureToolsLib	16	13	3	17	0.81	0.43	0.56
Noise Scenario	Suggested	17	Hard	Random	96	1000	30	0.05	SigneR	14	13	1	17	0.93	0.43	0.59
Noise Scenario	Suggested	17	Hard	Random	96	1000	30	0.05	SigProfiler_PCAWG	14	14	0	16	1	0.47	0.64
Noise Scenario	Suggested	17	Hard	Random	96	1000	30	0.05	SigProfilerExtractor	15	15	0	15	1	0.5	0.67
Noise Scenario	Suggested	17	Hard	Random	96	1000	30	0.05	SomaticSignatures	5	3	2	27	0.6	0.1	0.17
Noise Scenario	Suggested	18	Hard	Random	96	1000	30	0.05	MutationalPatterns	8	7	1	23	0.88	0.23	0.36
Noise Scenario	Suggested	18	Hard	Random	96	1000	30	0.05	MutSpec	10	9	1	21	0.9	0.3	0.45
Noise Scenario	Suggested	18	Hard	Random	96	1000	30	0.05	SignatureAnalyzer	17	13	4	17	0.76	0.43	0.55
Noise Scenario	Suggested	18	Hard	Random	96	1000	30	0.05	SignatureToolsLib	15	14	1	16	0.93	0.47	0.62
Noise Scenario	Suggested	18	Hard	Random	96	1000	30	0.05	SigneR	13	13	0	17	1	0.43	0.6
Noise Scenario	Suggested	18	Hard	Random	96	1000	30	0.05	SigProfiler_PCAWG	15	14	1	16	0.93	0.47	0.62
Noise Scenario	Suggested	18	Hard	Random	96	1000	30	0.05	SigProfilerExtractor	16	15	1	15	0.94	0.5	0.65
Noise Scenario	Suggested	18	Hard	Random	96	1000	30	0.05	SomaticSignatures	8	1	7	29	0.12	0.03	0.05
Noise Scenario	Suggested	19	Hard	Random	96	1000	30	0.05	MutationalPatterns	11	10	1	20	0.91	0.33	0.48
Noise Scenario	Suggested	19	Hard	Random	96	1000	30	0.05	MutSpec	11	10	1	20	0.91	0.33	0.48
Noise Scenario	Suggested	19	Hard	Random	96	1000	30	0.05	SignatureAnalyzer	18	17	1	13	0.94	0.57	0.71
Noise Scenario	Suggested	19	Hard	Random	96	1000	30	0.05	SignatureToolsLib	18	17	1	13	0.94	0.57	0.71
Noise Scenario	Suggested	19	Hard	Random	96	1000	30	0.05	SigneR	16	16	0	14	1	0.53	0.69
Noise Scenario	Suggested	19	Hard	Random	96	1000	30	0.05	SigProfiler_PCAWG	17	17	0	13	1	0.57	0.73
Noise Scenario	Suggested	19	Hard	Random	96	1000	30	0.05	SigProfilerExtractor	18	18	0	12	1	0.6	0.75
Noise Scenario	Suggested	19	Hard	Random	96	1000	30	0.05	SomaticSignatures	11	4	7	26	0.36	0.13	0.19
Noise Scenario	Suggested	20	Hard	Random	96	1000	30	0.05	MutationalPatterns	12	12	0	18	1	0.4	0.57
Noise Scenario	Suggested	20	Hard	Random	96	1000	30	0.05	MutSpec	10	10	0	20	1	0.33	0.5
Noise Scenario	Suggested	20	Hard	Random	96	1000	30	0.05	SignatureAnalyzer	17	16	1	14	0.94	0.53	0.68
Noise Scenario	Suggested	20	Hard	Random	96	1000	30	0.05	SignatureToolsLib	14	14	0	16	1	0.47	0.64
Noise Scenario	Suggested	20	Hard	Random	96	1000	30	0.05	SigneR	16	16	0	14	1	0.53	0.69
Noise Scenario	Suggested	20	Hard	Random	96	1000	30	0.05	SigProfiler_PCAWG	14	14	0	16	1	0.47	0.64
Noise Scenario	Suggested	20	Hard	Random	96	1000	30	0.05	SigProfilerExtractor	17	17	0	13	1	0.57	0.73
Noise Scenario	Suggested	20	Hard	Random	96	1000	30	0.05	SomaticSignatures	10	5	5	25	0.5	0.17	0.25
