# Supplementary material for: Uncovering novel mutational signatures by de novo extraction with SigProfilerExtractor
Source: Cell Genom. 2022 Sep 23;2(11):100179. doi: 10.1016/j.xgen.2022.100179 (PMC9646490; doi:10.1016/j.xgen.2022.100179)
Supplement: Table S6. Detailed performance metrics of applying the different options available in SigProfilerExtractor for matrix normalization, NMF initialization, and NMF objective function based on SBS-96 synthetic scenarios emulating whole-genome sequencing data with 5% noise, related to STAR Methods and Fi — Performance metrics are calculated as per Figure S1. An extracted signature is considered a true positive if it matches one of the ground-truth signatures with a cosine similarity threshold of at least 0.90. [file mmc7.xlsx]

## Sheet: Table S6
Table S6. Detailed performance metrics of applying the different options available in SigProfilerExtractor for matrix normalization, NMF initialization and NMF objective function based on SBS-96 synthetic scenarios emulating whole-genome sequencing data with 5% noise, related to STAR Methods and Figure S2.
Performance metrics are calculated as per Figure S1. An extracted signature is considered a true positive if it matches one of the ground-truth signatures with a cosine similarity threshold of at least 0.90.
Scenario #	Signature Selection Type	Repeats	Difficulty Level	Signature Type	Total Mutational Channels	Total Genomes	Total Signatures	Noise Level (%)	Tool Names	Objective Function	Normalization	Initialization	Detected Signatures	True Positives	False Positives	False Negatives	Precision	Sensitivity	F1_Score
Noise Scenario	Suggested	1	Hard	Random	96	1000	30	0.05	SigProfilerExtractor	KL	100X	nndsvd_min	25	25	0	5	1	0.83	0.91
Noise Scenario	Suggested	2	Hard	Random	96	1000	30	0.05	SigProfilerExtractor	KL	100X	nndsvd_min	24	24	0	6	1	0.8	0.89
Noise Scenario	Suggested	3	Hard	Random	96	1000	30	0.05	SigProfilerExtractor	KL	100X	nndsvd_min	24	24	0	6	1	0.8	0.89
Noise Scenario	Suggested	4	Hard	Random	96	1000	30	0.05	SigProfilerExtractor	KL	100X	nndsvd_min	24	24	0	6	1	0.8	0.89
Noise Scenario	Suggested	5	Hard	Random	96	1000	30	0.05	SigProfilerExtractor	KL	100X	nndsvd_min	22	22	0	8	1	0.73	0.84
Noise Scenario	Suggested	6	Hard	Random	96	1000	30	0.05	SigProfilerExtractor	KL	100X	nndsvd_min	18	18	0	12	1	0.6	0.75
Noise Scenario	Suggested	7	Hard	Random	96	1000	30	0.05	SigProfilerExtractor	KL	100X	nndsvd_min	22	22	0	8	1	0.73	0.84
Noise Scenario	Suggested	8	Hard	Random	96	1000	30	0.05	SigProfilerExtractor	KL	100X	nndsvd_min	21	21	0	9	1	0.7	0.82
Noise Scenario	Suggested	9	Hard	Random	96	1000	30	0.05	SigProfilerExtractor	KL	100X	nndsvd_min	23	23	0	7	1	0.77	0.87
Noise Scenario	Suggested	10	Hard	Random	96	1000	30	0.05	SigProfilerExtractor	KL	100X	nndsvd_min	26	26	0	4	1	0.87	0.93
Noise Scenario	Suggested	11	Hard	Random	96	1000	30	0.05	SigProfilerExtractor	KL	100X	nndsvd_min	24	24	0	6	1	0.8	0.89
Noise Scenario	Suggested	12	Hard	Random	96	1000	30	0.05	SigProfilerExtractor	KL	100X	nndsvd_min	27	27	0	3	1	0.9	0.95
Noise Scenario	Suggested	13	Hard	Random	96	1000	30	0.05	SigProfilerExtractor	KL	100X	nndsvd_min	23	23	0	7	1	0.77	0.87
Noise Scenario	Suggested	14	Hard	Random	96	1000	30	0.05	SigProfilerExtractor	KL	100X	nndsvd_min	28	28	0	2	1	0.93	0.96
Noise Scenario	Suggested	15	Hard	Random	96	1000	30	0.05	SigProfilerExtractor	KL	100X	nndsvd_min	28	28	0	2	1	0.93	0.96
Noise Scenario	Suggested	16	Hard	Random	96	1000	30	0.05	SigProfilerExtractor	KL	100X	nndsvd_min	28	28	0	2	1	0.93	0.96
Noise Scenario	Suggested	17	Hard	Random	96	1000	30	0.05	SigProfilerExtractor	KL	100X	nndsvd_min	26	26	0	4	1	0.87	0.93
Noise Scenario	Suggested	18	Hard	Random	96	1000	30	0.05	SigProfilerExtractor	KL	100X	nndsvd_min	28	28	0	2	1	0.93	0.96
Noise Scenario	Suggested	19	Hard	Random	96	1000	30	0.05	SigProfilerExtractor	KL	100X	nndsvd_min	28	28	0	2	1	0.93	0.96
Noise Scenario	Suggested	20	Hard	Random	96	1000	30	0.05	SigProfilerExtractor	KL	100X	nndsvd_min	25	25	0	5	1	0.83	0.91
Noise Scenario	Suggested	1	Hard	Random	96	1000	30	0.05	SigProfilerExtractor	KL	100X	random	25	25	0	5	1	0.83	0.91
Noise Scenario	Suggested	2	Hard	Random	96	1000	30	0.05	SigProfilerExtractor	KL	100X	random	24	24	0	6	1	0.8	0.89
Noise Scenario	Suggested	3	Hard	Random	96	1000	30	0.05	SigProfilerExtractor	KL	100X	random	24	24	0	6	1	0.8	0.89
Noise Scenario	Suggested	4	Hard	Random	96	1000	30	0.05	SigProfilerExtractor	KL	100X	random	24	24	0	6	1	0.8	0.89
Noise Scenario	Suggested	5	Hard	Random	96	1000	30	0.05	SigProfilerExtractor	KL	100X	random	21	21	0	9	1	0.7	0.82
Noise Scenario	Suggested	6	Hard	Random	96	1000	30	0.05	SigProfilerExtractor	KL	100X	random	17	17	0	13	1	0.57	0.73
Noise Scenario	Suggested	7	Hard	Random	96	1000	30	0.05	SigProfilerExtractor	KL	100X	random	20	20	0	10	1	0.67	0.8
Noise Scenario	Suggested	8	Hard	Random	96	1000	30	0.05	SigProfilerExtractor	KL	100X	random	22	22	0	8	1	0.73	0.84
Noise Scenario	Suggested	9	Hard	Random	96	1000	30	0.05	SigProfilerExtractor	KL	100X	random	23	23	0	7	1	0.77	0.87
Noise Scenario	Suggested	10	Hard	Random	96	1000	30	0.05	SigProfilerExtractor	KL	100X	random	25	25	0	5	1	0.83	0.91
Noise Scenario	Suggested	11	Hard	Random	96	1000	30	0.05	SigProfilerExtractor	KL	100X	random	24	24	0	6	1	0.8	0.89
Noise Scenario	Suggested	12	Hard	Random	96	1000	30	0.05	SigProfilerExtractor	KL	100X	random	27	27	0	3	1	0.9	0.95
Noise Scenario	Suggested	13	Hard	Random	96	1000	30	0.05	SigProfilerExtractor	KL	100X	random	23	23	0	7	1	0.77	0.87
Noise Scenario	Suggested	14	Hard	Random	96	1000	30	0.05	SigProfilerExtractor	KL	100X	random	27	27	0	3	1	0.9	0.95
Noise Scenario	Suggested	15	Hard	Random	96	1000	30	0.05	SigProfilerExtractor	KL	100X	random	28	28	0	2	1	0.93	0.96
Noise Scenario	Suggested	16	Hard	Random	96	1000	30	0.05	SigProfilerExtractor	KL	100X	random	28	28	0	2	1	0.93	0.96
Noise Scenario	Suggested	17	Hard	Random	96	1000	30	0.05	SigProfilerExtractor	KL	100X	random	26	26	0	4	1	0.87	0.93
Noise Scenario	Suggested	18	Hard	Random	96	1000	30	0.05	SigProfilerExtractor	KL	100X	random	27	27	0	3	1	0.9	0.95
Noise Scenario	Suggested	19	Hard	Random	96	1000	30	0.05	SigProfilerExtractor	KL	100X	random	27	27	0	3	1	0.9	0.95
Noise Scenario	Suggested	20	Hard	Random	96	1000	30	0.05	SigProfilerExtractor	KL	100X	random	25	25	0	5	1	0.83	0.91
Noise Scenario	Suggested	1	Hard	Random	96	1000	30	0.05	SigProfilerExtractor	KL	gmm	nndsvd_min	25	25	0	5	1	0.83	0.91
Noise Scenario	Suggested	2	Hard	Random	96	1000	30	0.05	SigProfilerExtractor	KL	gmm	nndsvd_min	24	24	0	6	1	0.8	0.89
Noise Scenario	Suggested	3	Hard	Random	96	1000	30	0.05	SigProfilerExtractor	KL	gmm	nndsvd_min	24	23	1	7	0.96	0.77	0.85
Noise Scenario	Suggested	4	Hard	Random	96	1000	30	0.05	SigProfilerExtractor	KL	gmm	nndsvd_min	23	23	0	7	1	0.77	0.87
Noise Scenario	Suggested	5	Hard	Random	96	1000	30	0.05	SigProfilerExtractor	KL	gmm	nndsvd_min	21	21	0	9	1	0.7	0.82
Noise Scenario	Suggested	6	Hard	Random	96	1000	30	0.05	SigProfilerExtractor	KL	gmm	nndsvd_min	17	17	0	13	1	0.57	0.73
Noise Scenario	Suggested	7	Hard	Random	96	1000	30	0.05	SigProfilerExtractor	KL	gmm	nndsvd_min	21	21	0	9	1	0.7	0.82
Noise Scenario	Suggested	8	Hard	Random	96	1000	30	0.05	SigProfilerExtractor	KL	gmm	nndsvd_min	20	20	0	10	1	0.67	0.8
Noise Scenario	Suggested	9	Hard	Random	96	1000	30	0.05	SigProfilerExtractor	KL	gmm	nndsvd_min	23	23	0	7	1	0.77	0.87
Noise Scenario	Suggested	10	Hard	Random	96	1000	30	0.05	SigProfilerExtractor	KL	gmm	nndsvd_min	25	25	0	5	1	0.83	0.91
Noise Scenario	Suggested	11	Hard	Random	96	1000	30	0.05	SigProfilerExtractor	KL	gmm	nndsvd_min	24	24	0	6	1	0.8	0.89
Noise Scenario	Suggested	12	Hard	Random	96	1000	30	0.05	SigProfilerExtractor	KL	gmm	nndsvd_min	27	27	0	3	1	0.9	0.95
Noise Scenario	Suggested	13	Hard	Random	96	1000	30	0.05	SigProfilerExtractor	KL	gmm	nndsvd_min	23	23	0	7	1	0.77	0.87
Noise Scenario	Suggested	14	Hard	Random	96	1000	30	0.05	SigProfilerExtractor	KL	gmm	nndsvd_min	27	27	0	3	1	0.9	0.95
Noise Scenario	Suggested	15	Hard	Random	96	1000	30	0.05	SigProfilerExtractor	KL	gmm	nndsvd_min	26	26	0	4	1	0.87	0.93
Noise Scenario	Suggested	16	Hard	Random	96	1000	30	0.05	SigProfilerExtractor	KL	gmm	nndsvd_min	28	28	0	2	1	0.93	0.96
Noise Scenario	Suggested	17	Hard	Random	96	1000	30	0.05	SigProfilerExtractor	KL	gmm	nndsvd_min	26	26	0	4	1	0.87	0.93
Noise Scenario	Suggested	18	Hard	Random	96	1000	30	0.05	SigProfilerExtractor	KL	gmm	nndsvd_min	28	28	0	2	1	0.93	0.96
Noise Scenario	Suggested	19	Hard	Random	96	1000	30	0.05	SigProfilerExtractor	KL	gmm	nndsvd_min	27	27	0	3	1	0.9	0.95
Noise Scenario	Suggested	20	Hard	Random	96	1000	30	0.05	SigProfilerExtractor	KL	gmm	nndsvd_min	25	25	0	5	1	0.83	0.91
Noise Scenario	Suggested	1	Hard	Random	96	1000	30	0.05	SigProfilerExtractor	KL	gmm	random	25	25	0	5	1	0.83	0.91
Noise Scenario	Suggested	2	Hard	Random	96	1000	30	0.05	SigProfilerExtractor	KL	gmm	random	24	24	0	6	1	0.8	0.89
Noise Scenario	Suggested	3	Hard	Random	96	1000	30	0.05	SigProfilerExtractor	KL	gmm	random	24	23	1	7	0.96	0.77	0.85
Noise Scenario	Suggested	4	Hard	Random	96	1000	30	0.05	SigProfilerExtractor	KL	gmm	random	20	20	0	10	1	0.67	0.8
Noise Scenario	Suggested	5	Hard	Random	96	1000	30	0.05	SigProfilerExtractor	KL	gmm	random	21	21	0	9	1	0.7	0.82
Noise Scenario	Suggested	6	Hard	Random	96	1000	30	0.05	SigProfilerExtractor	KL	gmm	random	17	17	0	13	1	0.57	0.73
Noise Scenario	Suggested	7	Hard	Random	96	1000	30	0.05	SigProfilerExtractor	KL	gmm	random	19	19	0	11	1	0.63	0.77
Noise Scenario	Suggested	8	Hard	Random	96	1000	30	0.05	SigProfilerExtractor	KL	gmm	random	21	21	0	9	1	0.7	0.82
Noise Scenario	Suggested	9	Hard	Random	96	1000	30	0.05	SigProfilerExtractor	KL	gmm	random	23	23	0	7	1	0.77	0.87
Noise Scenario	Suggested	10	Hard	Random	96	1000	30	0.05	SigProfilerExtractor	KL	gmm	random	25	25	0	5	1	0.83	0.91
Noise Scenario	Suggested	11	Hard	Random	96	1000	30	0.05	SigProfilerExtractor	KL	gmm	random	24	24	0	6	1	0.8	0.89
Noise Scenario	Suggested	12	Hard	Random	96	1000	30	0.05	SigProfilerExtractor	KL	gmm	random	27	27	0	3	1	0.9	0.95
Noise Scenario	Suggested	13	Hard	Random	96	1000	30	0.05	SigProfilerExtractor	KL	gmm	random	23	23	0	7	1	0.77	0.87
Noise Scenario	Suggested	14	Hard	Random	96	1000	30	0.05	SigProfilerExtractor	KL	gmm	random	27	27	0	3	1	0.9	0.95
Noise Scenario	Suggested	15	Hard	Random	96	1000	30	0.05	SigProfilerExtractor	KL	gmm	random	28	28	0	2	1	0.93	0.96
Noise Scenario	Suggested	16	Hard	Random	96	1000	30	0.05	SigProfilerExtractor	KL	gmm	random	28	28	0	2	1	0.93	0.96
Noise Scenario	Suggested	17	Hard	Random	96	1000	30	0.05	SigProfilerExtractor	KL	gmm	random	26	26	0	4	1	0.87	0.93
Noise Scenario	Suggested	18	Hard	Random	96	1000	30	0.05	SigProfilerExtractor	KL	gmm	random	27	27	0	3	1	0.9	0.95
Noise Scenario	Suggested	19	Hard	Random	96	1000	30	0.05	SigProfilerExtractor	KL	gmm	random	26	26	0	4	1	0.87	0.93
Noise Scenario	Suggested	20	Hard	Random	96	1000	30	0.05	SigProfilerExtractor	KL	gmm	random	25	25	0	5	1	0.83	0.91
Noise Scenario	Suggested	1	Hard	Random	96	1000	30	0.05	SigProfilerExtractor	KL	log2	nndsvd_min	25	25	0	5	1	0.83	0.91
Noise Scenario	Suggested	2	Hard	Random	96	1000	30	0.05	SigProfilerExtractor	KL	log2	nndsvd_min	23	23	0	7	1	0.77	0.87
Noise Scenario	Suggested	3	Hard	Random	96	1000	30	0.05	SigProfilerExtractor	KL	log2	nndsvd_min	25	25	0	5	1	0.83	0.91
Noise Scenario	Suggested	4	Hard	Random	96	1000	30	0.05	SigProfilerExtractor	KL	log2	nndsvd_min	25	25	0	5	1	0.83	0.91
Noise Scenario	Suggested	5	Hard	Random	96	1000	30	0.05	SigProfilerExtractor	KL	log2	nndsvd_min	22	22	0	8	1	0.73	0.84
Noise Scenario	Suggested	6	Hard	Random	96	1000	30	0.05	SigProfilerExtractor	KL	log2	nndsvd_min	19	19	0	11	1	0.63	0.77
Noise Scenario	Suggested	7	Hard	Random	96	1000	30	0.05	SigProfilerExtractor	KL	log2	nndsvd_min	21	21	0	9	1	0.7	0.82
Noise Scenario	Suggested	8	Hard	Random	96	1000	30	0.05	SigProfilerExtractor	KL	log2	nndsvd_min	22	22	0	8	1	0.73	0.84
Noise Scenario	Suggested	9	Hard	Random	96	1000	30	0.05	SigProfilerExtractor	KL	log2	nndsvd_min	23	23	0	7	1	0.77	0.87
Noise Scenario	Suggested	10	Hard	Random	96	1000	30	0.05	SigProfilerExtractor	KL	log2	nndsvd_min	25	25	0	5	1	0.83	0.91
Noise Scenario	Suggested	11	Hard	Random	96	1000	30	0.05	SigProfilerExtractor	KL	log2	nndsvd_min	24	24	0	6	1	0.8	0.89
Noise Scenario	Suggested	12	Hard	Random	96	1000	30	0.05	SigProfilerExtractor	KL	log2	nndsvd_min	28	28	0	2	1	0.93	0.96
Noise Scenario	Suggested	13	Hard	Random	96	1000	30	0.05	SigProfilerExtractor	KL	log2	nndsvd_min	24	24	0	6	1	0.8	0.89
Noise Scenario	Suggested	14	Hard	Random	96	1000	30	0.05	SigProfilerExtractor	KL	log2	nndsvd_min	29	29	0	1	1	0.97	0.98
Noise Scenario	Suggested	15	Hard	Random	96	1000	30	0.05	SigProfilerExtractor	KL	log2	nndsvd_min	29	29	0	1	1	0.97	0.98
Noise Scenario	Suggested	16	Hard	Random	96	1000	30	0.05	SigProfilerExtractor	KL	log2	nndsvd_min	28	28	0	2	1	0.93	0.96
Noise Scenario	Suggested	17	Hard	Random	96	1000	30	0.05	SigProfilerExtractor	KL	log2	nndsvd_min	26	26	0	4	1	0.87	0.93
Noise Scenario	Suggested	18	Hard	Random	96	1000	30	0.05	SigProfilerExtractor	KL	log2	nndsvd_min	28	28	0	2	1	0.93	0.96
Noise Scenario	Suggested	19	Hard	Random	96	1000	30	0.05	SigProfilerExtractor	KL	log2	nndsvd_min	28	28	0	2	1	0.93	0.96
Noise Scenario	Suggested	20	Hard	Random	96	1000	30	0.05	SigProfilerExtractor	KL	log2	nndsvd_min	25	25	0	5	1	0.83	0.91
Noise Scenario	Suggested	1	Hard	Random	96	1000	30	0.05	SigProfilerExtractor	KL	log2	random	23	23	0	7	1	0.77	0.87
Noise Scenario	Suggested	2	Hard	Random	96	1000	30	0.05	SigProfilerExtractor	KL	log2	random	21	21	0	9	1	0.7	0.82
Noise Scenario	Suggested	3	Hard	Random	96	1000	30	0.05	SigProfilerExtractor	KL	log2	random	25	25	0	5	1	0.83	0.91
Noise Scenario	Suggested	4	Hard	Random	96	1000	30	0.05	SigProfilerExtractor	KL	log2	random	23	23	0	7	1	0.77	0.87
Noise Scenario	Suggested	5	Hard	Random	96	1000	30	0.05	SigProfilerExtractor	KL	log2	random	22	22	0	8	1	0.73	0.84
Noise Scenario	Suggested	6	Hard	Random	96	1000	30	0.05	SigProfilerExtractor	KL	log2	random	18	18	0	12	1	0.6	0.75
Noise Scenario	Suggested	7	Hard	Random	96	1000	30	0.05	SigProfilerExtractor	KL	log2	random	21	21	0	9	1	0.7	0.82
Noise Scenario	Suggested	8	Hard	Random	96	1000	30	0.05	SigProfilerExtractor	KL	log2	random	22	22	0	8	1	0.73	0.84
Noise Scenario	Suggested	9	Hard	Random	96	1000	30	0.05	SigProfilerExtractor	KL	log2	random	23	23	0	7	1	0.77	0.87
Noise Scenario	Suggested	10	Hard	Random	96	1000	30	0.05	SigProfilerExtractor	KL	log2	random	25	25	0	5	1	0.83	0.91
Noise Scenario	Suggested	11	Hard	Random	96	1000	30	0.05	SigProfilerExtractor	KL	log2	random	24	24	0	6	1	0.8	0.89
Noise Scenario	Suggested	12	Hard	Random	96	1000	30	0.05	SigProfilerExtractor	KL	log2	random	27	27	0	3	1	0.9	0.95
Noise Scenario	Suggested	13	Hard	Random	96	1000	30	0.05	SigProfilerExtractor	KL	log2	random	25	25	0	5	1	0.83	0.91
Noise Scenario	Suggested	14	Hard	Random	96	1000	30	0.05	SigProfilerExtractor	KL	log2	random	28	28	0	2	1	0.93	0.96
Noise Scenario	Suggested	15	Hard	Random	96	1000	30	0.05	SigProfilerExtractor	KL	log2	random	29	29	0	1	1	0.97	0.98
Noise Scenario	Suggested	16	Hard	Random	96	1000	30	0.05	SigProfilerExtractor	KL	log2	random	28	28	0	2	1	0.93	0.96
Noise Scenario	Suggested	17	Hard	Random	96	1000	30	0.05	SigProfilerExtractor	KL	log2	random	26	26	0	4	1	0.87	0.93
Noise Scenario	Suggested	18	Hard	Random	96	1000	30	0.05	SigProfilerExtractor	KL	log2	random	28	28	0	2	1	0.93	0.96
Noise Scenario	Suggested	19	Hard	Random	96	1000	30	0.05	SigProfilerExtractor	KL	log2	random	27	27	0	3	1	0.9	0.95
Noise Scenario	Suggested	20	Hard	Random	96	1000	30	0.05	SigProfilerExtractor	KL	log2	random	25	25	0	5	1	0.83	0.91
Noise Scenario	Suggested	1	Hard	Random	96	1000	30	0.05	SigProfilerExtractor	KL	none	nndsvd_min	16	16	0	14	1	0.53	0.69
Noise Scenario	Suggested	2	Hard	Random	96	1000	30	0.05	SigProfilerExtractor	KL	none	nndsvd_min	14	14	0	16	1	0.47	0.64
Noise Scenario	Suggested	3	Hard	Random	96	1000	30	0.05	SigProfilerExtractor	KL	none	nndsvd_min	22	22	0	8	1	0.73	0.84
Noise Scenario	Suggested	4	Hard	Random	96	1000	30	0.05	SigProfilerExtractor	KL	none	nndsvd_min	12	8	4	22	0.67	0.27	0.38
Noise Scenario	Suggested	5	Hard	Random	96	1000	30	0.05	SigProfilerExtractor	KL	none	nndsvd_min	19	18	1	12	0.95	0.6	0.74
Noise Scenario	Suggested	6	Hard	Random	96	1000	30	0.05	SigProfilerExtractor	KL	none	nndsvd_min	12	12	0	18	1	0.4	0.57
Noise Scenario	Suggested	7	Hard	Random	96	1000	30	0.05	SigProfilerExtractor	KL	none	nndsvd_min	9	6	3	24	0.67	0.2	0.31
Noise Scenario	Suggested	8	Hard	Random	96	1000	30	0.05	SigProfilerExtractor	KL	none	nndsvd_min	21	19	2	11	0.9	0.63	0.74
Noise Scenario	Suggested	9	Hard	Random	96	1000	30	0.05	SigProfilerExtractor	KL	none	nndsvd_min	21	21	0	9	1	0.7	0.82
Noise Scenario	Suggested	10	Hard	Random	96	1000	30	0.05	SigProfilerExtractor	KL	none	nndsvd_min	26	25	1	5	0.96	0.83	0.89
Noise Scenario	Suggested	11	Hard	Random	96	1000	30	0.05	SigProfilerExtractor	KL	none	nndsvd_min	20	19	1	11	0.95	0.63	0.76
Noise Scenario	Suggested	12	Hard	Random	96	1000	30	0.05	SigProfilerExtractor	KL	none	nndsvd_min	18	13	5	17	0.72	0.43	0.54
Noise Scenario	Suggested	13	Hard	Random	96	1000	30	0.05	SigProfilerExtractor	KL	none	nndsvd_min	14	10	4	20	0.71	0.33	0.45
Noise Scenario	Suggested	14	Hard	Random	96	1000	30	0.05	SigProfilerExtractor	KL	none	nndsvd_min	21	19	2	11	0.9	0.63	0.74
Noise Scenario	Suggested	15	Hard	Random	96	1000	30	0.05	SigProfilerExtractor	KL	none	nndsvd_min	29	27	2	3	0.93	0.9	0.91
Noise Scenario	Suggested	16	Hard	Random	96	1000	30	0.05	SigProfilerExtractor	KL	none	nndsvd_min	23	23	0	7	1	0.77	0.87
Noise Scenario	Suggested	17	Hard	Random	96	1000	30	0.05	SigProfilerExtractor	KL	none	nndsvd_min	23	21	2	9	0.91	0.7	0.79
Noise Scenario	Suggested	18	Hard	Random	96	1000	30	0.05	SigProfilerExtractor	KL	none	nndsvd_min	26	26	0	4	1	0.87	0.93
Noise Scenario	Suggested	19	Hard	Random	96	1000	30	0.05	SigProfilerExtractor	KL	none	nndsvd_min	28	24	4	6	0.86	0.8	0.83
Noise Scenario	Suggested	20	Hard	Random	96	1000	30	0.05	SigProfilerExtractor	KL	none	nndsvd_min	24	21	3	9	0.88	0.7	0.78
Noise Scenario	Suggested	1	Hard	Random	96	1000	30	0.05	SigProfilerExtractor	KL	none	random	17	16	1	14	0.94	0.53	0.68
Noise Scenario	Suggested	2	Hard	Random	96	1000	30	0.05	SigProfilerExtractor	KL	none	random	18	15	3	15	0.83	0.5	0.62
Noise Scenario	Suggested	3	Hard	Random	96	1000	30	0.05	SigProfilerExtractor	KL	none	random	21	21	0	9	1	0.7	0.82
Noise Scenario	Suggested	4	Hard	Random	96	1000	30	0.05	SigProfilerExtractor	KL	none	random	10	7	3	23	0.7	0.23	0.35
Noise Scenario	Suggested	5	Hard	Random	96	1000	30	0.05	SigProfilerExtractor	KL	none	random	20	18	2	12	0.9	0.6	0.72
Noise Scenario	Suggested	6	Hard	Random	96	1000	30	0.05	SigProfilerExtractor	KL	none	random	13	12	1	18	0.92	0.4	0.56
Noise Scenario	Suggested	7	Hard	Random	96	1000	30	0.05	SigProfilerExtractor	KL	none	random	5	4	1	26	0.8	0.13	0.22
Noise Scenario	Suggested	8	Hard	Random	96	1000	30	0.05	SigProfilerExtractor	KL	none	random	19	18	1	12	0.95	0.6	0.74
Noise Scenario	Suggested	9	Hard	Random	96	1000	30	0.05	SigProfilerExtractor	KL	none	random	21	20	1	10	0.95	0.67	0.79
Noise Scenario	Suggested	10	Hard	Random	96	1000	30	0.05	SigProfilerExtractor	KL	none	random	23	21	2	9	0.91	0.7	0.79
Noise Scenario	Suggested	11	Hard	Random	96	1000	30	0.05	SigProfilerExtractor	KL	none	random	20	19	1	11	0.95	0.63	0.76
Noise Scenario	Suggested	12	Hard	Random	96	1000	30	0.05	SigProfilerExtractor	KL	none	random	14	13	1	17	0.93	0.43	0.59
Noise Scenario	Suggested	13	Hard	Random	96	1000	30	0.05	SigProfilerExtractor	KL	none	random	11	8	3	22	0.73	0.27	0.39
Noise Scenario	Suggested	14	Hard	Random	96	1000	30	0.05	SigProfilerExtractor	KL	none	random	21	19	2	11	0.9	0.63	0.74
Noise Scenario	Suggested	15	Hard	Random	96	1000	30	0.05	SigProfilerExtractor	KL	none	random	25	25	0	5	1	0.83	0.91
Noise Scenario	Suggested	16	Hard	Random	96	1000	30	0.05	SigProfilerExtractor	KL	none	random	25	24	1	6	0.96	0.8	0.87
Noise Scenario	Suggested	17	Hard	Random	96	1000	30	0.05	SigProfilerExtractor	KL	none	random	21	20	1	10	0.95	0.67	0.79
Noise Scenario	Suggested	18	Hard	Random	96	1000	30	0.05	SigProfilerExtractor	KL	none	random	23	23	0	7	1	0.77	0.87
Noise Scenario	Suggested	19	Hard	Random	96	1000	30	0.05	SigProfilerExtractor	KL	none	random	22	22	0	8	1	0.73	0.84
Noise Scenario	Suggested	20	Hard	Random	96	1000	30	0.05	SigProfilerExtractor	KL	none	random	19	18	1	12	0.95	0.6	0.74
Noise Scenario	Suggested	1	Hard	Random	96	1000	30	0.05	SigProfilerExtractor	Euclidean	100X	nndsvd_min	24	24	0	6	1	0.8	0.89
Noise Scenario	Suggested	2	Hard	Random	96	1000	30	0.05	SigProfilerExtractor	Euclidean	100X	nndsvd_min	24	24	0	6	1	0.8	0.89
Noise Scenario	Suggested	3	Hard	Random	96	1000	30	0.05	SigProfilerExtractor	Euclidean	100X	nndsvd_min	23	23	0	7	1	0.77	0.87
Noise Scenario	Suggested	4	Hard	Random	96	1000	30	0.05	SigProfilerExtractor	Euclidean	100X	nndsvd_min	25	24	1	6	0.96	0.8	0.87
Noise Scenario	Suggested	5	Hard	Random	96	1000	30	0.05	SigProfilerExtractor	Euclidean	100X	nndsvd_min	21	21	0	9	1	0.7	0.82
Noise Scenario	Suggested	6	Hard	Random	96	1000	30	0.05	SigProfilerExtractor	Euclidean	100X	nndsvd_min	17	17	0	13	1	0.57	0.73
Noise Scenario	Suggested	7	Hard	Random	96	1000	30	0.05	SigProfilerExtractor	Euclidean	100X	nndsvd_min	20	20	0	10	1	0.67	0.8
Noise Scenario	Suggested	8	Hard	Random	96	1000	30	0.05	SigProfilerExtractor	Euclidean	100X	nndsvd_min	20	20	0	10	1	0.67	0.8
Noise Scenario	Suggested	9	Hard	Random	96	1000	30	0.05	SigProfilerExtractor	Euclidean	100X	nndsvd_min	22	22	0	8	1	0.73	0.84
Noise Scenario	Suggested	10	Hard	Random	96	1000	30	0.05	SigProfilerExtractor	Euclidean	100X	nndsvd_min	25	25	0	5	1	0.83	0.91
Noise Scenario	Suggested	11	Hard	Random	96	1000	30	0.05	SigProfilerExtractor	Euclidean	100X	nndsvd_min	24	24	0	6	1	0.8	0.89
Noise Scenario	Suggested	12	Hard	Random	96	1000	30	0.05	SigProfilerExtractor	Euclidean	100X	nndsvd_min	26	26	0	4	1	0.87	0.93
Noise Scenario	Suggested	13	Hard	Random	96	1000	30	0.05	SigProfilerExtractor	Euclidean	100X	nndsvd_min	23	23	0	7	1	0.77	0.87
Noise Scenario	Suggested	14	Hard	Random	96	1000	30	0.05	SigProfilerExtractor	Euclidean	100X	nndsvd_min	27	27	0	3	1	0.9	0.95
Noise Scenario	Suggested	15	Hard	Random	96	1000	30	0.05	SigProfilerExtractor	Euclidean	100X	nndsvd_min	28	28	0	2	1	0.93	0.96
Noise Scenario	Suggested	16	Hard	Random	96	1000	30	0.05	SigProfilerExtractor	Euclidean	100X	nndsvd_min	28	28	0	2	1	0.93	0.96
Noise Scenario	Suggested	17	Hard	Random	96	1000	30	0.05	SigProfilerExtractor	Euclidean	100X	nndsvd_min	26	26	0	4	1	0.87	0.93
Noise Scenario	Suggested	18	Hard	Random	96	1000	30	0.05	SigProfilerExtractor	Euclidean	100X	nndsvd_min	26	26	0	4	1	0.87	0.93
Noise Scenario	Suggested	19	Hard	Random	96	1000	30	0.05	SigProfilerExtractor	Euclidean	100X	nndsvd_min	26	26	0	4	1	0.87	0.93
Noise Scenario	Suggested	20	Hard	Random	96	1000	30	0.05	SigProfilerExtractor	Euclidean	100X	nndsvd_min	24	24	0	6	1	0.8	0.89
Noise Scenario	Suggested	1	Hard	Random	96	1000	30	0.05	SigProfilerExtractor	Euclidean	100X	random	19	19	0	11	1	0.63	0.77
Noise Scenario	Suggested	2	Hard	Random	96	1000	30	0.05	SigProfilerExtractor	Euclidean	100X	random	23	23	0	7	1	0.77	0.87
Noise Scenario	Suggested	3	Hard	Random	96	1000	30	0.05	SigProfilerExtractor	Euclidean	100X	random	24	24	0	6	1	0.8	0.89
Noise Scenario	Suggested	4	Hard	Random	96	1000	30	0.05	SigProfilerExtractor	Euclidean	100X	random	20	20	0	10	1	0.67	0.8
Noise Scenario	Suggested	5	Hard	Random	96	1000	30	0.05	SigProfilerExtractor	Euclidean	100X	random	21	21	0	9	1	0.7	0.82
Noise Scenario	Suggested	6	Hard	Random	96	1000	30	0.05	SigProfilerExtractor	Euclidean	100X	random	17	17	0	13	1	0.57	0.73
Noise Scenario	Suggested	7	Hard	Random	96	1000	30	0.05	SigProfilerExtractor	Euclidean	100X	random	18	18	0	12	1	0.6	0.75
Noise Scenario	Suggested	8	Hard	Random	96	1000	30	0.05	SigProfilerExtractor	Euclidean	100X	random	21	21	0	9	1	0.7	0.82
Noise Scenario	Suggested	9	Hard	Random	96	1000	30	0.05	SigProfilerExtractor	Euclidean	100X	random	22	22	0	8	1	0.73	0.84
Noise Scenario	Suggested	10	Hard	Random	96	1000	30	0.05	SigProfilerExtractor	Euclidean	100X	random	25	25	0	5	1	0.83	0.91
Noise Scenario	Suggested	11	Hard	Random	96	1000	30	0.05	SigProfilerExtractor	Euclidean	100X	random	24	24	0	6	1	0.8	0.89
Noise Scenario	Suggested	12	Hard	Random	96	1000	30	0.05	SigProfilerExtractor	Euclidean	100X	random	24	24	0	6	1	0.8	0.89
Noise Scenario	Suggested	13	Hard	Random	96	1000	30	0.05	SigProfilerExtractor	Euclidean	100X	random	21	21	0	9	1	0.7	0.82
Noise Scenario	Suggested	14	Hard	Random	96	1000	30	0.05	SigProfilerExtractor	Euclidean	100X	random	27	27	0	3	1	0.9	0.95
Noise Scenario	Suggested	15	Hard	Random	96	1000	30	0.05	SigProfilerExtractor	Euclidean	100X	random	26	26	0	4	1	0.87	0.93
Noise Scenario	Suggested	16	Hard	Random	96	1000	30	0.05	SigProfilerExtractor	Euclidean	100X	random	24	24	0	6	1	0.8	0.89
Noise Scenario	Suggested	17	Hard	Random	96	1000	30	0.05	SigProfilerExtractor	Euclidean	100X	random	26	26	0	4	1	0.87	0.93
Noise Scenario	Suggested	18	Hard	Random	96	1000	30	0.05	SigProfilerExtractor	Euclidean	100X	random	26	26	0	4	1	0.87	0.93
Noise Scenario	Suggested	19	Hard	Random	96	1000	30	0.05	SigProfilerExtractor	Euclidean	100X	random	26	26	0	4	1	0.87	0.93
Noise Scenario	Suggested	20	Hard	Random	96	1000	30	0.05	SigProfilerExtractor	Euclidean	100X	random	24	24	0	6	1	0.8	0.89
Noise Scenario	Suggested	1	Hard	Random	96	1000	30	0.05	SigProfilerExtractor	Euclidean	gmm	nndsvd_min	22	22	0	8	1	0.73	0.84
Noise Scenario	Suggested	2	Hard	Random	96	1000	30	0.05	SigProfilerExtractor	Euclidean	gmm	nndsvd_min	21	20	1	10	0.95	0.67	0.79
Noise Scenario	Suggested	3	Hard	Random	96	1000	30	0.05	SigProfilerExtractor	Euclidean	gmm	nndsvd_min	24	24	0	6	1	0.8	0.89
Noise Scenario	Suggested	4	Hard	Random	96	1000	30	0.05	SigProfilerExtractor	Euclidean	gmm	nndsvd_min	19	18	1	12	0.95	0.6	0.74
Noise Scenario	Suggested	5	Hard	Random	96	1000	30	0.05	SigProfilerExtractor	Euclidean	gmm	nndsvd_min	20	20	0	10	1	0.67	0.8
Noise Scenario	Suggested	6	Hard	Random	96	1000	30	0.05	SigProfilerExtractor	Euclidean	gmm	nndsvd_min	15	15	0	15	1	0.5	0.67
Noise Scenario	Suggested	7	Hard	Random	96	1000	30	0.05	SigProfilerExtractor	Euclidean	gmm	nndsvd_min	19	19	0	11	1	0.63	0.77
Noise Scenario	Suggested	8	Hard	Random	96	1000	30	0.05	SigProfilerExtractor	Euclidean	gmm	nndsvd_min	20	19	1	11	0.95	0.63	0.76
Noise Scenario	Suggested	9	Hard	Random	96	1000	30	0.05	SigProfilerExtractor	Euclidean	gmm	nndsvd_min	22	22	0	8	1	0.73	0.84
Noise Scenario	Suggested	10	Hard	Random	96	1000	30	0.05	SigProfilerExtractor	Euclidean	gmm	nndsvd_min	26	25	1	5	0.96	0.83	0.89
Noise Scenario	Suggested	11	Hard	Random	96	1000	30	0.05	SigProfilerExtractor	Euclidean	gmm	nndsvd_min	24	24	0	6	1	0.8	0.89
Noise Scenario	Suggested	12	Hard	Random	96	1000	30	0.05	SigProfilerExtractor	Euclidean	gmm	nndsvd_min	26	26	0	4	1	0.87	0.93
Noise Scenario	Suggested	13	Hard	Random	96	1000	30	0.05	SigProfilerExtractor	Euclidean	gmm	nndsvd_min	23	23	0	7	1	0.77	0.87
Noise Scenario	Suggested	14	Hard	Random	96	1000	30	0.05	SigProfilerExtractor	Euclidean	gmm	nndsvd_min	28	26	2	4	0.93	0.87	0.9
Noise Scenario	Suggested	15	Hard	Random	96	1000	30	0.05	SigProfilerExtractor	Euclidean	gmm	nndsvd_min	26	26	0	4	1	0.87	0.93
Noise Scenario	Suggested	16	Hard	Random	96	1000	30	0.05	SigProfilerExtractor	Euclidean	gmm	nndsvd_min	28	28	0	2	1	0.93	0.96
Noise Scenario	Suggested	17	Hard	Random	96	1000	30	0.05	SigProfilerExtractor	Euclidean	gmm	nndsvd_min	26	26	0	4	1	0.87	0.93
Noise Scenario	Suggested	18	Hard	Random	96	1000	30	0.05	SigProfilerExtractor	Euclidean	gmm	nndsvd_min	26	26	0	4	1	0.87	0.93
Noise Scenario	Suggested	19	Hard	Random	96	1000	30	0.05	SigProfilerExtractor	Euclidean	gmm	nndsvd_min	26	26	0	4	1	0.87	0.93
Noise Scenario	Suggested	20	Hard	Random	96	1000	30	0.05	SigProfilerExtractor	Euclidean	gmm	nndsvd_min	23	23	0	7	1	0.77	0.87
Noise Scenario	Suggested	1	Hard	Random	96	1000	30	0.05	SigProfilerExtractor	Euclidean	gmm	random	19	19	0	11	1	0.63	0.77
Noise Scenario	Suggested	2	Hard	Random	96	1000	30	0.05	SigProfilerExtractor	Euclidean	gmm	random	19	19	0	11	1	0.63	0.77
Noise Scenario	Suggested	3	Hard	Random	96	1000	30	0.05	SigProfilerExtractor	Euclidean	gmm	random	23	23	0	7	1	0.77	0.87
Noise Scenario	Suggested	4	Hard	Random	96	1000	30	0.05	SigProfilerExtractor	Euclidean	gmm	random	18	18	0	12	1	0.6	0.75
Noise Scenario	Suggested	5	Hard	Random	96	1000	30	0.05	SigProfilerExtractor	Euclidean	gmm	random	18	18	0	12	1	0.6	0.75
Noise Scenario	Suggested	6	Hard	Random	96	1000	30	0.05	SigProfilerExtractor	Euclidean	gmm	random	15	15	0	15	1	0.5	0.67
Noise Scenario	Suggested	7	Hard	Random	96	1000	30	0.05	SigProfilerExtractor	Euclidean	gmm	random	18	18	0	12	1	0.6	0.75
Noise Scenario	Suggested	8	Hard	Random	96	1000	30	0.05	SigProfilerExtractor	Euclidean	gmm	random	19	19	0	11	1	0.63	0.77
Noise Scenario	Suggested	9	Hard	Random	96	1000	30	0.05	SigProfilerExtractor	Euclidean	gmm	random	21	21	0	9	1	0.7	0.82
Noise Scenario	Suggested	10	Hard	Random	96	1000	30	0.05	SigProfilerExtractor	Euclidean	gmm	random	22	22	0	8	1	0.73	0.84
Noise Scenario	Suggested	11	Hard	Random	96	1000	30	0.05	SigProfilerExtractor	Euclidean	gmm	random	24	24	0	6	1	0.8	0.89
Noise Scenario	Suggested	12	Hard	Random	96	1000	30	0.05	SigProfilerExtractor	Euclidean	gmm	random	24	24	0	6	1	0.8	0.89
Noise Scenario	Suggested	13	Hard	Random	96	1000	30	0.05	SigProfilerExtractor	Euclidean	gmm	random	21	21	0	9	1	0.7	0.82
Noise Scenario	Suggested	14	Hard	Random	96	1000	30	0.05	SigProfilerExtractor	Euclidean	gmm	random	25	25	0	5	1	0.83	0.91
Noise Scenario	Suggested	15	Hard	Random	96	1000	30	0.05	SigProfilerExtractor	Euclidean	gmm	random	26	26	0	4	1	0.87	0.93
Noise Scenario	Suggested	16	Hard	Random	96	1000	30	0.05	SigProfilerExtractor	Euclidean	gmm	random	24	24	0	6	1	0.8	0.89
Noise Scenario	Suggested	17	Hard	Random	96	1000	30	0.05	SigProfilerExtractor	Euclidean	gmm	random	26	26	0	4	1	0.87	0.93
Noise Scenario	Suggested	18	Hard	Random	96	1000	30	0.05	SigProfilerExtractor	Euclidean	gmm	random	26	26	0	4	1	0.87	0.93
Noise Scenario	Suggested	19	Hard	Random	96	1000	30	0.05	SigProfilerExtractor	Euclidean	gmm	random	25	25	0	5	1	0.83	0.91
Noise Scenario	Suggested	20	Hard	Random	96	1000	30	0.05	SigProfilerExtractor	Euclidean	gmm	random	23	23	0	7	1	0.77	0.87
Noise Scenario	Suggested	1	Hard	Random	96	1000	30	0.05	SigProfilerExtractor	Euclidean	log2	nndsvd_min	25	25	0	5	1	0.83	0.91
Noise Scenario	Suggested	2	Hard	Random	96	1000	30	0.05	SigProfilerExtractor	Euclidean	log2	nndsvd_min	22	22	0	8	1	0.73	0.84
Noise Scenario	Suggested	3	Hard	Random	96	1000	30	0.05	SigProfilerExtractor	Euclidean	log2	nndsvd_min	25	25	0	5	1	0.83	0.91
Noise Scenario	Suggested	4	Hard	Random	96	1000	30	0.05	SigProfilerExtractor	Euclidean	log2	nndsvd_min	24	24	0	6	1	0.8	0.89
Noise Scenario	Suggested	5	Hard	Random	96	1000	30	0.05	SigProfilerExtractor	Euclidean	log2	nndsvd_min	22	22	0	8	1	0.73	0.84
Noise Scenario	Suggested	6	Hard	Random	96	1000	30	0.05	SigProfilerExtractor	Euclidean	log2	nndsvd_min	19	19	0	11	1	0.63	0.77
Noise Scenario	Suggested	7	Hard	Random	96	1000	30	0.05	SigProfilerExtractor	Euclidean	log2	nndsvd_min	21	21	0	9	1	0.7	0.82
Noise Scenario	Suggested	8	Hard	Random	96	1000	30	0.05	SigProfilerExtractor	Euclidean	log2	nndsvd_min	20	20	0	10	1	0.67	0.8
Noise Scenario	Suggested	9	Hard	Random	96	1000	30	0.05	SigProfilerExtractor	Euclidean	log2	nndsvd_min	21	21	0	9	1	0.7	0.82
Noise Scenario	Suggested	10	Hard	Random	96	1000	30	0.05	SigProfilerExtractor	Euclidean	log2	nndsvd_min	25	25	0	5	1	0.83	0.91
Noise Scenario	Suggested	11	Hard	Random	96	1000	30	0.05	SigProfilerExtractor	Euclidean	log2	nndsvd_min	27	26	1	4	0.96	0.87	0.91
Noise Scenario	Suggested	12	Hard	Random	96	1000	30	0.05	SigProfilerExtractor	Euclidean	log2	nndsvd_min	28	28	0	2	1	0.93	0.96
Noise Scenario	Suggested	13	Hard	Random	96	1000	30	0.05	SigProfilerExtractor	Euclidean	log2	nndsvd_min	23	23	0	7	1	0.77	0.87
Noise Scenario	Suggested	14	Hard	Random	96	1000	30	0.05	SigProfilerExtractor	Euclidean	log2	nndsvd_min	28	28	0	2	1	0.93	0.96
Noise Scenario	Suggested	15	Hard	Random	96	1000	30	0.05	SigProfilerExtractor	Euclidean	log2	nndsvd_min	28	28	0	2	1	0.93	0.96
Noise Scenario	Suggested	16	Hard	Random	96	1000	30	0.05	SigProfilerExtractor	Euclidean	log2	nndsvd_min	28	28	0	2	1	0.93	0.96
Noise Scenario	Suggested	17	Hard	Random	96	1000	30	0.05	SigProfilerExtractor	Euclidean	log2	nndsvd_min	26	26	0	4	1	0.87	0.93
Noise Scenario	Suggested	18	Hard	Random	96	1000	30	0.05	SigProfilerExtractor	Euclidean	log2	nndsvd_min	28	28	0	2	1	0.93	0.96
Noise Scenario	Suggested	19	Hard	Random	96	1000	30	0.05	SigProfilerExtractor	Euclidean	log2	nndsvd_min	27	27	0	3	1	0.9	0.95
Noise Scenario	Suggested	20	Hard	Random	96	1000	30	0.05	SigProfilerExtractor	Euclidean	log2	nndsvd_min	25	25	0	5	1	0.83	0.91
Noise Scenario	Suggested	1	Hard	Random	96	1000	30	0.05	SigProfilerExtractor	Euclidean	log2	random	22	22	0	8	1	0.73	0.84
Noise Scenario	Suggested	2	Hard	Random	96	1000	30	0.05	SigProfilerExtractor	Euclidean	log2	random	21	21	0	9	1	0.7	0.82
Noise Scenario	Suggested	3	Hard	Random	96	1000	30	0.05	SigProfilerExtractor	Euclidean	log2	random	24	24	0	6	1	0.8	0.89
Noise Scenario	Suggested	4	Hard	Random	96	1000	30	0.05	SigProfilerExtractor	Euclidean	log2	random	21	21	0	9	1	0.7	0.82
Noise Scenario	Suggested	5	Hard	Random	96	1000	30	0.05	SigProfilerExtractor	Euclidean	log2	random	20	20	0	10	1	0.67	0.8
Noise Scenario	Suggested	6	Hard	Random	96	1000	30	0.05	SigProfilerExtractor	Euclidean	log2	random	18	18	0	12	1	0.6	0.75
Noise Scenario	Suggested	7	Hard	Random	96	1000	30	0.05	SigProfilerExtractor	Euclidean	log2	random	21	21	0	9	1	0.7	0.82
Noise Scenario	Suggested	8	Hard	Random	96	1000	30	0.05	SigProfilerExtractor	Euclidean	log2	random	20	20	0	10	1	0.67	0.8
Noise Scenario	Suggested	9	Hard	Random	96	1000	30	0.05	SigProfilerExtractor	Euclidean	log2	random	22	22	0	8	1	0.73	0.84
Noise Scenario	Suggested	10	Hard	Random	96	1000	30	0.05	SigProfilerExtractor	Euclidean	log2	random	25	25	0	5	1	0.83	0.91
Noise Scenario	Suggested	11	Hard	Random	96	1000	30	0.05	SigProfilerExtractor	Euclidean	log2	random	24	24	0	6	1	0.8	0.89
Noise Scenario	Suggested	12	Hard	Random	96	1000	30	0.05	SigProfilerExtractor	Euclidean	log2	random	26	26	0	4	1	0.87	0.93
Noise Scenario	Suggested	13	Hard	Random	96	1000	30	0.05	SigProfilerExtractor	Euclidean	log2	random	23	23	0	7	1	0.77	0.87
Noise Scenario	Suggested	14	Hard	Random	96	1000	30	0.05	SigProfilerExtractor	Euclidean	log2	random	28	28	0	2	1	0.93	0.96
Noise Scenario	Suggested	15	Hard	Random	96	1000	30	0.05	SigProfilerExtractor	Euclidean	log2	random	27	27	0	3	1	0.9	0.95
Noise Scenario	Suggested	16	Hard	Random	96	1000	30	0.05	SigProfilerExtractor	Euclidean	log2	random	26	26	0	4	1	0.87	0.93
Noise Scenario	Suggested	17	Hard	Random	96	1000	30	0.05	SigProfilerExtractor	Euclidean	log2	random	26	26	0	4	1	0.87	0.93
Noise Scenario	Suggested	18	Hard	Random	96	1000	30	0.05	SigProfilerExtractor	Euclidean	log2	random	27	27	0	3	1	0.9	0.95
Noise Scenario	Suggested	19	Hard	Random	96	1000	30	0.05	SigProfilerExtractor	Euclidean	log2	random	27	27	0	3	1	0.9	0.95
Noise Scenario	Suggested	20	Hard	Random	96	1000	30	0.05	SigProfilerExtractor	Euclidean	log2	random	25	25	0	5	1	0.83	0.91
Noise Scenario	Suggested	1	Hard	Random	96	1000	30	0.05	SigProfilerExtractor	Euclidean	none	nndsvd_min	14	8	6	22	0.57	0.27	0.37
Noise Scenario	Suggested	2	Hard	Random	96	1000	30	0.05	SigProfilerExtractor	Euclidean	none	nndsvd_min	9	5	4	25	0.56	0.17	0.26
Noise Scenario	Suggested	3	Hard	Random	96	1000	30	0.05	SigProfilerExtractor	Euclidean	none	nndsvd_min	15	13	2	17	0.87	0.43	0.58
Noise Scenario	Suggested	4	Hard	Random	96	1000	30	0.05	SigProfilerExtractor	Euclidean	none	nndsvd_min	11	5	6	25	0.45	0.17	0.25
Noise Scenario	Suggested	5	Hard	Random	96	1000	30	0.05	SigProfilerExtractor	Euclidean	none	nndsvd_min	14	9	5	21	0.64	0.3	0.41
Noise Scenario	Suggested	6	Hard	Random	96	1000	30	0.05	SigProfilerExtractor	Euclidean	none	nndsvd_min	10	6	4	24	0.6	0.2	0.3
Noise Scenario	Suggested	7	Hard	Random	96	1000	30	0.05	SigProfilerExtractor	Euclidean	none	nndsvd_min	6	4	2	26	0.67	0.13	0.22
Noise Scenario	Suggested	8	Hard	Random	96	1000	30	0.05	SigProfilerExtractor	Euclidean	none	nndsvd_min	18	13	5	17	0.72	0.43	0.54
Noise Scenario	Suggested	9	Hard	Random	96	1000	30	0.05	SigProfilerExtractor	Euclidean	none	nndsvd_min	15	9	6	21	0.6	0.3	0.4
Noise Scenario	Suggested	10	Hard	Random	96	1000	30	0.05	SigProfilerExtractor	Euclidean	none	nndsvd_min	21	15	6	15	0.71	0.5	0.59
Noise Scenario	Suggested	11	Hard	Random	96	1000	30	0.05	SigProfilerExtractor	Euclidean	none	nndsvd_min	22	14	8	16	0.64	0.47	0.54
Noise Scenario	Suggested	12	Hard	Random	96	1000	30	0.05	SigProfilerExtractor	Euclidean	none	nndsvd_min	16	10	6	20	0.62	0.33	0.43
Noise Scenario	Suggested	13	Hard	Random	96	1000	30	0.05	SigProfilerExtractor	Euclidean	none	nndsvd_min	11	5	6	25	0.45	0.17	0.25
Noise Scenario	Suggested	14	Hard	Random	96	1000	30	0.05	SigProfilerExtractor	Euclidean	none	nndsvd_min	17	9	8	21	0.53	0.3	0.38
Noise Scenario	Suggested	15	Hard	Random	96	1000	30	0.05	SigProfilerExtractor	Euclidean	none	nndsvd_min	21	17	4	13	0.81	0.57	0.67
Noise Scenario	Suggested	16	Hard	Random	96	1000	30	0.05	SigProfilerExtractor	Euclidean	none	nndsvd_min	24	17	7	13	0.71	0.57	0.63
Noise Scenario	Suggested	17	Hard	Random	96	1000	30	0.05	SigProfilerExtractor	Euclidean	none	nndsvd_min	19	12	7	18	0.63	0.4	0.49
Noise Scenario	Suggested	18	Hard	Random	96	1000	30	0.05	SigProfilerExtractor	Euclidean	none	nndsvd_min	23	19	4	11	0.83	0.63	0.72
Noise Scenario	Suggested	19	Hard	Random	96	1000	30	0.05	SigProfilerExtractor	Euclidean	none	nndsvd_min	27	18	9	12	0.67	0.6	0.63
Noise Scenario	Suggested	20	Hard	Random	96	1000	30	0.05	SigProfilerExtractor	Euclidean	none	nndsvd_min	21	14	7	16	0.67	0.47	0.55
Noise Scenario	Suggested	1	Hard	Random	96	1000	30	0.05	SigProfilerExtractor	Euclidean	none	random	9	8	1	22	0.89	0.27	0.41
Noise Scenario	Suggested	2	Hard	Random	96	1000	30	0.05	SigProfilerExtractor	Euclidean	none	random	4	4	0	26	1	0.13	0.23
Noise Scenario	Suggested	3	Hard	Random	96	1000	30	0.05	SigProfilerExtractor	Euclidean	none	random	13	12	1	18	0.92	0.4	0.56
Noise Scenario	Suggested	4	Hard	Random	96	1000	30	0.05	SigProfilerExtractor	Euclidean	none	random	3	3	0	27	1	0.1	0.18
Noise Scenario	Suggested	5	Hard	Random	96	1000	30	0.05	SigProfilerExtractor	Euclidean	none	random	6	5	1	25	0.83	0.17	0.28
Noise Scenario	Suggested	6	Hard	Random	96	1000	30	0.05	SigProfilerExtractor	Euclidean	none	random	3	3	0	27	1	0.1	0.18
Noise Scenario	Suggested	7	Hard	Random	96	1000	30	0.05	SigProfilerExtractor	Euclidean	none	random	5	4	1	26	0.8	0.13	0.22
Noise Scenario	Suggested	8	Hard	Random	96	1000	30	0.05	SigProfilerExtractor	Euclidean	none	random	12	11	1	19	0.92	0.37	0.53
Noise Scenario	Suggested	9	Hard	Random	96	1000	30	0.05	SigProfilerExtractor	Euclidean	none	random	5	4	1	26	0.8	0.13	0.22
Noise Scenario	Suggested	10	Hard	Random	96	1000	30	0.05	SigProfilerExtractor	Euclidean	none	random	12	11	1	19	0.92	0.37	0.53
Noise Scenario	Suggested	11	Hard	Random	96	1000	30	0.05	SigProfilerExtractor	Euclidean	none	random	7	6	1	24	0.86	0.2	0.32
Noise Scenario	Suggested	12	Hard	Random	96	1000	30	0.05	SigProfilerExtractor	Euclidean	none	random	9	8	1	22	0.89	0.27	0.41
Noise Scenario	Suggested	13	Hard	Random	96	1000	30	0.05	SigProfilerExtractor	Euclidean	none	random	2	1	1	29	0.5	0.03	0.06
Noise Scenario	Suggested	14	Hard	Random	96	1000	30	0.05	SigProfilerExtractor	Euclidean	none	random	5	4	1	26	0.8	0.13	0.22
Noise Scenario	Suggested	15	Hard	Random	96	1000	30	0.05	SigProfilerExtractor	Euclidean	none	random	15	15	0	15	1	0.5	0.67
Noise Scenario	Suggested	16	Hard	Random	96	1000	30	0.05	SigProfilerExtractor	Euclidean	none	random	17	15	2	15	0.88	0.5	0.64
Noise Scenario	Suggested	17	Hard	Random	96	1000	30	0.05	SigProfilerExtractor	Euclidean	none	random	10	8	2	22	0.8	0.27	0.4
Noise Scenario	Suggested	18	Hard	Random	96	1000	30	0.05	SigProfilerExtractor	Euclidean	none	random	20	18	2	12	0.9	0.6	0.72
Noise Scenario	Suggested	19	Hard	Random	96	1000	30	0.05	SigProfilerExtractor	Euclidean	none	random	15	13	2	17	0.87	0.43	0.58
Noise Scenario	Suggested	20	Hard	Random	96	1000	30	0.05	SigProfilerExtractor	Euclidean	none	random	10	10	0	20	1	0.33	0.5
Noise Scenario	Suggested	1	Hard	Random	96	1000	30	0.05	SigProfilerExtractor	Itakura-Saito	100X	nndsvd_min	16	16	0	14	1	0.53	0.69
Noise Scenario	Suggested	2	Hard	Random	96	1000	30	0.05	SigProfilerExtractor	Itakura-Saito	100X	nndsvd_min	20	19	1	11	0.95	0.63	0.76
Noise Scenario	Suggested	3	Hard	Random	96	1000	30	0.05	SigProfilerExtractor	Itakura-Saito	100X	nndsvd_min	23	23	0	7	1	0.77	0.87
Noise Scenario	Suggested	4	Hard	Random	96	1000	30	0.05	SigProfilerExtractor	Itakura-Saito	100X	nndsvd_min	19	19	0	11	1	0.63	0.77
Noise Scenario	Suggested	5	Hard	Random	96	1000	30	0.05	SigProfilerExtractor	Itakura-Saito	100X	nndsvd_min	19	19	0	11	1	0.63	0.77
Noise Scenario	Suggested	6	Hard	Random	96	1000	30	0.05	SigProfilerExtractor	Itakura-Saito	100X	nndsvd_min	16	16	0	14	1	0.53	0.69
Noise Scenario	Suggested	7	Hard	Random	96	1000	30	0.05	SigProfilerExtractor	Itakura-Saito	100X	nndsvd_min	20	20	0	10	1	0.67	0.8
Noise Scenario	Suggested	8	Hard	Random	96	1000	30	0.05	SigProfilerExtractor	Itakura-Saito	100X	nndsvd_min	20	20	0	10	1	0.67	0.8
Noise Scenario	Suggested	9	Hard	Random	96	1000	30	0.05	SigProfilerExtractor	Itakura-Saito	100X	nndsvd_min	22	21	1	9	0.95	0.7	0.81
Noise Scenario	Suggested	10	Hard	Random	96	1000	30	0.05	SigProfilerExtractor	Itakura-Saito	100X	nndsvd_min	25	25	0	5	1	0.83	0.91
Noise Scenario	Suggested	11	Hard	Random	96	1000	30	0.05	SigProfilerExtractor	Itakura-Saito	100X	nndsvd_min	23	23	0	7	1	0.77	0.87
Noise Scenario	Suggested	12	Hard	Random	96	1000	30	0.05	SigProfilerExtractor	Itakura-Saito	100X	nndsvd_min	27	27	0	3	1	0.9	0.95
Noise Scenario	Suggested	13	Hard	Random	96	1000	30	0.05	SigProfilerExtractor	Itakura-Saito	100X	nndsvd_min	23	23	0	7	1	0.77	0.87
Noise Scenario	Suggested	14	Hard	Random	96	1000	30	0.05	SigProfilerExtractor	Itakura-Saito	100X	nndsvd_min	27	27	0	3	1	0.9	0.95
Noise Scenario	Suggested	15	Hard	Random	96	1000	30	0.05	SigProfilerExtractor	Itakura-Saito	100X	nndsvd_min	26	26	0	4	1	0.87	0.93
Noise Scenario	Suggested	16	Hard	Random	96	1000	30	0.05	SigProfilerExtractor	Itakura-Saito	100X	nndsvd_min	25	25	0	5	1	0.83	0.91
Noise Scenario	Suggested	17	Hard	Random	96	1000	30	0.05	SigProfilerExtractor	Itakura-Saito	100X	nndsvd_min	26	26	0	4	1	0.87	0.93
Noise Scenario	Suggested	18	Hard	Random	96	1000	30	0.05	SigProfilerExtractor	Itakura-Saito	100X	nndsvd_min	23	23	0	7	1	0.77	0.87
Noise Scenario	Suggested	19	Hard	Random	96	1000	30	0.05	SigProfilerExtractor	Itakura-Saito	100X	nndsvd_min	27	27	0	3	1	0.9	0.95
Noise Scenario	Suggested	20	Hard	Random	96	1000	30	0.05	SigProfilerExtractor	Itakura-Saito	100X	nndsvd_min	21	20	1	10	0.95	0.67	0.79
Noise Scenario	Suggested	1	Hard	Random	96	1000	30	0.05	SigProfilerExtractor	Itakura-Saito	100X	random	12	11	1	19	0.92	0.37	0.53
Noise Scenario	Suggested	2	Hard	Random	96	1000	30	0.05	SigProfilerExtractor	Itakura-Saito	100X	random	15	15	0	15	1	0.5	0.67
Noise Scenario	Suggested	3	Hard	Random	96	1000	30	0.05	SigProfilerExtractor	Itakura-Saito	100X	random	22	22	0	8	1	0.73	0.84
Noise Scenario	Suggested	4	Hard	Random	96	1000	30	0.05	SigProfilerExtractor	Itakura-Saito	100X	random	15	15	0	15	1	0.5	0.67
Noise Scenario	Suggested	5	Hard	Random	96	1000	30	0.05	SigProfilerExtractor	Itakura-Saito	100X	random	16	16	0	14	1	0.53	0.69
Noise Scenario	Suggested	6	Hard	Random	96	1000	30	0.05	SigProfilerExtractor	Itakura-Saito	100X	random	12	12	0	18	1	0.4	0.57
Noise Scenario	Suggested	7	Hard	Random	96	1000	30	0.05	SigProfilerExtractor	Itakura-Saito	100X	random	14	14	0	16	1	0.47	0.64
Noise Scenario	Suggested	8	Hard	Random	96	1000	30	0.05	SigProfilerExtractor	Itakura-Saito	100X	random	15	15	0	15	1	0.5	0.67
Noise Scenario	Suggested	9	Hard	Random	96	1000	30	0.05	SigProfilerExtractor	Itakura-Saito	100X	random	20	20	0	10	1	0.67	0.8
Noise Scenario	Suggested	10	Hard	Random	96	1000	30	0.05	SigProfilerExtractor	Itakura-Saito	100X	random	21	21	0	9	1	0.7	0.82
Noise Scenario	Suggested	11	Hard	Random	96	1000	30	0.05	SigProfilerExtractor	Itakura-Saito	100X	random	15	15	0	15	1	0.5	0.67
Noise Scenario	Suggested	12	Hard	Random	96	1000	30	0.05	SigProfilerExtractor	Itakura-Saito	100X	random	14	14	0	16	1	0.47	0.64
Noise Scenario	Suggested	13	Hard	Random	96	1000	30	0.05	SigProfilerExtractor	Itakura-Saito	100X	random	12	11	1	19	0.92	0.37	0.53
Noise Scenario	Suggested	14	Hard	Random	96	1000	30	0.05	SigProfilerExtractor	Itakura-Saito	100X	random	11	10	1	20	0.91	0.33	0.48
Noise Scenario	Suggested	15	Hard	Random	96	1000	30	0.05	SigProfilerExtractor	Itakura-Saito	100X	random	20	20	0	10	1	0.67	0.8
Noise Scenario	Suggested	16	Hard	Random	96	1000	30	0.05	SigProfilerExtractor	Itakura-Saito	100X	random	7	7	0	23	1	0.23	0.37
Noise Scenario	Suggested	17	Hard	Random	96	1000	30	0.05	SigProfilerExtractor	Itakura-Saito	100X	random	9	8	1	22	0.89	0.27	0.41
Noise Scenario	Suggested	18	Hard	Random	96	1000	30	0.05	SigProfilerExtractor	Itakura-Saito	100X	random	12	11	1	19	0.92	0.37	0.53
Noise Scenario	Suggested	19	Hard	Random	96	1000	30	0.05	SigProfilerExtractor	Itakura-Saito	100X	random	16	16	0	14	1	0.53	0.69
Noise Scenario	Suggested	20	Hard	Random	96	1000	30	0.05	SigProfilerExtractor	Itakura-Saito	100X	random	18	18	0	12	1	0.6	0.75
Noise Scenario	Suggested	1	Hard	Random	96	1000	30	0.05	SigProfilerExtractor	Itakura-Saito	gmm	nndsvd_min	15	14	1	16	0.93	0.47	0.62
Noise Scenario	Suggested	2	Hard	Random	96	1000	30	0.05	SigProfilerExtractor	Itakura-Saito	gmm	nndsvd_min	20	20	0	10	1	0.67	0.8
Noise Scenario	Suggested	3	Hard	Random	96	1000	30	0.05	SigProfilerExtractor	Itakura-Saito	gmm	nndsvd_min	23	23	0	7	1	0.77	0.87
Noise Scenario	Suggested	4	Hard	Random	96	1000	30	0.05	SigProfilerExtractor	Itakura-Saito	gmm	nndsvd_min	19	19	0	11	1	0.63	0.77
Noise Scenario	Suggested	5	Hard	Random	96	1000	30	0.05	SigProfilerExtractor	Itakura-Saito	gmm	nndsvd_min	19	19	0	11	1	0.63	0.77
Noise Scenario	Suggested	6	Hard	Random	96	1000	30	0.05	SigProfilerExtractor	Itakura-Saito	gmm	nndsvd_min	17	17	0	13	1	0.57	0.73
Noise Scenario	Suggested	7	Hard	Random	96	1000	30	0.05	SigProfilerExtractor	Itakura-Saito	gmm	nndsvd_min	18	17	1	13	0.94	0.57	0.71
Noise Scenario	Suggested	8	Hard	Random	96	1000	30	0.05	SigProfilerExtractor	Itakura-Saito	gmm	nndsvd_min	17	17	0	13	1	0.57	0.73
Noise Scenario	Suggested	9	Hard	Random	96	1000	30	0.05	SigProfilerExtractor	Itakura-Saito	gmm	nndsvd_min	21	21	0	9	1	0.7	0.82
Noise Scenario	Suggested	10	Hard	Random	96	1000	30	0.05	SigProfilerExtractor	Itakura-Saito	gmm	nndsvd_min	23	23	0	7	1	0.77	0.87
Noise Scenario	Suggested	11	Hard	Random	96	1000	30	0.05	SigProfilerExtractor	Itakura-Saito	gmm	nndsvd_min	23	23	0	7	1	0.77	0.87
Noise Scenario	Suggested	12	Hard	Random	96	1000	30	0.05	SigProfilerExtractor	Itakura-Saito	gmm	nndsvd_min	27	27	0	3	1	0.9	0.95
Noise Scenario	Suggested	13	Hard	Random	96	1000	30	0.05	SigProfilerExtractor	Itakura-Saito	gmm	nndsvd_min	23	23	0	7	1	0.77	0.87
Noise Scenario	Suggested	14	Hard	Random	96	1000	30	0.05	SigProfilerExtractor	Itakura-Saito	gmm	nndsvd_min	26	26	0	4	1	0.87	0.93
Noise Scenario	Suggested	15	Hard	Random	96	1000	30	0.05	SigProfilerExtractor	Itakura-Saito	gmm	nndsvd_min	28	28	0	2	1	0.93	0.96
Noise Scenario	Suggested	16	Hard	Random	96	1000	30	0.05	SigProfilerExtractor	Itakura-Saito	gmm	nndsvd_min	28	28	0	2	1	0.93	0.96
Noise Scenario	Suggested	17	Hard	Random	96	1000	30	0.05	SigProfilerExtractor	Itakura-Saito	gmm	nndsvd_min	26	26	0	4	1	0.87	0.93
Noise Scenario	Suggested	18	Hard	Random	96	1000	30	0.05	SigProfilerExtractor	Itakura-Saito	gmm	nndsvd_min	23	23	0	7	1	0.77	0.87
Noise Scenario	Suggested	19	Hard	Random	96	1000	30	0.05	SigProfilerExtractor	Itakura-Saito	gmm	nndsvd_min	27	27	0	3	1	0.9	0.95
Noise Scenario	Suggested	20	Hard	Random	96	1000	30	0.05	SigProfilerExtractor	Itakura-Saito	gmm	nndsvd_min	25	25	0	5	1	0.83	0.91
Noise Scenario	Suggested	1	Hard	Random	96	1000	30	0.05	SigProfilerExtractor	Itakura-Saito	gmm	random	12	11	1	19	0.92	0.37	0.53
Noise Scenario	Suggested	2	Hard	Random	96	1000	30	0.05	SigProfilerExtractor	Itakura-Saito	gmm	random	15	15	0	15	1	0.5	0.67
Noise Scenario	Suggested	3	Hard	Random	96	1000	30	0.05	SigProfilerExtractor	Itakura-Saito	gmm	random	22	22	0	8	1	0.73	0.84
Noise Scenario	Suggested	4	Hard	Random	96	1000	30	0.05	SigProfilerExtractor	Itakura-Saito	gmm	random	15	15	0	15	1	0.5	0.67
Noise Scenario	Suggested	5	Hard	Random	96	1000	30	0.05	SigProfilerExtractor	Itakura-Saito	gmm	random	16	16	0	14	1	0.53	0.69
Noise Scenario	Suggested	6	Hard	Random	96	1000	30	0.05	SigProfilerExtractor	Itakura-Saito	gmm	random	12	12	0	18	1	0.4	0.57
Noise Scenario	Suggested	7	Hard	Random	96	1000	30	0.05	SigProfilerExtractor	Itakura-Saito	gmm	random	14	14	0	16	1	0.47	0.64
Noise Scenario	Suggested	8	Hard	Random	96	1000	30	0.05	SigProfilerExtractor	Itakura-Saito	gmm	random	15	15	0	15	1	0.5	0.67
Noise Scenario	Suggested	9	Hard	Random	96	1000	30	0.05	SigProfilerExtractor	Itakura-Saito	gmm	random	20	20	0	10	1	0.67	0.8
Noise Scenario	Suggested	10	Hard	Random	96	1000	30	0.05	SigProfilerExtractor	Itakura-Saito	gmm	random	21	21	0	9	1	0.7	0.82
Noise Scenario	Suggested	11	Hard	Random	96	1000	30	0.05	SigProfilerExtractor	Itakura-Saito	gmm	random	15	15	0	15	1	0.5	0.67
Noise Scenario	Suggested	12	Hard	Random	96	1000	30	0.05	SigProfilerExtractor	Itakura-Saito	gmm	random	14	14	0	16	1	0.47	0.64
Noise Scenario	Suggested	13	Hard	Random	96	1000	30	0.05	SigProfilerExtractor	Itakura-Saito	gmm	random	12	11	1	19	0.92	0.37	0.53
Noise Scenario	Suggested	14	Hard	Random	96	1000	30	0.05	SigProfilerExtractor	Itakura-Saito	gmm	random	11	10	1	20	0.91	0.33	0.48
Noise Scenario	Suggested	15	Hard	Random	96	1000	30	0.05	SigProfilerExtractor	Itakura-Saito	gmm	random	20	20	0	10	1	0.67	0.8
Noise Scenario	Suggested	16	Hard	Random	96	1000	30	0.05	SigProfilerExtractor	Itakura-Saito	gmm	random	7	7	0	23	1	0.23	0.37
Noise Scenario	Suggested	17	Hard	Random	96	1000	30	0.05	SigProfilerExtractor	Itakura-Saito	gmm	random	9	8	1	22	0.89	0.27	0.41
Noise Scenario	Suggested	18	Hard	Random	96	1000	30	0.05	SigProfilerExtractor	Itakura-Saito	gmm	random	12	11	1	19	0.92	0.37	0.53
Noise Scenario	Suggested	19	Hard	Random	96	1000	30	0.05	SigProfilerExtractor	Itakura-Saito	gmm	random	16	16	0	14	1	0.53	0.69
Noise Scenario	Suggested	20	Hard	Random	96	1000	30	0.05	SigProfilerExtractor	Itakura-Saito	gmm	random	18	18	0	12	1	0.6	0.75
Noise Scenario	Suggested	1	Hard	Random	96	1000	30	0.05	SigProfilerExtractor	Itakura-Saito	log2	nndsvd_min	17	17	0	13	1	0.57	0.73
Noise Scenario	Suggested	2	Hard	Random	96	1000	30	0.05	SigProfilerExtractor	Itakura-Saito	log2	nndsvd_min	21	21	0	9	1	0.7	0.82
Noise Scenario	Suggested	3	Hard	Random	96	1000	30	0.05	SigProfilerExtractor	Itakura-Saito	log2	nndsvd_min	23	23	0	7	1	0.77	0.87
Noise Scenario	Suggested	4	Hard	Random	96	1000	30	0.05	SigProfilerExtractor	Itakura-Saito	log2	nndsvd_min	19	19	0	11	1	0.63	0.77
Noise Scenario	Suggested	5	Hard	Random	96	1000	30	0.05	SigProfilerExtractor	Itakura-Saito	log2	nndsvd_min	20	20	0	10	1	0.67	0.8
Noise Scenario	Suggested	6	Hard	Random	96	1000	30	0.05	SigProfilerExtractor	Itakura-Saito	log2	nndsvd_min	17	17	0	13	1	0.57	0.73
Noise Scenario	Suggested	7	Hard	Random	96	1000	30	0.05	SigProfilerExtractor	Itakura-Saito	log2	nndsvd_min	18	17	1	13	0.94	0.57	0.71
Noise Scenario	Suggested	8	Hard	Random	96	1000	30	0.05	SigProfilerExtractor	Itakura-Saito	log2	nndsvd_min	17	17	0	13	1	0.57	0.73
Noise Scenario	Suggested	9	Hard	Random	96	1000	30	0.05	SigProfilerExtractor	Itakura-Saito	log2	nndsvd_min	21	21	0	9	1	0.7	0.82
Noise Scenario	Suggested	10	Hard	Random	96	1000	30	0.05	SigProfilerExtractor	Itakura-Saito	log2	nndsvd_min	24	23	1	7	0.96	0.77	0.85
Noise Scenario	Suggested	11	Hard	Random	96	1000	30	0.05	SigProfilerExtractor	Itakura-Saito	log2	nndsvd_min	19	17	2	13	0.89	0.57	0.69
Noise Scenario	Suggested	12	Hard	Random	96	1000	30	0.05	SigProfilerExtractor	Itakura-Saito	log2	nndsvd_min	20	18	2	12	0.9	0.6	0.72
Noise Scenario	Suggested	13	Hard	Random	96	1000	30	0.05	SigProfilerExtractor	Itakura-Saito	log2	nndsvd_min	23	23	0	7	1	0.77	0.87
Noise Scenario	Suggested	14	Hard	Random	96	1000	30	0.05	SigProfilerExtractor	Itakura-Saito	log2	nndsvd_min	25	25	0	5	1	0.83	0.91
Noise Scenario	Suggested	15	Hard	Random	96	1000	30	0.05	SigProfilerExtractor	Itakura-Saito	log2	nndsvd_min	25	25	0	5	1	0.83	0.91
Noise Scenario	Suggested	16	Hard	Random	96	1000	30	0.05	SigProfilerExtractor	Itakura-Saito	log2	nndsvd_min	26	26	0	4	1	0.87	0.93
Noise Scenario	Suggested	17	Hard	Random	96	1000	30	0.05	SigProfilerExtractor	Itakura-Saito	log2	nndsvd_min	24	24	0	6	1	0.8	0.89
Noise Scenario	Suggested	18	Hard	Random	96	1000	30	0.05	SigProfilerExtractor	Itakura-Saito	log2	nndsvd_min	26	26	0	4	1	0.87	0.93
Noise Scenario	Suggested	19	Hard	Random	96	1000	30	0.05	SigProfilerExtractor	Itakura-Saito	log2	nndsvd_min	25	25	0	5	1	0.83	0.91
Noise Scenario	Suggested	20	Hard	Random	96	1000	30	0.05	SigProfilerExtractor	Itakura-Saito	log2	nndsvd_min	25	25	0	5	1	0.83	0.91
Noise Scenario	Suggested	1	Hard	Random	96	1000	30	0.05	SigProfilerExtractor	Itakura-Saito	log2	random	12	11	1	19	0.92	0.37	0.53
Noise Scenario	Suggested	2	Hard	Random	96	1000	30	0.05	SigProfilerExtractor	Itakura-Saito	log2	random	15	15	0	15	1	0.5	0.67
Noise Scenario	Suggested	3	Hard	Random	96	1000	30	0.05	SigProfilerExtractor	Itakura-Saito	log2	random	22	22	0	8	1	0.73	0.84
Noise Scenario	Suggested	4	Hard	Random	96	1000	30	0.05	SigProfilerExtractor	Itakura-Saito	log2	random	16	16	0	14	1	0.53	0.69
Noise Scenario	Suggested	5	Hard	Random	96	1000	30	0.05	SigProfilerExtractor	Itakura-Saito	log2	random	16	16	0	14	1	0.53	0.69
Noise Scenario	Suggested	6	Hard	Random	96	1000	30	0.05	SigProfilerExtractor	Itakura-Saito	log2	random	12	12	0	18	1	0.4	0.57
Noise Scenario	Suggested	7	Hard	Random	96	1000	30	0.05	SigProfilerExtractor	Itakura-Saito	log2	random	14	14	0	16	1	0.47	0.64
Noise Scenario	Suggested	8	Hard	Random	96	1000	30	0.05	SigProfilerExtractor	Itakura-Saito	log2	random	15	15	0	15	1	0.5	0.67
Noise Scenario	Suggested	9	Hard	Random	96	1000	30	0.05	SigProfilerExtractor	Itakura-Saito	log2	random	20	20	0	10	1	0.67	0.8
Noise Scenario	Suggested	10	Hard	Random	96	1000	30	0.05	SigProfilerExtractor	Itakura-Saito	log2	random	21	21	0	9	1	0.7	0.82
Noise Scenario	Suggested	11	Hard	Random	96	1000	30	0.05	SigProfilerExtractor	Itakura-Saito	log2	random	15	15	0	15	1	0.5	0.67
Noise Scenario	Suggested	12	Hard	Random	96	1000	30	0.05	SigProfilerExtractor	Itakura-Saito	log2	random	14	14	0	16	1	0.47	0.64
Noise Scenario	Suggested	13	Hard	Random	96	1000	30	0.05	SigProfilerExtractor	Itakura-Saito	log2	random	12	11	1	19	0.92	0.37	0.53
Noise Scenario	Suggested	14	Hard	Random	96	1000	30	0.05	SigProfilerExtractor	Itakura-Saito	log2	random	11	10	1	20	0.91	0.33	0.48
Noise Scenario	Suggested	15	Hard	Random	96	1000	30	0.05	SigProfilerExtractor	Itakura-Saito	log2	random	20	20	0	10	1	0.67	0.8
Noise Scenario	Suggested	16	Hard	Random	96	1000	30	0.05	SigProfilerExtractor	Itakura-Saito	log2	random	7	7	0	23	1	0.23	0.37
Noise Scenario	Suggested	17	Hard	Random	96	1000	30	0.05	SigProfilerExtractor	Itakura-Saito	log2	random	9	8	1	22	0.89	0.27	0.41
Noise Scenario	Suggested	18	Hard	Random	96	1000	30	0.05	SigProfilerExtractor	Itakura-Saito	log2	random	12	11	1	19	0.92	0.37	0.53
Noise Scenario	Suggested	19	Hard	Random	96	1000	30	0.05	SigProfilerExtractor	Itakura-Saito	log2	random	16	16	0	14	1	0.53	0.69
Noise Scenario	Suggested	20	Hard	Random	96	1000	30	0.05	SigProfilerExtractor	Itakura-Saito	log2	random	18	18	0	12	1	0.6	0.75
Noise Scenario	Suggested	1	Hard	Random	96	1000	30	0.05	SigProfilerExtractor	Itakura-Saito	none	nndsvd_min	15	15	0	15	1	0.5	0.67
Noise Scenario	Suggested	2	Hard	Random	96	1000	30	0.05	SigProfilerExtractor	Itakura-Saito	none	nndsvd_min	20	19	1	11	0.95	0.63	0.76
Noise Scenario	Suggested	3	Hard	Random	96	1000	30	0.05	SigProfilerExtractor	Itakura-Saito	none	nndsvd_min	22	22	0	8	1	0.73	0.84
Noise Scenario	Suggested	4	Hard	Random	96	1000	30	0.05	SigProfilerExtractor	Itakura-Saito	none	nndsvd_min	15	15	0	15	1	0.5	0.67
Noise Scenario	Suggested	5	Hard	Random	96	1000	30	0.05	SigProfilerExtractor	Itakura-Saito	none	nndsvd_min	19	19	0	11	1	0.63	0.77
Noise Scenario	Suggested	6	Hard	Random	96	1000	30	0.05	SigProfilerExtractor	Itakura-Saito	none	nndsvd_min	14	13	1	17	0.93	0.43	0.59
Noise Scenario	Suggested	7	Hard	Random	96	1000	30	0.05	SigProfilerExtractor	Itakura-Saito	none	nndsvd_min	14	14	0	16	1	0.47	0.64
Noise Scenario	Suggested	8	Hard	Random	96	1000	30	0.05	SigProfilerExtractor	Itakura-Saito	none	nndsvd_min	17	17	0	13	1	0.57	0.73
Noise Scenario	Suggested	9	Hard	Random	96	1000	30	0.05	SigProfilerExtractor	Itakura-Saito	none	nndsvd_min	21	21	0	9	1	0.7	0.82
Noise Scenario	Suggested	10	Hard	Random	96	1000	30	0.05	SigProfilerExtractor	Itakura-Saito	none	nndsvd_min	23	23	0	7	1	0.77	0.87
Noise Scenario	Suggested	11	Hard	Random	96	1000	30	0.05	SigProfilerExtractor	Itakura-Saito	none	nndsvd_min	21	21	0	9	1	0.7	0.82
Noise Scenario	Suggested	12	Hard	Random	96	1000	30	0.05	SigProfilerExtractor	Itakura-Saito	none	nndsvd_min	17	16	1	14	0.94	0.53	0.68
Noise Scenario	Suggested	13	Hard	Random	96	1000	30	0.05	SigProfilerExtractor	Itakura-Saito	none	nndsvd_min	21	21	0	9	1	0.7	0.82
Noise Scenario	Suggested	14	Hard	Random	96	1000	30	0.05	SigProfilerExtractor	Itakura-Saito	none	nndsvd_min	25	25	0	5	1	0.83	0.91
Noise Scenario	Suggested	15	Hard	Random	96	1000	30	0.05	SigProfilerExtractor	Itakura-Saito	none	nndsvd_min	25	25	0	5	1	0.83	0.91
Noise Scenario	Suggested	16	Hard	Random	96	1000	30	0.05	SigProfilerExtractor	Itakura-Saito	none	nndsvd_min	21	21	0	9	1	0.7	0.82
Noise Scenario	Suggested	17	Hard	Random	96	1000	30	0.05	SigProfilerExtractor	Itakura-Saito	none	nndsvd_min	15	13	2	17	0.87	0.43	0.58
Noise Scenario	Suggested	18	Hard	Random	96	1000	30	0.05	SigProfilerExtractor	Itakura-Saito	none	nndsvd_min	23	23	0	7	1	0.77	0.87
Noise Scenario	Suggested	19	Hard	Random	96	1000	30	0.05	SigProfilerExtractor	Itakura-Saito	none	nndsvd_min	24	24	0	6	1	0.8	0.89
Noise Scenario	Suggested	20	Hard	Random	96	1000	30	0.05	SigProfilerExtractor	Itakura-Saito	none	nndsvd_min	20	20	0	10	1	0.67	0.8
Noise Scenario	Suggested	1	Hard	Random	96	1000	30	0.05	SigProfilerExtractor	Itakura-Saito	none	random	11	11	0	19	1	0.37	0.54
Noise Scenario	Suggested	2	Hard	Random	96	1000	30	0.05	SigProfilerExtractor	Itakura-Saito	none	random	15	15	0	15	1	0.5	0.67
Noise Scenario	Suggested	3	Hard	Random	96	1000	30	0.05	SigProfilerExtractor	Itakura-Saito	none	random	22	22	0	8	1	0.73	0.84
Noise Scenario	Suggested	4	Hard	Random	96	1000	30	0.05	SigProfilerExtractor	Itakura-Saito	none	random	11	11	0	19	1	0.37	0.54
Noise Scenario	Suggested	5	Hard	Random	96	1000	30	0.05	SigProfilerExtractor	Itakura-Saito	none	random	16	16	0	14	1	0.53	0.69
Noise Scenario	Suggested	6	Hard	Random	96	1000	30	0.05	SigProfilerExtractor	Itakura-Saito	none	random	12	12	0	18	1	0.4	0.57
Noise Scenario	Suggested	7	Hard	Random	96	1000	30	0.05	SigProfilerExtractor	Itakura-Saito	none	random	14	14	0	16	1	0.47	0.64
Noise Scenario	Suggested	8	Hard	Random	96	1000	30	0.05	SigProfilerExtractor	Itakura-Saito	none	random	15	15	0	15	1	0.5	0.67
Noise Scenario	Suggested	9	Hard	Random	96	1000	30	0.05	SigProfilerExtractor	Itakura-Saito	none	random	20	20	0	10	1	0.67	0.8
Noise Scenario	Suggested	10	Hard	Random	96	1000	30	0.05	SigProfilerExtractor	Itakura-Saito	none	random	20	20	0	10	1	0.67	0.8
Noise Scenario	Suggested	11	Hard	Random	96	1000	30	0.05	SigProfilerExtractor	Itakura-Saito	none	random	15	15	0	15	1	0.5	0.67
Noise Scenario	Suggested	12	Hard	Random	96	1000	30	0.05	SigProfilerExtractor	Itakura-Saito	none	random	14	14	0	16	1	0.47	0.64
Noise Scenario	Suggested	13	Hard	Random	96	1000	30	0.05	SigProfilerExtractor	Itakura-Saito	none	random	12	11	1	19	0.92	0.37	0.53
Noise Scenario	Suggested	14	Hard	Random	96	1000	30	0.05	SigProfilerExtractor	Itakura-Saito	none	random	11	10	1	20	0.91	0.33	0.48
Noise Scenario	Suggested	15	Hard	Random	96	1000	30	0.05	SigProfilerExtractor	Itakura-Saito	none	random	20	20	0	10	1	0.67	0.8
Noise Scenario	Suggested	16	Hard	Random	96	1000	30	0.05	SigProfilerExtractor	Itakura-Saito	none	random	7	7	0	23	1	0.23	0.37
Noise Scenario	Suggested	17	Hard	Random	96	1000	30	0.05	SigProfilerExtractor	Itakura-Saito	none	random	9	8	1	22	0.89	0.27	0.41
Noise Scenario	Suggested	18	Hard	Random	96	1000	30	0.05	SigProfilerExtractor	Itakura-Saito	none	random	12	11	1	19	0.92	0.37	0.53
Noise Scenario	Suggested	19	Hard	Random	96	1000	30	0.05	SigProfilerExtractor	Itakura-Saito	none	random	16	16	0	14	1	0.53	0.69
Noise Scenario	Suggested	20	Hard	Random	96	1000	30	0.05	SigProfilerExtractor	Itakura-Saito	none	random	18	18	0	12	1	0.6	0.75
