# Supplementary material for: Uncovering novel mutational signatures by de novo extraction with SigProfilerExtractor
Source: Cell Genom. 2022 Sep 23;2(11):100179. doi: 10.1016/j.xgen.2022.100179 (PMC9646490; doi:10.1016/j.xgen.2022.100179)
Supplement: Table S7. Profiles of four novel mutational signatures identified in a cohort of 4,643 whole-genome-sequenced and 19,184 whole-exome-sequenced human cancers, related to Figure 4 — The profiles of the novel mutational signatures are reported using the SBS-288 classification which incorporates the trinucleotide context and strand information (intergenic region, untranscribed strand, or transcribed strand) for each type of single base substitution. The SBS-288 classification can be easily collapsed to the commonly used SBS-96 classification. [file mmc8.xlsx]

## Sheet: Table S7
Table S7. Profiles of four novel mutational signatures identified in a cohort of 4,643 whole-genome sequenced and 19,184 whole-exome sequenced human cancers, Related to Figure 4.
The profiles of the novel mutational signatures are reported using the SBS-288 classification which incorporates the trinucleotide context and strand information (intergenic region, untranscribed strand, or transcribed strand) for each type of single base substitution. The SBS-288 classification can be easily collapsed to the commonly used SBS-96 classification.
Mutation Types (SBS-288)	SBS92	SBS93	SBS94	SBS95
T:A[C>A]A	0.00259217	0.00189328	0.00350034	0.0106938
T:A[C>A]C	0.0017387	0.00191371	0.00585262	0.00481402
T:A[C>A]G	0.00114436	0.000330536	0.000290528	0.00255496
T:A[C>A]T	0.00133104	0.000937704	0.00175758	0.00628463
T:A[C>G]A	0.0005435	0.00171338	0.00192786	0.00142972
T:A[C>G]C	9.741e-05	0.00120762	0.00107987	0.000879457
T:A[C>G]G	0.00033179	0.00056148	9.58663e-05	0.000155855
T:A[C>G]T	0.00056997	0.00246746	0.00145299	0.000861488
T:A[C>T]A	0.00496322	0.0023197	0.00179038	0.00362012
T:A[C>T]C	0.0033221	0.000390138	0.00353117	0.0029959
T:A[C>T]G	0.0012979	0.00260218	0.00460984	0.00208281
T:A[C>T]T	0.00307975	0.00178172	0.00374778	0.00129415
T:A[T>A]A	0.00185871	0.00183704	0.00169108	0.00117993
T:A[T>A]C	0.00058633	0.000728541	0.0012365	0.00070953
T:A[T>A]G	0.00178342	0.000475316	0.000894474	0.00200616
T:A[T>A]T	0.00126757	0.00297691	0.00308421	0.00157984
T:A[T>C]A	0.0175218	0.00483923	0.00400369	0.000932493
T:A[T>C]C	0.00107939	0.000564985	0.00121717	0.00205188
T:A[T>C]G	0.00863797	0.000699601	0.000584129	0.000765003
T:A[T>C]T	0.00523859	0.00098796	0.00683515	0.000514497
T:A[T>G]A	0.00016697	0.00327444	0.000409917	0.000295834
T:A[T>G]C	0.00012859	0.000959606	8.84349e-05	6.99487e-06
T:A[T>G]G	0.00017766	0.000898594	0.000409494	0.000132429
T:A[T>G]T	0.00057291	0.000701304	0.000448103	0.000287087
T:C[C>A]A	0.00281042	0.000652422	0.0155211	0.016697
T:C[C>A]C	0.00233045	0.000798816	0.0151122	0.010158
T:C[C>A]G	0.00179598	6.95635e-05	0.00163609	0.00474402
T:C[C>A]T	0.0016962	0.0016951	0.00849591	0.0151249
T:C[C>G]A	0.00037002	0.00105202	0.00220833	0.00132173
T:C[C>G]C	0.0005034	0.000906027	0.00359463	0.000990232
T:C[C>G]G	0.00037609	2.30623e-05	0.000239566	0.000712829
T:C[C>G]T	0.00070313	0.00115721	0.00205574	0.000614732
T:C[C>T]A	0.00679807	0.00202061	0.00263633	0.00547318
T:C[C>T]C	0.00715619	0.00183342	0.00354301	0.00448166
T:C[C>T]G	0.00289913	0.000834328	0.00309112	0.00156003
T:C[C>T]T	0.00809631	0.00152293	0.004895	0.00218851
T:C[T>A]A	0.00110368	0.00144686	0.00254399	0.00137397
T:C[T>A]C	0.00057148	0.00167601	0.00151314	0.00211836
T:C[T>A]G	0.00211836	0.000907751	0.00176097	0.0026778
T:C[T>A]T	0.00076523	0.00302146	0.00185459	0.0017294
T:C[T>C]A	0.00560027	0.00501375	0.00105452	0.00108289
T:C[T>C]C	0.00083018	0.00130152	0.00264479	0.00271617
T:C[T>C]G	0.00310003	0.000300947	0.00104272	0.00478601
T:C[T>C]T	0.00249635	0.00209466	0.00299176	0.0026486
T:C[T>G]A	0.0002528	0.00107037	0.000307972	9.82878e-06
T:C[T>G]C	0.00024406	0.000398661	0.000531969	0.000378749
T:C[T>G]G	0.0005125	0.000104182	0.000345679	0.000270218
T:C[T>G]T	0.00040052	0.00495782	0.000308323	0.000168207
T:G[C>A]A	0.0019275	0.00019013	0.00313306	0.0182395
T:G[C>A]C	0.00196391	0.000410538	0.00679211	0.0129186
T:G[C>A]G	0.00139241	0.00011805	0.000697212	0.00399349
T:G[C>A]T	0.00136982	0.000888046	0.00215871	0.0148513
T:G[C>G]A	0.00021952	0.00056249	0.000769705	0.00145541
T:G[C>G]C	0.00036743	0.000678067	0.00154568	0.000376401
T:G[C>G]G	0.00015059	4.41688e-06	0.000337612	0.00020441
T:G[C>G]T	0.00019773	0.000933987	0.000728924	0.000700703
T:G[C>T]A	0.00271337	0.00149336	0.00123024	0.00463612
T:G[C>T]C	0.00255792	0.000737549	0.00334605	0.00957956
T:G[C>T]G	0.00095055	0.00079712	0.00224008	0.00226378
T:G[C>T]T	0.00306569	0.000733538	0.00169638	0.00277224
T:G[T>A]A	0.00103705	0.000674483	0.0008858	0.00125385
T:G[T>A]C	0.00016301	0.000354796	0.000200026	0.00079863
T:G[T>A]G	0.00102737	0.000904418	0.000158273	0.00178048
T:G[T>A]T	0.00070194	0.000930622	0.000836342	0.000670015
T:G[T>C]A	0.00577681	0.00189565	0.000813944	0.000569697
T:G[T>C]C	0.00084434	0.000195767	0.00019725	0.00124307
T:G[T>C]G	0.0017309	9.48874e-05	7.08701e-05	0.00198184
T:G[T>C]T	0.00247669	8.68452e-05	0.00211916	0.00118521
T:G[T>G]A	3.873e-05	0.000546119	0.000302985	4.85324e-05
T:G[T>G]C	0.00017569	0.000907726	0.000211861	0.000374563
T:G[T>G]G	0.00012435	0.000437865	0.000318916	0.000153966
T:G[T>G]T	8.404e-05	0.00116187	0.000415849	0.000243822
T:T[C>A]A	0.00228362	0.00216796	0.00428813	0.0138398
T:T[C>A]C	0.00217842	0.000985257	0.00350933	0.00990602
T:T[C>A]G	0.0003545	9.01489e-05	0.000376584	0.00351504
T:T[C>A]T	0.00174733	0.00297891	0.00066798	0.0120252
T:T[C>G]A	0.00422856	0.002616	0.00155519	0.00133247
T:T[C>G]C	0.00075268	0.00187595	0.000729249	0.0016035
T:T[C>G]G	0.00017717	6.60732e-05	0.000435291	0.000164738
T:T[C>G]T	0.00410914	0.00539565	0.00231205	0.00118091
T:T[C>T]A	0.00333038	0.00286568	0.00193903	0.00243118
T:T[C>T]C	0.00228863	0.00114631	0.00346169	0.00263384
T:T[C>T]G	0.00021381	0.0016176	0.000793793	0.000989828
T:T[C>T]T	0.00343717	0.00111618	0.00297954	0.00124134
T:T[T>A]A	0.00141213	0.00315413	0.00225545	0.00158967
T:T[T>A]C	0.00049416	0.00159977	0.000488051	0.00114779
T:T[T>A]G	0.0010204	0.00141685	0.000415538	0.000863377
T:T[T>A]T	0.00092159	0.00447118	0.00295238	0.000957166
T:T[T>C]A	0.00617334	0.0112044	0.00155648	0.001301
T:T[T>C]C	0.00064712	0.00156771	0.000553214	0.00145862
T:T[T>C]G	0.00243427	0.00105567	0.000270421	0.00193998
T:T[T>C]T	0.0025775	0.00284292	0.00550757	0.00128905
T:T[T>G]A	0.0002976	0.00626279	0.000492824	3.56854e-06
T:T[T>G]C	5.73e-05	0.0020683	0.000493667	0.000103072
T:T[T>G]G	0.00032597	0.00238424	0.000525557	4.87842e-05
T:T[T>G]T	0.00023474	0.0076477	0.00145936	5.31138e-11
U:A[C>A]A	0.00085633	0.00164807	0.00185812	0.00929061
U:A[C>A]C	0.00177833	0.0012019	0.0038404	0.00405759
U:A[C>A]G	0.00066366	0.00019353	0.000322468	0.00186022
U:A[C>A]T	0.00054544	0.00170174	0.00146526	0.00553751
U:A[C>G]A	0.00039011	0.00143071	0.000774512	0.000383562
U:A[C>G]C	0.00034458	0.000669087	0.000779055	0.000327741
U:A[C>G]G	0.00030341	0.000475345	4.15773e-05	0.000173867
U:A[C>G]T	0.00034056	0.00297811	0.000887112	0.000408641
U:A[C>T]A	0.00307815	0.00183459	0.000603333	0.00374496
U:A[C>T]C	0.00118148	0.000910924	0.00295024	0.00255876
U:A[C>T]G	0.00112325	0.00130227	0.00370954	0.000752652
U:A[C>T]T	0.00194998	0.000941636	0.00242492	0.000813308
U:A[T>A]A	0.00143263	0.00180613	0.00155056	0.000840647
U:A[T>A]C	0.00060009	0.00090557	0.000359235	0.000613301
U:A[T>A]G	0.00051796	0.000822346	0.000519699	0.00201464
U:A[T>A]T	0.00131901	0.00190242	0.00165533	0.000487565
U:A[T>C]A	0.0108682	0.00501674	0.00175785	0.000249394
U:A[T>C]C	0.00076087	0.000513921	0.00048746	0.00103756
U:A[T>C]G	0.00504922	0.000863685	0.000278009	0.000844544
U:A[T>C]T	0.00422743	0.00142449	0.00325774	0.00132078
U:A[T>G]A	0.00016128	0.00437517	0.000681422	2.55993e-06
U:A[T>G]C	0.00015681	0.000440453	3.61734e-05	0.000113764
U:A[T>G]G	4.586e-05	0.000557614	0.00037893	6.05429e-05
U:A[T>G]T	0.00080784	0.00281586	0.000335193	0.000138938
U:C[C>A]A	0.00263178	0.000528641	0.0109998	0.0143001
U:C[C>A]C	0.00188332	0.000606239	0.0129651	0.00981446
U:C[C>A]G	0.00050672	0.000577615	0.00100686	0.00388673
U:C[C>A]T	0.00171514	0.00185961	0.00598711	0.015626
U:C[C>G]A	0.00010872	0.000426838	0.00157901	0.00100107
U:C[C>G]C	0.00069693	0.000616223	0.00273957	0.00096038
U:C[C>G]G	0.00042458	0.000125988	0.000247728	0.000631856
U:C[C>G]T	0.00080871	0.000775864	0.0018819	0.00183309
U:C[C>T]A	0.00556381	0.00199574	0.00242145	0.00356427
U:C[C>T]C	0.00495494	0.000406579	0.00377739	0.00483162
U:C[C>T]G	0.00130588	0.00106149	0.00334191	0.00188152
U:C[C>T]T	0.00717423	0.00112567	0.00441213	0.00326096
U:C[T>A]A	0.00096303	0.00183826	0.00127526	0.000830376
U:C[T>A]C	0.00056786	0.00149443	0.00106982	0.00152146
U:C[T>A]G	0.00117755	0.00088405	0.00140594	0.00331156
U:C[T>A]T	0.00053501	0.00496766	0.00199498	0.00165484
U:C[T>C]A	0.00345181	0.00435756	0.0012268	0.000942232
U:C[T>C]C	0.00056703	0.00209129	0.00264565	0.00178171
U:C[T>C]G	0.00173497	0.000382776	0.000833376	0.00363183
U:C[T>C]T	0.00168008	0.0027675	0.00211269	0.00155926
U:C[T>G]A	0.00012669	0.00120254	0.000276859	0.000136009
U:C[T>G]C	6.951e-05	0.0016421	0.000253153	0.0001658
U:C[T>G]G	0.0003435	0.000272127	0.000337101	0.000460868
U:C[T>G]T	1.418e-05	0.00678747	0.000600984	0.000627117
U:G[C>A]A	0.00135766	0.00131136	0.00251667	0.014951
U:G[C>A]C	0.00056227	0.000151347	0.00522198	0.012882
U:G[C>A]G	0.00060727	8.66119e-05	0.000556497	0.00493745
U:G[C>A]T	0.00085142	0.00113598	0.0017986	0.0172683
U:G[C>G]A	0.00021956	0.00103938	0.00044552	0.00027655
U:G[C>G]C	0.000309	0.00115586	0.00156598	0.000172479
U:G[C>G]G	0.00017632	0.0001881	0.000116678	0.000287493
U:G[C>G]T	0.00034413	0.00110161	0.00051849	0.000656189
U:G[C>T]A	0.00131307	0.00125488	0.00109928	0.00474346
U:G[C>T]C	0.00205607	0.00114801	0.0043091	0.00816635
U:G[C>T]G	0.00062054	0.00196321	0.00502803	0.00212203
U:G[C>T]T	0.00251028	0.00130114	0.00165294	0.00286453
U:G[T>A]A	0.0007582	0.000795907	0.000689995	0.00147774
U:G[T>A]C	0.00023149	0.000759849	4.21601e-05	0.00130133
U:G[T>A]G	0.00088571	0.000642863	0.000547219	0.00178346
U:G[T>A]T	0.00071386	0.0014944	0.000902434	0.000964681
U:G[T>C]A	0.00345547	0.00183075	0.000763541	0.00126475
U:G[T>C]C	0.00043049	0.000410845	0.000142993	0.00126441
U:G[T>C]G	0.00184929	2.10066e-05	7.50031e-05	0.00221169
U:G[T>C]T	0.00167576	0.00163139	0.00134507	0.000942057
U:G[T>G]A	0.00021115	0.000506967	0.000279833	8.5563e-05
U:G[T>G]C	5.587e-05	0.000243289	4.09416e-05	6.68036e-11
U:G[T>G]G	0.00018158	0.000228681	0.000353446	4.85831e-10
U:G[T>G]T	0	0.000397683	0.000430948	5.46016e-05
U:T[C>A]A	0.00261301	0.00187164	0.0032168	0.0156562
U:T[C>A]C	0.00223974	0.000977535	0.00288751	0.0119001
U:T[C>A]G	0.00060547	3.96783e-05	0.000284052	0.00307754
U:T[C>A]T	0.00218893	0.000358177	0.00107216	0.0159468
U:T[C>G]A	0.00427098	0.00178154	0.00120931	0.0011247
U:T[C>G]C	0.0007316	0.000809064	0.0014168	0.000648523
U:T[C>G]G	7.226e-05	0.000294431	7.43705e-05	0.000273063
U:T[C>G]T	0.00545299	0.00382892	0.00253416	0.0010229
U:T[C>T]A	0.00226943	0.00189378	0.00154852	0.00310992
U:T[C>T]C	0.00298596	0.000914659	0.00414327	0.00248132
U:T[C>T]G	0.00065028	0.0016322	0.000485615	0.000765143
U:T[C>T]T	0.00395092	0.00226989	0.00212216	0.00149394
U:T[T>A]A	0.00103687	0.0043974	0.00145077	0.00154052
U:T[T>A]C	0.00050216	0.00206287	0.00059637	0.00065954
U:T[T>A]G	0.00123561	0.00188817	0.000704374	0.00112797
U:T[T>A]T	0.00076115	0.00842442	0.00217496	0.00186707
U:T[T>C]A	0.0045773	0.0169424	0.00151498	0.000844572
U:T[T>C]C	0.00053146	0.00146652	0.000884179	0.00146422
U:T[T>C]G	0.00198985	0.00194782	0.000564773	0.001997
U:T[T>C]T	0.00213635	0.00285571	0.00181686	0.00130503
U:T[T>G]A	0.00057507	0.00988478	0.00107036	1.16028e-10
U:T[T>G]C	3.08e-06	0.00264936	0.000233989	5.72166e-05
U:T[T>G]G	0.00031322	0.0017219	0.000398035	0.000260662
U:T[T>G]T	0.00031197	0.0125367	0.000192102	0.000166881
N:A[C>A]A	0.00788084	0.00803187	0.0102212	0.018424
N:A[C>A]C	0.0062277	0.00498074	0.0150532	0.00851223
N:A[C>A]G	0.00288855	0.00123655	0.000961275	0.00394497
N:A[C>A]T	0.0058815	0.00578137	0.00785331	0.0114722
N:A[C>G]A	0.00212225	0.0057127	0.0043015	0.00180342
N:A[C>G]C	0.00124787	0.0035414	0.00213116	0.00159942
N:A[C>G]G	0.0002721	0.00059474	0.000412898	0.000472326
N:A[C>G]T	0.00320538	0.00845613	0.00478354	0.000147111
N:A[C>T]A	0.015725	0.00478672	0.00513665	0.0053663
N:A[C>T]C	0.00959396	0.00377015	0.0078087	0.00451859
N:A[C>T]G	0.00736463	0.0137333	0.01478	0.00111271
N:A[C>T]T	0.0114223	0.00378567	0.0103373	0.00248528
N:A[T>A]A	0.00678069	0.00677036	0.0072832	0.0010303
N:A[T>A]C	0.00240173	0.00415476	0.00401288	0.00155849
N:A[T>A]G	0.00471035	0.00401978	0.00261476	0.00219031
N:A[T>A]T	0.00659466	0.00839703	0.0111707	0.00118333
N:A[T>C]A	0.0607981	0.0245884	0.00787242	0.000648318
N:A[T>C]C	0.0027971	0.00221284	0.00344921	0.000905752
N:A[T>C]G	0.0264248	0.00472952	0.00196664	0.00158219
N:A[T>C]T	0.0201009	0.00826421	0.0128448	0.000947429
N:A[T>G]A	0.00174141	0.0178341	0.00262829	2.02376e-05
N:A[T>G]C	7.357e-05	0.000992965	0.000792773	8.6295e-05
N:A[T>G]G	0.00101485	0.00368251	0.00128868	1.96248e-05
N:A[T>G]T	0.00216045	0.00444584	0.00150635	5.15702e-05
N:C[C>A]A	0.0131081	0.00531742	0.0534046	0.0277446
N:C[C>A]C	0.00974175	0.00339068	0.0479168	0.0180232
N:C[C>A]G	0.00297933	0.000861084	0.00358202	0.00625604
N:C[C>A]T	0.00913176	0.00650746	0.025421	0.0247906
N:C[C>G]A	0.00193085	0.0018992	0.00540842	0.00219254
N:C[C>G]C	0.00276189	0.00168616	0.00874057	0.00217549
N:C[C>G]G	0.00080034	0.000626585	0.00135539	0.000105248
N:C[C>G]T	0.00385416	0.00411877	0.00461379	0.00118495
N:C[C>T]A	0.0242455	0.00468506	0.00859968	0.00630143
N:C[C>T]C	0.0226502	0.00175147	0.0106254	0.00730744
N:C[C>T]G	0.00661895	0.00534943	0.0123922	0.00251274
N:C[C>T]T	0.0300529	0.00425725	0.0157411	0.00335078
N:C[T>A]A	0.00497921	0.00734793	0.00811337	0.00098681
N:C[T>A]C	0.00279255	0.00534693	0.00620508	0.00281012
N:C[T>A]G	0.00694885	0.00571244	0.00456773	0.00531606
N:C[T>A]T	0.00514844	0.0165993	0.010591	0.00333036
N:C[T>C]A	0.0217125	0.0201875	0.0040135	0.00160499
N:C[T>C]C	0.00261357	0.0049633	0.00963604	0.00385405
N:C[T>C]G	0.00928781	0.00169439	0.00516805	0.00679439
N:C[T>C]T	0.00949392	0.00999616	0.0110019	0.00181854
N:C[T>G]A	0.00054891	0.00704779	0.00164325	0.000218827
N:C[T>G]C	0.00010521	0.00432594	0.00126744	0.000250395
N:C[T>G]G	0.00123452	0.00217615	0.00183076	0.000526381
N:C[T>G]T	0.00013049	0.026475	0.00188762	0.000430084
N:G[C>A]A	0.00565415	0.000740712	0.00824293	0.0333375
N:G[C>A]C	0.00529874	0.00113836	0.0184359	0.0202229
N:G[C>A]G	0.00245606	9.10207e-05	0.000510795	0.00683393
N:G[C>A]T	0.00433485	0.00107655	0.00738692	0.0321906
N:G[C>G]A	0.00190973	0.00193025	0.00189878	0.00161746
N:G[C>G]C	0.00148489	0.00283082	0.00377538	0.00110099
N:G[C>G]G	0.00056646	0.000718594	0.000249833	0.000403855
N:G[C>G]T	0.00098562	0.00363814	0.00244441	0.000973782
N:G[C>T]A	0.00879939	0.00336601	0.00326184	0.00708653
N:G[C>T]C	0.00889692	0.00324659	0.00911779	0.0150328
N:G[C>T]G	0.00436779	0.00625373	0.00966491	0.00334166
N:G[C>T]T	0.0112702	0.00247725	0.00508877	0.0042805
N:G[T>A]A	0.00382871	0.00430815	0.00409376	0.00233968
N:G[T>A]C	0.00153046	0.0032584	0.00124896	0.00151252
N:G[T>A]G	0.00408312	0.00289114	0.00152047	0.00203197
N:G[T>A]T	0.00270205	0.00277161	0.0055175	0.00119979
N:G[T>C]A	0.0199771	0.00767444	0.00256724	0.000929426
N:G[T>C]C	0.00141093	0.00220435	0.000798424	0.00247797
N:G[T>C]G	0.00567962	9.13805e-05	0.000801703	0.00324376
N:G[T>C]T	0.0085205	0.00416067	0.00728144	0.000933885
N:G[T>G]A	0.00030061	0.0026867	0.000696117	0.000135427
N:G[T>G]C	6.267e-05	0.00155321	0.000380132	4.74921e-05
N:G[T>G]G	0.00123842	0.000199443	0.00130205	0.000273618
N:G[T>G]T	0.00011556	0.00458838	0.0012747	0.000135866
N:T[C>A]A	0.00995195	0.00585105	0.0177345	0.0306516
N:T[C>A]C	0.00841362	0.00207463	0.0139069	0.0200289
N:T[C>A]G	0.0014332	4.48721e-05	0.00194703	0.00525966
N:T[C>A]T	0.00925	0.00541172	0.00641268	0.028454
N:T[C>G]A	0.0109516	0.00841316	0.00332818	0.0026835
N:T[C>G]C	0.00260322	0.0043773	0.00320278	0.00136976
N:T[C>G]G	4.897e-05	0.000339663	0.000533027	0.000155379
N:T[C>G]T	0.0134271	0.0165025	0.0077645	0.00159215
N:T[C>T]A	0.0115048	0.00380473	0.00599449	0.00388707
N:T[C>T]C	0.0120948	0.00576574	0.0121414	0.00443071
N:T[C>T]G	0.00273556	0.00643027	0.00380613	0.0011066
N:T[C>T]T	0.0171947	0.00706605	0.00782541	0.00130133
N:T[T>A]A	0.00572915	0.0131123	0.00660425	0.00132887
N:T[T>A]C	0.0018508	0.00670817	0.00309947	0.00134822
N:T[T>A]G	0.00449545	0.00701162	0.00316287	0.00205562
N:T[T>A]T	0.00436144	0.0180912	0.0121954	0.00158947
N:T[T>C]A	0.0237855	0.0661956	0.00581204	0.00123766
N:T[T>C]C	0.00317162	0.0102553	0.00341965	0.00216035
N:T[T>C]G	0.00851116	0.00795211	0.00126508	0.00273098
N:T[T>C]T	0.00957306	0.00838146	0.00944153	0.00310426
N:T[T>G]A	0.00133576	0.037526	0.00250862	1.88042e-07
N:T[T>G]C	0.0002402	0.00855835	0.000507779	0.000261106
N:T[T>G]G	0.00110365	0.00859908	0.00212488	0.000154933
N:T[T>G]T	0.00124764	0.0347692	0.00168191	0.000120879
