# Supplementary material for: Uncovering novel mutational signatures by de novo extraction with SigProfilerExtractor
Source: Cell Genom. 2022 Sep 23;2(11):100179. doi: 10.1016/j.xgen.2022.100179 (PMC9646490; doi:10.1016/j.xgen.2022.100179)
Supplement: Table S8. Sources of somatic mutation data for 4,643 whole-genome-sequenced and 19,184 whole-exome-sequenced human cancers, related to STAR Methods — Project codes and/or digital object identifiers (DOI) and PubMed IDs (PMID) for the original publications are listed for every cohort. [file mmc9.xlsx]

## Sheet: Table S8
Table S8. Sources of somatic mutation data for 4,643 whole-genome sequenced and 19,184 whole-exome sequenced human cancers, Related to STAR Methods.
Project codes and/or digital object identifiers (DOI) and PubMed IDs (PMID) for the original publications are listed for every cohort.
Cohort	Data Type	Numbered Reference	Complete Reference	DOI	PMID	Project Code	Link
PCAWG	WGS	59	ICGC/TCGA Pan-Cancer Analysis of Whole Genomes Consortium (2020). Pan-cancer analysis of whole genomes. Nature 578, 82–93. https://doi.org/10.1038/s41586-020-1969-6.	10.1038/s41586-020-1969-6	32025007	PCAWG	https://dcc.icgc.org/pcawg
Extended	WGS	60	Royer-Bertrand, B., Torsello, M., Rimoldi, D., El Zaoui, I., Cisarova, K., Pescini-Gobert, R., Raynaud, F., Zografos, L., Schalenbourg, A., Speiser, D., et al. (2016). Comprehensive genetic landscape of uveal melanoma by whole-genome sequencing. Am. J. Hum. Genet. 99, 1190–1198. https://doi.org/10.1016/j.ajhg.2016.09.008.	10.1016/j.ajhg.2016.09.008	27745836	-	https://doi.org/10.1016/j.ajhg.2016.09.008
Extended	WGS	61	Nik-Zainal, S., Alexandrov, L.B., Wedge, D.C., Van Loo, P., Greenman, C.D., Raine, K., Jones, D., Hinton, J., Marshall, J., Stebbings, L.A., et al. (2012). Mutational processes molding the genomes of 21 breast cancers. Cell 149, 979–993. https://doi.org/10.1016/j.cell.2012.04.024.	10.1016/j.cell.2012.04.024	22608084	-	https://doi.org/10.1016/j.cell.2012.04.024
Extended	WGS	62	Welch, J.S., Ley, T.J., Link, D.C., Miller, C.A., Larson, D.E., Koboldt, D.C., Wartman, L.D., Lamprecht, T.L., Liu, F., Xia, J., et al. (2012). The origin and evolution of mutations in acute myeloid leukemia. Cell 150, 264–278. https://doi.org/10.1016/j.cell.2012.06.023.	10.1016/j.cell.2012.06.023	22817890	-	https://doi.org/10.1016/j.cell.2012.06.023
Extended	WGS	63	Imielinski, M., Berger, A.H., Hammerman, P.S., Hernandez, B., Pugh, T.J., Hodis, E., Cho, J., Suh, J., Capelletti, M., Sivachenko, A., et al. (2012). Mapping the hallmarks of lung adenocarcinoma with massively parallel sequencing. Cell 150, 1107–1120. https://doi.org/10.1016/j.cell.2012.08.029.	10.1016/j.cell.2012.08.029	22980975	-	https://doi.org/10.1016/j.cell.2012.08.029
Extended	WGS	64	Berger, M.F., Lawrence, M.S., Demichelis, F., Drier, Y., Cibulskis, K., Sivachenko, A.Y., Sboner, A., Esgueva, R., Pflueger, D., Sougnez, C., et al. (2011). The genomic complexity of primary human prostate cancer. Nature 470, 214–220. https://doi.org/10.1038/nature09744.	10.1038/nature09744	21307934	-	https://doi.org/10.1038/nature09744
Extended	WGS	65	Ding, L., Ley, T.J., Larson, D.E., Miller, C.A., Koboldt, D.C., Welch, J.S., Ritchey, J.K., Young, M.A., Lamprecht, T., McLellan, M.D., et al. (2012). Clonal evolution in relapsed acute myeloid leukaemia revealed by whole-genome sequencing. Nature 481, 506–510. https://doi.org/10.1038/nature10738.	10.1038/nature10738	22237025	-	https://doi.org/10.1038/nature10738
Extended	WGS	66	Robinson, G., Parker, M., Kranenburg, T.A., Lu, C., Chen, X., Ding, L., Phoenix, T.N., Hedlund, E., Wei, L., Zhu, X., et al. (2012). Novel mutations target distinct subgroups of medulloblastoma. Nature 488, 43–48. https://doi.org/10.1038/nature11213.	10.1038/nature11213	22722829	-	https://doi.org/10.1038/nature11213
Extended	WGS	6	Alexandrov, L.B., Australian Pancreatic Cancer Genome Initiative, Nik-Zainal, S., Wedge, D.C., Aparicio, S.A.J.R., Behjati, S., Biankin, A.V., Bignell, G.R., Bolli, N., Borg, A., et al. (2013). Signatures of mutational processes in human cancer. Nature 500, 415–421. https://doi.org/10.1038/nature12477.	10.1038/nature12477	23945592	-	https://doi.org/10.1038/nature12477
Extended	WGS	67	Nik-Zainal, S., Davies, H., Staaf, J., Ramakrishna, M., Glodzik, D., Zou, X., Martincorena, I., Alexandrov, L.B., Martin, S., Wedge, D.C., et al. (2016). Landscape of somatic mutations in 560 breast cancer whole-genome sequences. Nature 534, 47–54. https://doi.org/10.1038/nature17676.	10.1038/nature17676	27135926	-	https://doi.org/10.1038/nature17676
Extended	WGS	68	Love, C., Sun, Z., Jima, D., Li, G., Zhang, J., Miles, R., Richards, K.L., Dunphy, C.H., Choi, W.W.L., Srivastava, G., et al. (2012). The genetic landscape of mutations in Burkitt lymphoma. Nat. Genet. 44, 1321–1325. https://doi.org/10.1038/ng.2468.	10.1038/ng.2468	23143597	-	https://doi.org/10.1038/ng.2468
Extended	WGS	69	Zhang, J., Wu, G., Miller, C.P., Tatevossian, R.G., Dalton, J.D., Tang, B., Orisme, W., Punchihewa, C., Parker, M., Qaddoumi, I., et al. (2013). Whole-genome sequencing identifies genetic alterations in pediatric low-grade gliomas. Nat. Genet. 45, 602–612. https://doi.org/10.1038/ng.2611.	10.1038/ng.2611	23583981	-	https://doi.org/10.1038/ng.2611
Extended	WGS	70	Sato, Y., Yoshizato, T., Shiraishi, Y., Maekawa, S., Okuno, Y., Kamura, T., Shimamura, T., Sato-Otsubo, A., Nagae, G., Suzuki, H., et al. (2013). Integrated molecular analysis of clear-cell renal cell carcinoma. Nat. Genet. 45, 860–867. https://doi.org/10.1038/ng.2699.	10.1038/ng.2699	23797736	-	https://doi.org/10.1038/ng.2699
Extended	WGS	71	Behjati, S., Tarpey, P.S., Presneau, N., Scheipl, S., Pillay, N., Van Loo, P., Wedge, D.C., Cooke, S.L., Gundem, G., Davies, H., et al. (2013). Distinct H3F3A and H3F3B driver mutations define chondroblastoma and giant cell tumor of bone. Nat. Genet. 45, 1479–1482. https://doi.org/10.1038/ng.2814.	10.1038/ng.2814	24162739	-	https://doi.org/10.1038/ng.2814
Extended	WGS	72	Behjati, S., Tarpey, P.S., Sheldon, H., Martincorena, I., Van Loo, P., Gundem, G., Wedge, D.C., Ramakrishna, M., Cooke, S.L., Pillay, N., et al. (2014). Recurrent PTPRB and PLCG1 mutations in angiosarcoma. Nat. Genet. 46, 376–379. https://doi.org/10.1038/ng.2921.	10.1038/ng.2921	24633157	-	https://doi.org/10.1038/ng.2921
Extended	WGS	73	Wu, G., Diaz, A.K., Paugh, B.S., Rankin, S.L., Ju, B., Li, Y., Zhu, X., Qu, C., Chen, X., Zhang, J., et al. (2014). The genomic landscape of diffuse intrinsic pontine glioma and pediatric non-brainstem high-grade glioma. Nat. Genet. 46, 444–450. https://doi.org/10.1038/ng.2938.	10.1038/ng.2938	24705251	-	https://doi.org/10.1038/ng.2938
Extended	WGS	43	Wang, K., Yuen, S.T., Xu, J., Lee, S.P., Yan, H.H.N., Shi, S.T., Siu, H.C., Deng, S., Chu, K.M., Law, S., et al. (2014). Whole-genome sequencing and comprehensive molecular profiling identify new driver mutations in gastric cancer. Nat. Genet. 46, 573–582. https://doi.org/10.1038/ng.2983.	10.1038/ng.2983	24816253	-	https://doi.org/10.1038/ng.2983
Extended	WGS	74	Fujimoto, A., Furuta, M., Totoki, Y., Tsunoda, T., Kato, M., Shiraishi, Y., Tanaka, H., Taniguchi, H., Kawakami, Y., Ueno, M., et al. (2016). Whole-genome mutational landscape and characterization of noncoding and structural mutations in liver cancer. Nat. Genet. 48, 500–509. https://doi.org/10.1038/ng.3547.	10.1038/ng.3547	27064257	-	https://doi.org/10.1038/ng.3547
Extended	WGS	75	Walter, M.J., Shen, D., Ding, L., Shao, J., Koboldt, D.C., Chen, K., Larson, D.E., McLellan, M.D., Dooling, D., Abbott, R., et al. (2012). Clonal architecture of secondary acute myeloid leukemia. N. Engl. J. Med. 366, 1090–1098. https://doi.org/10.1056/NEJMoa1106968.	10.1056/NEJMoa1106968	22417201	-	https://doi.org/10.1056/NEJMoa1106968
Extended	WGS	76	Roberts, K.G., Li, Y., Payne-Turner, D., Harvey, R.C., Yang, Y.-L., Pei, D., McCastlain, K., Ding, L., Lu, C., Song, G., et al. (2014). Targetable kinase-activating lesions in ph-like acute lymphoblastic leukemia. N. Engl. J. Med. 371, 1005–1015. https://doi.org/10.1056/nejmoa1403088.	10.1056/NEJMoa1403088	25207766	-	https://doi.org/10.1056/NEJMoa1403088
Extended	WGS	77	Beà, S., Valdés-Mas, R., Navarro, A., Salaverria, I., Martín-Garcia, D., Jares, P., Giné, E., Pinyol, M., Royo, C., Nadeu, F., et al. (2013). Landscape of somatic mutations and clonal evolution in mantle cell lymphoma. Proc. Natl. Acad. Sci. U. S. A. 110, 18250–18255. https://doi.org/10.1073/pnas.1314608110.	10.1073/pnas.1314608110	24145436	-	https://doi.org/10.1073/pnas.1314608110
Extended	WGS	78	Kan, Z., Zheng, H., Liu, X., Li, S., Barber, T.D., Gong, Z., Gao, H., Hao, K., Willard, M.D., Xu, J., et al. (2013). Whole-genome sequencing identifies recurrent mutations in hepatocellular carcinoma. Genome Res. 23, 1422–1433. https://doi.org/10.1101/gr.154492.113.	10.1101/gr.154492.113	23788652	-	https://doi.org/10.1101/gr.154492.113
Extended	WGS	79	Tirode, F., Surdez, D., Ma, X., Parker, M., Le Deley, M.C., Bahrami, A., Zhang, Z., Lapouble, E., Grossetête-Lalami, S., Rusch, M., et al. (2014). Genomic landscape of Ewing sarcoma defines an aggressive subtype with co-association of STAG2 and TP53 mutations. Cancer Discov. 4, 1342–1353. https://doi.org/10.1158/2159-8290.CD-14-0622.	10.1158/2159-8290.CD-14-0622	25223734	-	https://doi.org/10.1158/2159-8290.CD-14-0622
Extended	WGS	80	Jusakul, A., Cutcutache, I., Yong, C.H., Lim, J.Q., Huang, M.N., Padmanabhan, N., Nellore, V., Kongpetch, S., Ng, A.W.T., Ng, L.M., et al. (2017). Whole-genome and epigenomic landscapes of etiologically distinct subtypes of cholangiocarcinoma. Cancer Discov. 7, 1116–1135. https://doi.org/10.1158/2159-8290.CD-17-0368.	10.1158/2159-8290.CD-17-0368	28667006	-	https://doi.org/10.1158/2159-8290.CD-17-0368
Extended	WGS	81	Cho, J., Bass, A.J., Lawrence, M.S., Cibulskis, K., Cho, A., Lee, S.-N., Yamauchi, M., Wagle, N., Pochanard, P., Kim, N., et al. (2014). Colon cancer-derived oncogenic EGFR G724S mutant identified by whole genome sequence analysis is dependent on asymmetric dimerization and sensitive to cetuximab. Mol. Cancer 13, 141. https://doi.org/10.1186/1476-4598-13-141.	10.1186/1476-4598-13-141	24894453	-	https://doi.org/10.1186/1476-4598-13-141
Extended	WGS	82	Johansson, P., Aoude, L.G., Wadt, K., Glasson, W.J., Warrier, S.K., Hewitt, A.W., Kiilgaard, J.F., Heegaard, S., Isaacs, T., Franchina, M., et al. (2016). Deep sequencing of uveal melanoma identifies a recurrent mutation in PLCB4. Oncotarget 7, 4624–4631. https://doi.org/10.18632/oncotarget.6614.	10.18632/oncotarget.6614	26683228	-	https://doi.org/10.18632/oncotarget.6614
Extended	WGS	79	Tirode, F., Surdez, D., Ma, X., Parker, M., Le Deley, M.C., Bahrami, A., Zhang, Z., Lapouble, E., Grossetête-Lalami, S., Rusch, M., et al. (2014). Genomic landscape of Ewing sarcoma defines an aggressive subtype with co-association of STAG2 and TP53 mutations. Cancer Discov. 4, 1342–1353. https://doi.org/10.1158/2159-8290.CD-14-0622.	10.1158/2159-8290.CD-14-0622	25223734	ICGC BOCA-FR	https://dcc.icgc.org/projects/BOCA-FR
Extended	WGS	83	Ramsay, A.J., Martínez-Trillos, A., Jares, P., Rodríguez, D., Kwarciak, A., and Quesada, V. (2013). Next-generation sequencing reveals the secrets of the chronic lymphocytic leukemia genome. Clin. Transl. Oncol. 15, 3–8. https://doi.org/10.1007/s12094-012-0922-z.	10.1007/s12094-012-0922-z	22911550	ICGC CLLE-ES	https://dcc.icgc.org/projects/CLLE-ES
Extended	WGS	-	-	-	-	ICGC COCA-CN	https://dcc.icgc.org/projects/COCA-CN
Extended	WGS	-	-	-	-	ICGC ESAD-UK	https://dcc.icgc.org/projects/ESAD-UK
Extended	WGS	-	-	-	-	ICGC LAML-KR	https://dcc.icgc.org/projects/LAML-KR
Extended	WGS	-	-	-	-	ICGC LICA-FR	https://dcc.icgc.org/projects/LICA-FR
Extended	WGS	-	-	-	-	ICGC LINC-JP	https://dcc.icgc.org/projects/LINC-JP
Extended	WGS	-	-	-	-	ICGC LIRI-JP	https://dcc.icgc.org/projects/LIRI-JP
Extended	WGS	84	Richter, J., Schlesner, M., Hoffmann, S., Kreuz, M., Leich, E., Burkhardt, B., Rosolowski, M., Ammerpohl, O., Wagener, R., Bernhart, S.H., et al. (2012). Recurrent mutation of the ID3 gene in Burkitt lymphoma identified by integrated genome, exome and transcriptome sequencing. Nat. Genet. 44, 1316–1320. https://doi.org/10.1038/ng.2469.	10.1038/ng.2469	23143595	ICGC MALY-DE	https://dcc.icgc.org/projects/MALY-DE
Extended	WGS	-	-	-	-	ICGC MELA-AU	https://dcc.icgc.org/projects/MELA-AU
Extended	WGS	-	-	-	-	ICGC OV-AU	https://dcc.icgc.org/projects/OV-AU
Extended	WGS	85	Scarlett, C.J., Salisbury, E.L., Biankin, A.V., and Kench, J. (2011). Precursor lesions in pancreatic cancer: morphological and molecular pathology. Pathology 43, 183–200. https://doi.org/10.1097/PAT.0b013e3283445e3a.	10.1097/PAT.0b013e3283445e3a	21436628	ICGC PACA-AU	https://dcc.icgc.org/projects/PACA-AU
Extended	WGS	-	-	-	-	ICGC PACA-CA	https://dcc.icgc.org/projects/PACA-CA
Extended	WGS	-	-	-	-	ICGC PAEN-IT	https://dcc.icgc.org/projects/PAEN-IT
Extended	WGS	-	-	-	-	ICGC PAEN-AU	https://dcc.icgc.org/projects/PAEN-AU
Extended	WGS	86	Rausch, T., Jones, D.T., Zapatka, M., Stutz, A.M., Zichner, T., Weischenfeldt, J., Jager, N., Remke, M., Shih, D., Northcott, P.A., et al. (2012). Genome sequencing of pediatric medulloblastoma links catastrophic DNA rearrangements with TP53 mutations. Cell 148, 59-71. https://doi.org/10.1016/j.cell.2011.12.013.	10.1016/j.cell.2011.12.013	22265402	ICGC PBCA-DE	https://dcc.icgc.org/projects/PBCA-DE
Extended	WGS	-	-	-	-	ICGC PRAD-CA	https://dcc.icgc.org/projects/PRAD-CA
Extended	WGS	-	-	-	-	ICGC PRAD-UK	https://dcc.icgc.org/projects/PRAD-UK
Extended	WGS	-	-	-	-	ICGC RECA-EU	https://dcc.icgc.org/projects/RECA-EU
Extended	WGS	-	-	-	-	ICGC SKCA-BR	https://dcc.icgc.org/projects/SKCA-BR
Extended	WES	41	Ellrott, K., Bailey, M.H., Saksena, G., Covington, K.R., Kandoth, C., Stewart, C., Hess, J., Ma, S., Chiotti, K.E., McLellan, M., et al. (2018). Scalable open science approach for mutation calling of tumor exomes using multiple genomic pipelines. Cell Syst. 6, 271-281.e7. https://doi.org/10.1016/j.cels.2018.03.002.	10.1016/j.cels.2018.03.002	29596782	TCGA MC3	sftp://tcgaftps.nci.nih.gov/tcgajamboree/mc3/pancan.merged.v0.2.7.PUBLIC.maf.gz
Extended	WES	87	Zhao, Y., Yang, J., Chen, Z., Gao, Z., Zhou, F., Li, X., Li, J., Shi, S., Feng, X., Sun, N., et al. (2014). Identification of somatic alterations in stage I lung adenocarcinomas by next-generation sequencing: Early-Stage Lung Cancer Mutation Signature. Genes Chromosomes Cancer 53, 289–298. https://doi.org/10.1002/gcc.22138.	10.1002/gcc.22138	24449147	-	https://doi.org/10.1002/gcc.22138
Extended	WES	88	Duns, G., Hofstra, R.M.W., Sietzema, J.G., Hollema, H., van Duivenbode, I., Kuik, A., Giezen, C., Jan, O., Bergsma, J.J., Bijnen, H., et al. (2012). Targeted exome sequencing in clear cell renal cell carcinoma tumors suggests aberrant chromatin regulation as a crucial step in ccRCC development. Hum. Mutat. 33, 1059–1062. https://doi.org/10.1002/humu.22090.	10.1002/humu.22090	22461374	-	https://doi.org/10.1002/humu.22090
Extended	WES	89	Arai, E., Sakamoto, H., Ichikawa, H., Totsuka, H., Chiku, S., Gotoh, M., Mori, T., Nakatani, T., Ohnami, S., Nakagawa, T., et al. (2014). Multilayer-omics analysis of renal cell carcinoma, including the whole exome, methylome and transcriptome: Multilayer-Omics Analysis of RCC. Int. J. Cancer 135, 1330–1342. https://doi.org/10.1002/ijc.28768.	10.1002/ijc.28768	24504440	-	https://doi.org/10.1002/ijc.28768
Extended	WES	90	Samman, M., Wood, H.M., Conway, C., Stead, L., Daly, C., Chalkley, R., Berri, S., Senguven, B., Ross, L., Egan, P., et al. (2015). A novel genomic signature reclassifies an oral cancer subtype: Oral verrucous carcinoma genomic signature. Int. J. Cancer 137, 2364–2373. https://doi.org/10.1002/ijc.29615.	10.1002/ijc.29615	26014678	-	https://doi.org/10.1002/ijc.29615
Extended	WES	91	Al-Hebshi, N.N., Li, S., Nasher, A.T., El-Setouhy, M., Alsanosi, R., Blancato, J., and Loffredo, C. (2016). Exome sequencing of oral squamous cell carcinoma in users of Arabian snuff reveals novel candidates for driver genes. Int. J. Cancer 139, 363–372. https://doi.org/10.1002/ijc.30068.	10.1002/ijc.30068	26934577	-	https://doi.org/10.1002/ijc.30068
Extended	WES	92	Yip, S., Butterfield, Y.S., Morozova, O., Chittaranjan, S., Blough, M.D., An, J., Birol, I., Chesnelong, C., Chiu, R., Chuah, E., et al. (2012). Concurrent CIC mutations, IDH mutations, and 1p/19q loss distinguish oligodendrogliomas from other cancers. J. Pathol. 226, 7–16. https://doi.org/10.1002/path.2995.	10.1002/path.2995	22072542	-	https://doi.org/10.1002/path.2995
Extended	WES	93	Jones, S., Wang, T.-L., Kurman, R.J., Nakayama, K., Velculescu, V.E., Vogelstein, B., Kinzler, K.W., Papadopoulos, N., and Shih, I.-M. (2012). Low-grade serous carcinomas of the ovary contain very few point mutations: Low-grade serous carcinomas of the ovary contain very few point mutations. J. Pathol. 226, 413–420. https://doi.org/10.1002/path.3967.	10.1002/path.3967	22102435	-	https://doi.org/10.1002/path.3967
Extended	WES	94	Castellarin, M., Milne, K., Zeng, T., Tse, K., Mayo, M., Zhao, Y., Webb, J.R., Watson, P.H., Nelson, B.H., and Holt, R.A. (2013). Clonal evolution of high-grade serous ovarian carcinoma from primary to recurrent disease: Genomic evolution of ovarian cancer. J. Pathol. 229, 515–524. https://doi.org/10.1002/path.4105.	10.1002/path.4105	22996961	-	https://doi.org/10.1002/path.4105
Extended	WES	95	Bashashati, A., Ha, G., Tone, A., Ding, J., Prentice, L.M., Roth, A., Rosner, J., Shumansky, K., Kalloger, S., Senz, J., et al. (2013). Distinct evolutionary trajectories of primary high-grade serous ovarian cancers revealed through spatial mutational profiling: Evolutionary trajectories of ovarian cancers. J. Pathol. 231, 21–34. https://doi.org/10.1002/path.4230.	10.1002/path.4230	23780408	-	https://doi.org/10.1002/path.4230
Extended	WES	96	Chong, I.Y., Cunningham, D., Barber, L.J., Campbell, J., Chen, L., Kozarewa, I., Fenwick, K., Assiotis, I., Guettler, S., Garcia-Murillas, I., et al. (2013). The genomic landscape of oesophagogastric junctional adenocarcinoma: Exome sequencing of OGJ. J. Pathol. 231, 301–310. https://doi.org/10.1002/path.4247.	10.1002/path.4247	24308032	-	https://doi.org/10.1002/path.4247
Extended	WES	97	Szuhai, K., de Jong, D., Leung, W.Y., Fletcher, C.D.M., and Hogendoorn, P.C.W. (2014). Transactivating mutation of the MYOD1 gene is a frequent event in adult spindle cell rhabdomyosarcoma: MYOD1 mutation in adult spindle cell rhabdomyosarcoma. J. Pathol. 232, 300–307. https://doi.org/10.1002/path.4307.	10.1002/path.4307	24272621	-	https://doi.org/10.1002/path.4307
Extended	WES	98	Jiao, Y., Yonescu, R., Offerhaus, G.J.A., Klimstra, D.S., Maitra, A., Eshleman, J.R., Herman, J.G., Poh, W., Pelosof, L., Wolfgang, C.L., et al. (2014). Whole-exome sequencing of pancreatic neoplasms with acinar differentiation: Sequencing of pancreatic neoplasms with acinar differentiation. J. Pathol. 232, 428–435. https://doi.org/10.1002/path.4310.	10.1002/path.4310	24293293	-	https://doi.org/10.1002/path.4310
Extended	WES	99	Kim, T.-M., Jung, S.-H., Baek, I.-P., Lee, S.-H., Choi, Y.-J., Lee, J.-Y., Chung, Y.-J., and Lee, S.-H. (2014). Regional biases in mutation screening due to intratumoural heterogeneity of prostate cancer: Genetic intratumoural heterogeneity in unifocal prostate cancer. J. Pathol. 233, 425–435. https://doi.org/10.1002/path.4380.	10.1002/path.4380	24870262	-	https://doi.org/10.1002/path.4380
Extended	WES	100	Flynn, A., Benn, D., Clifton-Bligh, R., Robinson, B., Trainer, A.H., James, P., Hogg, A., Waldeck, K., George, J., Li, J., et al. (2015). The genomic landscape of phaeochromocytoma: The genomic landscape of phaeochromocytoma. J. Pathol. 236, 78–89. https://doi.org/10.1002/path.4503.	10.1002/path.4503	25545346	-	https://doi.org/10.1002/path.4503
Extended	WES	101	Demeure, M.J., Aziz, M., Rosenberg, R., Gurley, S.D., Bussey, K.J., and Carpten, J.D. (2014). Whole-genome sequencing of an aggressive BRAF wild-type papillary thyroid cancer identified EML4-ALK translocation as a therapeutic target. World J. Surg. 38, 1296–1305. https://doi.org/10.1007/s00268-014-2485-3.	10.1007/s00268-014-2485-3	24633422	-	https://doi.org/10.1007/s00268-014-2485-3
Extended	WES	102	Reuss, D.E., Piro, R.M., Jones, D.T.W., Simon, M., Ketter, R., Kool, M., Becker, A., Sahm, F., Pusch, S., Meyer, J., et al. (2013). Secretory meningiomas are defined by combined KLF4 K409Q and TRAF7 mutations. Acta Neuropathol. 125, 351–358. https://doi.org/10.1007/s00401-013-1093-x.	10.1007/s00401-013-1093-x	23404370	-	https://doi.org/10.1007/s00401-013-1093-x
Extended	WES	103	Schweizer, L., Koelsche, C., Sahm, F., Piro, R.M., Capper, D., Reuss, D.E., Pusch, S., Habel, A., Meyer, J., Göck, T., et al. (2013). Meningeal hemangiopericytoma and solitary fibrous tumors carry the NAB2-STAT6 fusion and can be diagnosed by nuclear expression of STAT6 protein. Acta Neuropathol. 125, 651–658. https://doi.org/10.1007/s00401-013-1117-6.	10.1007/s00401-013-1117-6	23575898	-	https://doi.org/10.1007/s00401-013-1117-6
Extended	WES	104	Zhang, L., Zhou, Y., Cheng, C., Cui, H., Cheng, L., Kong, P., Wang, J., Li, Y., Chen, W., Song, B., et al. (2015). Genomic analyses reveal mutational signatures and frequently altered genes in esophageal squamous cell carcinoma. Am. J. Hum. Genet. 96, 597–611. https://doi.org/10.1016/j.ajhg.2015.02.017.	10.1016/j.ajhg.2015.02.017	25839328	-	https://doi.org/10.1016/j.ajhg.2015.02.017
Extended	WES	105	Babushok, D.V., Perdigones, N., Perin, J.C., Olson, T.S., Ye, W., Roth, J.J., Lind, C., Cattier, C., Li, Y., Hartung, H., et al. (2015). Emergence of clonal hematopoiesis in the majority of patients with acquired aplastic anemia. Cancer Genet. 208, 115–128. https://doi.org/10.1016/j.cancergen.2015.01.007.	10.1016/j.cancergen.2015.01.007	25800665	-	https://doi.org/10.1016/j.cancergen.2015.01.007
Extended	WES	106	Roberts, K.G., Morin, R.D., Zhang, J., Hirst, M., Zhao, Y., Su, X., Chen, S.-C., Payne-Turner, D., Churchman, M.L., Harvey, R.C., et al. (2012). Genetic alterations activating kinase and cytokine receptor signaling in high-risk acute lymphoblastic leukemia. Cancer Cell 22, 153–166. https://doi.org/10.1016/j.ccr.2012.06.005.	10.1016/j.ccr.2012.06.005	22897847	-	https://doi.org/10.1016/j.ccr.2012.06.005
Extended	WES	107	Chen, X., Stewart, E., Shelat, A.A., Qu, C., Bahrami, A., Hatley, M., Wu, G., Bradley, C., McEvoy, J., Pappo, A., et al. (2013). Targeting oxidative stress in embryonal rhabdomyosarcoma. Cancer Cell 24, 710–724. https://doi.org/10.1016/j.ccr.2013.11.002.	10.1016/j.ccr.2013.11.002	24332040	-	https://doi.org/10.1016/j.ccr.2013.11.002
Extended	WES	108	Xu, X., Hou, Y., Yin, X., Bao, L., Tang, A., Song, L., Li, F., Tsang, S., Wu, K., Wu, H., et al. (2012). Single-cell exome sequencing reveals single-nucleotide mutation characteristics of a kidney tumor. Cell 148, 886–895. https://doi.org/10.1016/j.cell.2012.02.025.	10.1016/j.cell.2012.02.025	22385958	-	https://doi.org/10.1016/j.cell.2012.02.025
Extended	WES	109	Hodis, E., Watson, I.R., Kryukov, G.V., Arold, S.T., Imielinski, M., Theurillat, J.-P., Nickerson, E., Auclair, D., Li, L., Place, C., et al. (2012). A landscape of driver mutations in melanoma. Cell 150, 251–263. https://doi.org/10.1016/j.cell.2012.06.024.	10.1016/j.cell.2012.06.024	22817889	-	https://doi.org/10.1016/j.cell.2012.06.024
Extended	WES	63	Imielinski, M., Berger, A.H., Hammerman, P.S., Hernandez, B., Pugh, T.J., Hodis, E., Cho, J., Suh, J., Capelletti, M., Sivachenko, A., et al. (2012). Mapping the hallmarks of lung adenocarcinoma with massively parallel sequencing. Cell 150, 1107–1120. https://doi.org/10.1016/j.cell.2012.08.029.	10.1016/j.cell.2012.08.029	22980975	-	https://doi.org/10.1016/j.cell.2012.08.029
Extended	WES	110	Landau, D.A., Carter, S.L., Stojanov, P., McKenna, A., Stevenson, K., Lawrence, M.S., Sougnez, C., Stewart, C., Sivachenko, A., Wang, L., et al. (2013). Evolution and impact of subclonal mutations in chronic lymphocytic leukemia. Cell 152, 714–726. https://doi.org/10.1016/j.cell.2013.01.019.	10.1016/j.cell.2013.01.019	23415222	-	https://doi.org/10.1016/j.cell.2013.01.019
Extended	WES	111	Pasqualucci, L., Khiabanian, H., Fangazio, M., Vasishtha, M., Messina, M., Holmes, A.B., Ouillette, P., Trifonov, V., Rossi, D., Tabbò, F., et al. (2014). Genetics of follicular lymphoma transformation. Cell Rep. 6, 130–140. https://doi.org/10.1016/j.celrep.2013.12.027.	10.1016/j.celrep.2013.12.027	24388756	-	https://doi.org/10.1016/j.celrep.2013.12.027
Extended	WES	112	Chen, X., Bahrami, A., Pappo, A., Easton, J., Dalton, J., Hedlund, E., Ellison, D., Shurtleff, S., Wu, G., Wei, L., et al. (2014). Recurrent somatic structural variations contribute to tumorigenesis in pediatric osteosarcoma. Cell Rep. 7, 104–112. https://doi.org/10.1016/j.celrep.2014.03.003.	10.1016/j.celrep.2014.03.003	24703847	-	https://doi.org/10.1016/j.celrep.2014.03.003
Extended	WES	113	Nordentoft, I., Lamy, P., Birkenkamp-Demtröder, K., Shumansky, K., Vang, S., Hornshøj, H., Juul, M., Villesen, P., Hedegaard, J., Roth, A., et al. (2014). Mutational context and diverse clonal development in early and late bladder cancer. Cell Rep. 7, 1649–1663. https://doi.org/10.1016/j.celrep.2014.04.038.	10.1016/j.celrep.2014.04.038	24835989	-	https://doi.org/10.1016/j.celrep.2014.04.038
Extended	WES	114	Lindberg, J., Mills, I.G., Klevebring, D., Liu, W., Neiman, M., Xu, J., Wikström, P., Wiklund, P., Wiklund, F., Egevad, L., et al. (2013). The mitochondrial and autosomal mutation landscapes of prostate cancer. Eur. Urol. 63, 702–708. https://doi.org/10.1016/j.eururo.2012.11.053.	10.1016/j.eururo.2012.11.053	23265383	-	https://doi.org/10.1016/j.eururo.2012.11.053
Extended	WES	115	Cutcutache, I., Suzuki, Y., Tan, I.B., Ramgopal, S., Zhang, S., Ramnarayanan, K., Gan, A., Lee, H.H., Tay, S.T., Ooi, A., et al. (2015). Exome-wide sequencing shows low mutation rates and identifies novel mutated genes in seminomas. Eur. Urol. 68, 77–83. https://doi.org/10.1016/j.eururo.2014.12.040.	10.1016/j.eururo.2014.12.040	25597018	-	https://doi.org/10.1016/j.eururo.2014.12.040
Extended	WES	116	Brabrand, S., Johannessen, B., Axcrona, U., Kraggerud, S.M., Berg, K.G., Bakken, A.C., Bruun, J., Fosså, S.D., Lothe, R.A., Lehne, G., et al. (2015). Exome sequencing of bilateral testicular germ cell tumors suggests independent development lineages. Neoplasia 17, 167–174. https://doi.org/10.1016/j.neo.2014.12.005.	10.1016/j.neo.2014.12.005	25748235	-	https://doi.org/10.1016/j.neo.2014.12.005
Extended	WES	117	Leich, E., Weißbach, S., Klein, H.-U., Grieb, T., Pischimarov, J., Stühmer, T., Chatterjee, M., Steinbrunn, T., Langer, C., Eilers, M., et al. (2013). Multiple myeloma is affected by multiple and heterogeneous somatic mutations in adhesion- and receptor tyrosine kinase signaling molecules. Blood Cancer J. 3, e102. https://doi.org/10.1038/bcj.2012.47.	10.1038/bcj.2012.47	23396385	-	https://doi.org/10.1038/bcj.2012.47
Extended	WES	118	Menezes, J., Salgado, R.N., Acquadro, F., Gómez-López, G., Carralero, M.C., Barroso, A., Mercadillo, F., Espinosa-Hevia, L., Talavera-Casañas, J.G., Pisano, D.G., et al. (2013). ASXL1, TP53 and IKZF3 mutations are present in the chronic phase and blast crisis of chronic myeloid leukemia. Blood Cancer J. 3, e157. https://doi.org/10.1038/bcj.2013.54.	10.1038/bcj.2013.54	24212482	-	https://doi.org/10.1038/bcj.2013.54
Extended	WES	119	Menezes, J., Makishima, H., Gomez, I., Acquadro, F., Gómez-López, G., Graña, O., Dopazo, A., Alvarez, S., Trujillo, M., Pisano, D.G., et al. (2013). CSF3R T618I co-occurs with mutations of splicing and epigenetic genes and with a new PIM3 truncated fusion gene in chronic neutrophilic leukemia. Blood Cancer J. 3, e158. https://doi.org/10.1038/bcj.2013.55.	10.1038/bcj.2013.55	24212483	-	https://doi.org/10.1038/bcj.2013.55
Extended	WES	120	Lasho, T.L., Finke, C.M., Zblewski, D., Patnaik, M., Ketterling, R.P., Chen, D., Hanson, C.A., Tefferi, A., and Pardanani, A. (2015). Novel recurrent mutations in ethanolamine kinase 1 (ETNK1) gene in systemic mastocytosis with eosinophilia and chronic myelomonocytic leukemia. Blood Cancer J. 5, e275. https://doi.org/10.1038/bcj.2014.94.	10.1038/bcj.2014.94	25615281	-	https://doi.org/10.1038/bcj.2014.94
Extended	WES	121	Yu, C., Yu, J., Yao, X., Wu, W.K.K., Lu, Y., Tang, S., Li, X., Bao, L., Li, X., Hou, Y., et al. (2014). Discovery of biclonal origin and a novel oncogene SLC12A5 in colon cancer by single-cell sequencing. Cell Res. 24, 701–712. https://doi.org/10.1038/cr.2014.43.	10.1038/cr.2014.43	24699064	-	https://doi.org/10.1038/cr.2014.43
Extended	WES	122	Emmerich, D., Zemojtel, T., Hecht, J., Krawitz, P., Spielmann, M., Kühnisch, J., Kobus, K., Osswald, M., Heinrich, V., Berlien, P., et al. (2015). Somatic neurofibromatosis type 1 (NF1) inactivation events in cutaneous neurofibromas of a single NF1 patient. Eur. J. Hum. Genet. 23, 870–873. https://doi.org/10.1038/ejhg.2014.210.	10.1038/ejhg.2014.210	25293717	-	https://doi.org/10.1038/ejhg.2014.210
Extended	WES	123	Greif, P.A., Yaghmaie, M., Konstandin, N.P., Ksienzyk, B., Alimoghaddam, K., Ghavamzadeh, A., Hauser, A., Graf, A., Krebs, S., Blum, H., et al. (2011). Somatic mutations in acute promyelocytic leukemia (APL) identified by exome sequencing. Leukemia 25, 1519–1522. https://doi.org/10.1038/leu.2011.114.	10.1038/leu.2011.114	21606962	-	https://doi.org/10.1038/leu.2011.114
Extended	WES	124	Lilljebjörn, H., Rissler, M., Lassen, C., Heldrup, J., Behrendtz, M., Mitelman, F., Johansson, B., and Fioretos, T. (2012). Whole-exome sequencing of pediatric acute lymphoblastic leukemia. Leukemia 26, 1602–1607. https://doi.org/10.1038/leu.2011.333.	10.1038/leu.2011.333	22094584	-	https://doi.org/10.1038/leu.2011.333
Extended	WES	125	Menezes, J., Acquadro, F., Wiseman, M., Gómez-López, G., Salgado, R.N., Talavera-Casañas, J.G., Buño, I., Cervera, J.V., Montes-Moreno, S., Hernández-Rivas, J.M., et al. (2014). Exome sequencing reveals novel and recurrent mutations with clinical impact in blastic plasmacytoid dendritic cell neoplasm. Leukemia 28, 823–829. https://doi.org/10.1038/leu.2013.283.	10.1038/leu.2013.283	24072100	-	https://doi.org/10.1038/leu.2013.283
Extended	WES	126	Bateman, C.M., Alpar, D., Ford, A.M., Colman, S.M., Wren, D., Morgan, M., Kearney, L., and Greaves, M. (2015). Evolutionary trajectories of hyperdiploid ALL in monozygotic twins. Leukemia 29, 58–65. https://doi.org/10.1038/leu.2014.177.	10.1038/leu.2014.177	24897505	-	https://doi.org/10.1038/leu.2014.177
Extended	WES	127	Kontro, M., Kuusanmäki, H., Eldfors, S., Burmeister, T., Andersson, E.I., Bruserud, O., Brümmendorf, T.H., Edgren, H., Gjertsen, B.T., Itälä-Remes, M., et al. (2014). Novel activating STAT5B mutations as putative drivers of T-cell acute lymphoblastic leukemia. Leukemia 28, 1738–1742. https://doi.org/10.1038/leu.2014.89.	10.1038/leu.2014.89	24573384	-	https://doi.org/10.1038/leu.2014.89
Extended	WES	128	Ding, L., Getz, G., Wheeler, D.A., Mardis, E.R., McLellan, M.D., Cibulskis, K., Sougnez, C., Greulich, H., Muzny, D.M., Morgan, M.B., et al. (2008). Somatic mutations affect key pathways in lung adenocarcinoma. Nature 455, 1069–1075. https://doi.org/10.1038/nature07423.	10.1038/nature07423	18948947	-	https://doi.org/10.1038/nature07423
Extended	WES	129	Shah, S.P., Morin, R.D., Khattra, J., Prentice, L., Pugh, T., Burleigh, A., Delaney, A., Gelmon, K., Guliany, R., Senz, J., et al. (2009). Mutational evolution in a lobular breast tumour profiled at single nucleotide resolution. Nature 461, 809–813. https://doi.org/10.1038/nature08489.	10.1038/nature08489	19812674	-	https://doi.org/10.1038/nature08489
Extended	WES	130	Ding, L., Ellis, M.J., Li, S., Larson, D.E., Chen, K., Wallis, J.W., Harris, C.C., McLellan, M.D., Fulton, R.S., Fulton, L.L., et al. (2010). Genome remodelling in a basal-like breast cancer metastasis and xenograft. Nature 464, 999–1005. https://doi.org/10.1038/nature08989.	10.1038/nature08989	20393555	-	https://doi.org/10.1038/nature08989
Extended	WES	131	Lee, W., Jiang, Z., Liu, J., Haverty, P.M., Guan, Y., Stinson, J., Yue, P., Zhang, Y., Pant, K.P., Bhatt, D., et al. (2010). The mutation spectrum revealed by paired genome sequences from a lung cancer patient. Nature 465, 473–477. https://doi.org/10.1038/nature09004.	10.1038/nature09004	20505728	-	https://doi.org/10.1038/nature09004
Extended	WES	132	Varela, I., Tarpey, P., Raine, K., Huang, D., Ong, C.K., Stephens, P., Davies, H., Jones, D., Lin, M.-L., Teague, J., et al. (2011). Exome sequencing identifies frequent mutation of the SWI/SNF complex gene PBRM1 in renal carcinoma. Nature 469, 539–542. https://doi.org/10.1038/nature09639.	10.1038/nature09639	21248752	-	https://doi.org/10.1038/nature09639
Extended	WES	133	Puente, X.S., Pinyol, M., Quesada, V., Conde, L., Ordóñez, G.R., Villamor, N., Escaramis, G., Jares, P., Beà, S., González-Díaz, M., et al. (2011). Whole-genome sequencing identifies recurrent mutations in chronic lymphocytic leukaemia. Nature 475, 101–105. https://doi.org/10.1038/nature10113.	10.1038/nature10113	21642962	-	https://doi.org/10.1038/nature10113
Extended	WES	134	Morin, R.D., Mendez-Lago, M., Mungall, A.J., Goya, R., Mungall, K.L., Corbett, R.D., Johnson, N.A., Severson, T.M., Chiu, R., Field, M., et al. (2011). Frequent mutation of histone-modifying genes in non-Hodgkin lymphoma. Nature 476, 298–303. https://doi.org/10.1038/nature10351.	10.1038/nature10351	21796119	-	https://doi.org/10.1038/nature10351
Extended	WES	135	Yoshida, K., Sanada, M., Shiraishi, Y., Nowak, D., Nagata, Y., Yamamoto, R., Sato, Y., Sato-Otsubo, A., Kon, A., Nagasaki, M., et al. (2011). Frequent pathway mutations of splicing machinery in myelodysplasia. Nature 478, 64–69. https://doi.org/10.1038/nature10496.	10.1038/nature10496	21909114	-	https://doi.org/10.1038/nature10496
Extended	WES	136	Zhang, J., Ding, L., Holmfeldt, L., Wu, G., Heatley, S.L., Payne-Turner, D., Easton, J., Chen, X., Wang, J., Rusch, M., et al. (2012). The genetic basis of early T-cell precursor acute lymphoblastic leukaemia. Nature 481, 157–163. https://doi.org/10.1038/nature10725.	10.1038/nature10725	22237106	-	https://doi.org/10.1038/nature10725
Extended	WES	137	Molenaar, J.J., Koster, J., Zwijnenburg, D.A., van Sluis, P., Valentijn, L.J., van der Ploeg, I., Hamdi, M., van Nes, J., Westerman, B.A., van Arkel, J., et al. (2012). Sequencing of neuroblastoma identifies chromothripsis and defects in neuritogenesis genes. Nature 483, 589–593. https://doi.org/10.1038/nature10910.	10.1038/nature10910	22367537	-	https://doi.org/10.1038/nature10910
Extended	WES	138	Shah, S.P., Roth, A., Goya, R., Oloumi, A., Ha, G., Zhao, Y., Turashvili, G., Ding, J., Tse, K., Haffari, G., et al. (2012). The clonal and mutational evolution spectrum of primary triple-negative breast cancers. Nature 486, 395–399. https://doi.org/10.1038/nature10933.	10.1038/nature10933	22495314	-	https://doi.org/10.1038/nature10933
Extended	WES	139	Stephens, P.J., Tarpey, P.S., Davies, H., Van Loo, P., Greenman, C., Wedge, D.C., Nik-Zainal, S., Martin, S., Varela, I., Bignell, G.R., et al. (2012). The landscape of cancer genes and mutational processes in breast cancer. Nature 486, 400–404. https://doi.org/10.1038/nature11017.	10.1038/nature11017	22722201	-	https://doi.org/10.1038/nature11017
Extended	WES	140	Berger, M.F., Hodis, E., Heffernan, T.P., Deribe, Y.L., Lawrence, M.S., Protopopov, A., Ivanova, E., Watson, I.R., Nickerson, E., Ghosh, P., et al. (2012). Melanoma genome sequencing reveals frequent PREX2 mutations. Nature 485, 502–506. https://doi.org/10.1038/nature11071.	10.1038/nature11071	22622578	-	https://doi.org/10.1038/nature11071
Extended	WES	141	Grasso, C.S., Wu, Y.-M., Robinson, D.R., Cao, X., Dhanasekaran, S.M., Khan, A.P., Quist, M.J., Jing, X., Lonigro, R.J., Brenner, J.C., et al. (2012). The mutational landscape of lethal castration-resistant prostate cancer. Nature 487, 239–243. https://doi.org/10.1038/nature11125.	10.1038/nature11125	22722839	-	https://doi.org/10.1038/nature11125
Extended	WES	66	Robinson, G., Parker, M., Kranenburg, T.A., Lu, C., Chen, X., Ding, L., Phoenix, T.N., Hedlund, E., Wei, L., Zhu, X., et al. (2012). Novel mutations target distinct subgroups of medulloblastoma. Nature 488, 43–48. https://doi.org/10.1038/nature11213.	10.1038/nature11213	22722829	-	https://doi.org/10.1038/nature11213
Extended	WES	142	Seshagiri, S., Stawiski, E.W., Durinck, S., Modrusan, Z., Storm, E.E., Conboy, C.B., Chaudhuri, S., Guan, Y., Janakiraman, V., Jaiswal, B.S., et al. (2012). Recurrent R-spondin fusions in colon cancer. Nature 488, 660–664. https://doi.org/10.1038/nature11282.	10.1038/nature11282	22895193	-	https://doi.org/10.1038/nature11282
Extended	WES	143	Jones, D.T.W., Jäger, N., Kool, M., Zichner, T., Hutter, B., Sultan, M., Cho, Y.-J., Pugh, T.J., Hovestadt, V., Stütz, A.M., et al. (2012). Dissecting the genomic complexity underlying medulloblastoma. Nature 488, 100–105. https://doi.org/10.1038/nature11284.	10.1038/nature11284	22832583	-	https://doi.org/10.1038/nature11284
Extended	WES	144	Pugh, T.J., Weeraratne, S.D., Archer, T.C., Pomeranz Krummel, D.A., Auclair, D., Bochicchio, J., Carneiro, M.O., Carter, S.L., Cibulskis, K., Erlich, R.L., et al. (2012). Medulloblastoma exome sequencing uncovers subtype-specific somatic mutations. Nature 488, 106–110. https://doi.org/10.1038/nature11329.	10.1038/nature11329	22820256	-	https://doi.org/10.1038/nature11329
Extended	WES	145	Biankin, A.V., Australian Pancreatic Cancer Genome Initiative, Waddell, N., Kassahn, K.S., Gingras, M.-C., Muthuswamy, L.B., Johns, A.L., Miller, D.K., Wilson, P.J., Patch, A.-M., et al. (2012). Pancreatic cancer genomes reveal aberrations in axon guidance pathway genes. Nature 491, 399–405. https://doi.org/10.1038/nature11547.	10.1038/nature11547	23103869	-	https://doi.org/10.1038/nature11547
Extended	WES	146	Murtaza, M., Dawson, S.-J., Tsui, D.W.Y., Gale, D., Forshew, T., Piskorz, A.M., Parkinson, C., Chin, S.-F., Kingsbury, Z., Wong, A.S.C., et al. (2013). Non-invasive analysis of acquired resistance to cancer therapy by sequencing of plasma DNA. Nature 497, 108–112. https://doi.org/10.1038/nature12065.	10.1038/nature12065	23563269	-	https://doi.org/10.1038/nature12065
Extended	WES	6	Alexandrov, L.B., Australian Pancreatic Cancer Genome Initiative, Nik-Zainal, S., Wedge, D.C., Aparicio, S.A.J.R., Behjati, S., Biankin, A.V., Bignell, G.R., Bolli, N., Borg, A., et al. (2013). Signatures of mutational processes in human cancer. Nature 500, 415–421. https://doi.org/10.1038/nature12477.	10.1038/nature12477	23945592	-	https://doi.org/10.1038/nature12477
Extended	WES	147	Wang, L., Yamaguchi, S., Burstein, M.D., Terashima, K., Chang, K., Ng, H.-K., Nakamura, H., He, Z., Doddapaneni, H., Lewis, L., et al. (2014). Novel somatic and germline mutations in intracranial germ cell tumours. Nature 511, 241–245. https://doi.org/10.1038/nature13296.	10.1038/nature13296	24896186	-	https://doi.org/10.1038/nature13296
Extended	WES	148	Shi, H., Moriceau, G., Kong, X., Lee, M.-K., Lee, H., Koya, R.C., Ng, C., Chodon, T., Scolyer, R.A., Dahlman, K.B., et al. (2012). Melanoma whole-exome sequencing identifies (V600E)B-RAF amplification-mediated acquired B-RAF inhibitor resistance. Nat. Commun. 3, 724. https://doi.org/10.1038/ncomms1727.	10.1038/ncomms1727	22395615	-	https://doi.org/10.1038/ncomms1727
Extended	WES	149	India Project Team of the International Cancer Genome Consortium (2013). Mutational landscape of gingivo-buccal oral squamous cell carcinoma reveals new recurrently-mutated genes and molecular subgroups. Nat. Commun. 4, 2873. https://doi.org/10.1038/ncomms3873.	10.1038/ncomms3873	24292195	-	https://doi.org/10.1038/ncomms3873
Extended	WES	150	Fernandez-Cuesta, L., Peifer, M., Lu, X., Sun, R., Ozretić, L., Seidal, D., Zander, T., Leenders, F., George, J., Müller, C., et al. (2014). Frequent mutations in chromatin-remodelling genes in pulmonary carcinoids. Nat. Commun. 5, 3518. https://doi.org/10.1038/ncomms4518.	10.1038/ncomms4518	24670920	-	https://doi.org/10.1038/ncomms4518
Extended	WES	151	Torrezan, G.T., Ferreira, E.N., Nakahata, A.M., Barros, B.D.F., Castro, M.T.M., Correa, B.R., Krepischi, A.C.V., Olivieri, E.H.R., Cunha, I.W., Tabori, U., et al. (2014). Recurrent somatic mutation in DROSHA induces microRNA profile changes in Wilms tumour. Nat. Commun. 5, 4039. https://doi.org/10.1038/ncomms5039.	10.1038/ncomms5039	24909261	-	https://doi.org/10.1038/ncomms5039
Extended	WES	152	Nikolaev, S.I., Garieri, M., Santoni, F., Falconnet, E., Ribaux, P., Guipponi, M., Murray, A., Groet, J., Giarin, E., Basso, G., et al. (2014). Frequent cases of RAS-mutated Down syndrome acute lymphoblastic leukaemia lack JAK2 mutations. Nat. Commun. 5, 4654. https://doi.org/10.1038/ncomms5654.	10.1038/ncomms5654	25105841	-	https://doi.org/10.1038/ncomms5654
Extended	WES	153	Rakheja, D., Chen, K.S., Liu, Y., Shukla, A.A., Schmid, V., Chang, T.-C., Khokhar, S., Wickiser, J.E., Karandikar, N.J., Malter, J.S., et al. (2014). Somatic mutations in DROSHA and DICER1 impair microRNA biogenesis through distinct mechanisms in Wilms tumours. Nat. Commun. 2, 4802. https://doi.org/10.1038/ncomms5802.	10.1038/ncomms5802	25190313	-	https://doi.org/10.1038/ncomms5802
Extended	WES	154	Nikolaev, S., Santoni, F., Garieri, M., Makrythanasis, P., Falconnet, E., Guipponi, M., Vannier, A., Radovanovic, I., Bena, F., Forestier, F., et al. (2014). Extrachromosomal driver mutations in glioblastoma and low-grade glioma. Nat. Commun. 5, 5690. https://doi.org/10.1038/ncomms6690.	10.1038/ncomms6690	25471132	-	https://doi.org/10.1038/ncomms6690
Extended	WES	155	Litchfield, K., Summersgill, B., Yost, S., Sultana, R., Labreche, K., Dudakia, D., Renwick, A., Seal, S., Al-Saadi, R., Broderick, P., et al. (2015). Whole-exome sequencing reveals the mutational spectrum of testicular germ cell tumours. Nat. Commun. 6, 5973. https://doi.org/10.1038/ncomms6973.	10.1038/ncomms6973	25609015	-	https://doi.org/10.1038/ncomms6973
Extended	WES	156	Pinto, E.M., Chen, X., Easton, J., Finkelstein, D., Liu, Z., Pounds, S., Rodriguez-Galindo, C., Lund, T.C., Mardis, E.R., Wilson, R.K., et al. (2015). Genomic landscape of paediatric adrenocortical tumours. Nat. Commun. 6, 6302. https://doi.org/10.1038/ncomms7302.	10.1038/ncomms7302	25743702	-	https://doi.org/10.1038/ncomms7302
Extended	WES	157	Ma, X., Edmonson, M., Yergeau, D., Muzny, D.M., Hampton, O.A., Rusch, M., Song, G., Easton, J., Harvey, R.C., Wheeler, D.A., et al. (2015). Rise and fall of subclones from diagnosis to relapse in pediatric B-acute lymphoblastic leukaemia. Nat. Commun. 6, 6604. https://doi.org/10.1038/ncomms7604.	10.1038/ncomms7604	25790293	-	https://doi.org/10.1038/ncomms7604
Extended	WES	158	Witkiewicz, A.K., McMillan, E.A., Balaji, U., Baek, G., Lin, W.-C., Mansour, J., Mollaee, M., Wagner, K.-U., Koduru, P., Yopp, A., et al. (2015). Whole-exome sequencing of pancreatic cancer defines genetic diversity and therapeutic targets. Nat. Commun. 6, 6744. https://doi.org/10.1038/ncomms7744.	10.1038/ncomms7744	25855536	-	https://doi.org/10.1038/ncomms7744
Extended	WES	159	Guo, G., Gui, Y., Gao, S., Tang, A., Hu, X., Huang, Y., Jia, W., Li, Z., He, M., Sun, L., et al. (2011). Frequent mutations of genes encoding ubiquitin-mediated proteolysis pathway components in clear cell renal cell carcinoma. Nat. Genet. 44, 17–19. https://doi.org/10.1038/ng.1014.	10.1038/ng.1014	22138691	-	https://doi.org/10.1038/ng.1014
Extended	WES	160	Nikolaev, S.I., Rimoldi, D., Iseli, C., Valsesia, A., Robyr, D., Gehrig, C., Harshman, K., Guipponi, M., Bukach, O., Zoete, V., et al. (2011). Exome sequencing identifies recurrent somatic MAP2K1 and MAP2K2 mutations in melanoma. Nat. Genet. 44, 133–139. https://doi.org/10.1038/ng.1026.	10.1038/ng.1026	22197931	-	https://doi.org/10.1038/ng.1026
Extended	WES	161	Quesada, V., Conde, L., Villamor, N., Ordóñez, G.R., Jares, P., Bassaganyas, L., Ramsay, A.J., Beà, S., Pinyol, M., Martínez-Trillos, A., et al. (2011). Exome sequencing identifies recurrent mutations of the splicing factor SF3B1 gene in chronic lymphocytic leukemia. Nat. Genet. 44, 47–52. https://doi.org/10.1038/ng.1032.	10.1038/ng.1032	22158541	-	https://doi.org/10.1038/ng.1032
Extended	WES	162	Stark, M.S., Woods, S.L., Gartside, M.G., Bonazzi, V.F., Dutton-Regester, K., Aoude, L.G., Chow, D., Sereduk, C., Niemi, N.M., Tang, N., et al. (2011). Frequent somatic mutations in MAP3K5 and MAP3K9 in metastatic melanoma identified by exome sequencing. Nat. Genet. 44, 165–169. https://doi.org/10.1038/ng.1041.	10.1038/ng.1041	22197930	-	https://doi.org/10.1038/ng.1041
Extended	WES	163	Zang, Z.J., Cutcutache, I., Poon, S.L., Zhang, S.L., McPherson, J.R., Tao, J., Rajasegaran, V., Heng, H.L., Deng, N., Gan, A., et al. (2012). Exome sequencing of gastric adenocarcinoma identifies recurrent somatic mutations in cell adhesion and chromatin remodeling genes. Nat. Genet. 44, 570–574. https://doi.org/10.1038/ng.2246.	10.1038/ng.2246	22484628	-	https://doi.org/10.1038/ng.2246
Extended	WES	164	Guichard, C., Amaddeo, G., Imbeaud, S., Ladeiro, Y., Pelletier, L., Maad, I.B., Calderaro, J., Bioulac-Sage, P., Letexier, M., Degos, F., et al. (2012). Integrated analysis of somatic mutations and focal copy-number changes identifies key genes and pathways in hepatocellular carcinoma. Nat. Genet. 44, 694–698. https://doi.org/10.1038/ng.2256.	10.1038/ng.2256	22561517	-	https://doi.org/10.1038/ng.2256
Extended	WES	165	Ong, C.K., Subimerb, C., Pairojkul, C., Wongkham, S., Cutcutache, I., Yu, W., McPherson, J.R., Allen, G.E., Ng, C.C.Y., Wong, B.H., et al. (2012). Exome sequencing of liver fluke-associated cholangiocarcinoma. Nat. Genet. 44, 690–693. https://doi.org/10.1038/ng.2273.	10.1038/ng.2273	22561520	-	https://doi.org/10.1038/ng.2273
Extended	WES	166	Barbieri, C.E., Baca, S.C., Lawrence, M.S., Demichelis, F., Blattner, M., Theurillat, J.-P., White, T.A., Stojanov, P., Van Allen, E., Stransky, N., et al. (2012). Exome sequencing identifies recurrent SPOP, FOXA1 and MED12 mutations in prostate cancer. Nat. Genet. 44, 685–689. https://doi.org/10.1038/ng.2279.	10.1038/ng.2279	22610119	-	https://doi.org/10.1038/ng.2279
Extended	WES	167	Fujimoto, A., Totoki, Y., Abe, T., Boroevich, K.A., Hosoda, F., Nguyen, H.H., Aoki, M., Hosono, N., Kubo, M., Miya, F., et al. (2012). Whole-genome sequencing of liver cancers identifies etiological influences on mutation patterns and recurrent mutations in chromatin regulators. Nat. Genet. 44, 760–764. https://doi.org/10.1038/ng.2291.	10.1038/ng.2291	22634756	-	https://doi.org/10.1038/ng.2291
Extended	WES	168	Peña-Llopis, S., Vega-Rubín-de-Celis, S., Liao, A., Leng, N., Pavía-Jiménez, A., Wang, S., Yamasaki, T., Zhrebker, L., Sivanand, S., Spence, P., et al. (2012). BAP1 loss defines a new class of renal cell carcinoma. Nat. Genet. 44, 751–759. https://doi.org/10.1038/ng.2323.	10.1038/ng.2323	22683710	-	https://doi.org/10.1038/ng.2323
Extended	WES	169	Krauthammer, M., Kong, Y., Ha, B.H., Evans, P., Bacchiocchi, A., McCusker, J.P., Cheng, E., Davis, M.J., Goh, G., Choi, M., et al. (2012). Exome sequencing identifies recurrent somatic RAC1 mutations in melanoma. Nat. Genet. 44, 1006–1014. https://doi.org/10.1038/ng.2359.	10.1038/ng.2359	22842228	-	https://doi.org/10.1038/ng.2359
Extended	WES	170	Huang, J., Deng, Q., Wang, Q., Li, K.-Y., Dai, J.-H., Li, N., Zhu, Z.-D., Zhou, B., Liu, X.-Y., Liu, R.-F., et al. (2012). Exome sequencing of hepatitis B virus-associated hepatocellular carcinoma. Nat. Genet. 44, 1117–1121. https://doi.org/10.1038/ng.2391.	10.1038/ng.2391	22922871	-	https://doi.org/10.1038/ng.2391
Extended	WES	171	Peifer, M., Fernández-Cuesta, L., Sos, M.L., George, J., Seidel, D., Kasper, L.H., Plenker, D., Leenders, F., Sun, R., Zander, T., et al. (2012). Integrative genome analyses identify key somatic driver mutations of small-cell lung cancer. Nat. Genet. 44, 1104–1110. https://doi.org/10.1038/ng.2396.	10.1038/ng.2396	22941188	-	https://doi.org/10.1038/ng.2396
Extended	WES	172	Rudin, C.M., Durinck, S., Stawiski, E.W., Poirier, J.T., Modrusan, Z., Shames, D.S., Bergbower, E.A., Guan, Y., Shin, J., Guillory, J., et al. (2012). Comprehensive genomic analysis identifies SOX2 as a frequently amplified gene in small-cell lung cancer. Nat. Genet. 44, 1111–1116. https://doi.org/10.1038/ng.2405.	10.1038/ng.2405	22941189	-	https://doi.org/10.1038/ng.2405
Extended	WES	173	Le Gallo, M., NIH Intramural Sequencing Center (NISC) Comparative Sequencing Program, O’Hara, A.J., Rudd, M.L., Urick, M.E., Hansen, N.F., O’Neil, N.J., Price, J.C., Zhang, S., England, B.M., et al. (2012). Exome sequencing of serous endometrial tumors identifies recurrent somatic mutations in chromatin-remodeling and ubiquitin ligase complex genes. Nat. Genet. 44, 1310–1315. https://doi.org/10.1…	10.1038/ng.2455	23104009	-	https://doi.org/10.1038/ng.2455
Extended	WES	68	Love, C., Sun, Z., Jima, D., Li, G., Zhang, J., Miles, R., Richards, K.L., Dunphy, C.H., Choi, W.W.L., Srivastava, G., et al. (2012). The genetic landscape of mutations in Burkitt lymphoma. Nat. Genet. 44, 1321–1325. https://doi.org/10.1038/ng.2468.	10.1038/ng.2468	23143597	-	https://doi.org/10.1038/ng.2468
Extended	WES	84	Richter, J., Schlesner, M., Hoffmann, S., Kreuz, M., Leich, E., Burkhardt, B., Rosolowski, M., Ammerpohl, O., Wagener, R., Bernhart, S.H., et al. (2012). Recurrent mutation of the ID3 gene in Burkitt lymphoma identified by integrated genome, exome and transcriptome sequencing. Nat. Genet. 44, 1316–1320. https://doi.org/10.1038/ng.2469.	10.1038/ng.2469	23143595	-	https://doi.org/10.1038/ng.2469
Extended	WES	174	Sausen, M., Leary, R.J., Jones, S., Wu, J., Reynolds, C.P., Liu, X., Blackford, A., Parmigiani, G., Diaz, L.A., Jr, Papadopoulos, N., et al. (2013). Integrated genomic analyses identify ARID1A and ARID1B alterations in the childhood cancer neuroblastoma. Nat. Genet. 45, 12–17. https://doi.org/10.1038/ng.2493.	10.1038/ng.2493	23202128	-	https://doi.org/10.1038/ng.2493
Extended	WES	175	Piazza, R., Valletta, S., Winkelmann, N., Redaelli, S., Spinelli, R., Pirola, A., Antolini, L., Mologni, L., Donadoni, C., Papaemmanuil, E., et al. (2013). Recurrent SETBP1 mutations in atypical chronic myeloid leukemia. Nat. Genet. 45, 18–24. https://doi.org/10.1038/ng.2495.	10.1038/ng.2495	23222956	-	https://doi.org/10.1038/ng.2495
Extended	WES	176	De Keersmaecker, K., Atak, Z.K., Li, N., Vicente, C., Patchett, S., Girardi, T., Gianfelici, V., Geerdens, E., Clappier, E., Porcu, M., et al. (2013). Exome sequencing identifies mutation in CNOT3 and ribosomal genes RPL5 and RPL10 in T-cell acute lymphoblastic leukemia. Nat. Genet. 45, 186–190. https://doi.org/10.1038/ng.2508.	10.1038/ng.2508	23263491	-	https://doi.org/10.1038/ng.2508
Extended	WES	177	Robinson, D.R., Wu, Y.-M., Kalyana-Sundaram, S., Cao, X., Lonigro, R.J., Sung, Y.-S., Chen, C.-L., Zhang, L., Wang, R., Su, F., et al. (2013). Identification of recurrent NAB2-STAT6 gene fusions in solitary fibrous tumor by integrative sequencing. Nat. Genet. 45, 180–185. https://doi.org/10.1038/ng.2509.	10.1038/ng.2509	23313952	-	https://doi.org/10.1038/ng.2509
Extended	WES	178	Pugh, T.J., Morozova, O., Attiyeh, E.F., Asgharzadeh, S., Wei, J.S., Auclair, D., Carter, S.L., Cibulskis, K., Hanna, M., Kiezun, A., et al. (2013). The genetic landscape of high-risk neuroblastoma. Nat. Genet. 45, 279–284. https://doi.org/10.1038/ng.2529.	10.1038/ng.2529	23334666	-	https://doi.org/10.1038/ng.2529
Extended	WES	179	Holmfeldt, L., Wei, L., Diaz-Flores, E., Walsh, M., Zhang, J., Ding, L., Payne-Turner, D., Churchman, M., Andersson, A., Chen, S.-C., et al. (2013). The genomic landscape of hypodiploid acute lymphoblastic leukemia. Nat. Genet. 45, 242–252. https://doi.org/10.1038/ng.2532.	10.1038/ng.2532	23334668	-	https://doi.org/10.1038/ng.2532
Extended	WES	180	Meyer, J.A., Wang, J., Hogan, L.E., Yang, J.J., Dandekar, S., Patel, J.P., Tang, Z., Zumbo, P., Li, S., Zavadil, J., et al. (2013). Relapse-specific mutations in NT5C2 in childhood acute lymphoblastic leukemia. Nat. Genet. 45, 290–294. https://doi.org/10.1038/ng.2558.	10.1038/ng.2558	23377183	-	https://doi.org/10.1038/ng.2558
Extended	WES	181	Ramsay, A.J., Quesada, V., Foronda, M., Conde, L., Martínez-Trillos, A., Villamor, N., Rodríguez, D., Kwarciak, A., Garabaya, C., Gallardo, M., et al. (2013). POT1 mutations cause telomere dysfunction in chronic lymphocytic leukemia. Nat. Genet. 45, 526–530. https://doi.org/10.1038/ng.2584.	10.1038/ng.2584	23502782	-	https://doi.org/10.1038/ng.2584
Extended	WES	182	Dulak, A.M., Stojanov, P., Peng, S., Lawrence, M.S., Fox, C., Stewart, C., Bandla, S., Imamura, Y., Schumacher, S.E., Shefler, E., et al. (2013). Exome and whole-genome sequencing of esophageal adenocarcinoma identifies recurrent driver events and mutational complexity. Nat. Genet. 45, 478–486. https://doi.org/10.1038/ng.2591.	10.1038/ng.2591	23525077	-	https://doi.org/10.1038/ng.2591
Extended	WES	69	Zhang, J., Wu, G., Miller, C.P., Tatevossian, R.G., Dalton, J.D., Tang, B., Orisme, W., Punchihewa, C., Parker, M., Qaddoumi, I., et al. (2013). Whole-genome sequencing identifies genetic alterations in pediatric low-grade gliomas. Nat. Genet. 45, 602–612. https://doi.org/10.1038/ng.2611.	10.1038/ng.2611	23583981	-	https://doi.org/10.1038/ng.2611
Extended	WES	183	Ho, A.S., Kannan, K., Roy, D.M., Morris, L.G.T., Ganly, I., Katabi, N., Ramaswami, D., Walsh, L.A., Eng, S., Huse, J.T., et al. (2013). The mutational landscape of adenoid cystic carcinoma. Nat. Genet. 45, 791–798. https://doi.org/10.1038/ng.2643.	10.1038/ng.2643	23685749	-	https://doi.org/10.1038/ng.2643
Extended	WES	184	Martin, M., Maßhöfer, L., Temming, P., Rahmann, S., Metz, C., Bornfeld, N., van de Nes, J., Klein-Hitpass, L., Hinnebusch, A.G., Horsthemke, B., et al. (2013). Exome sequencing identifies recurrent somatic mutations in EIF1AX and SF3B1 in uveal melanoma with disomy 3. Nat. Genet. 45, 933–936. https://doi.org/10.1038/ng.2674.	10.1038/ng.2674	23793026	-	https://doi.org/10.1038/ng.2674
Extended	WES	185	Scholl, U.I., Goh, G., Stölting, G., de Oliveira, R.C., Choi, M., Overton, J.D., Fonseca, A.L., Korah, R., Starker, L.F., Kunstman, J.W., et al. (2013). Somatic and germline CACNA1D calcium channel mutations in aldosterone-producing adenomas and primary aldosteronism. Nat. Genet. 45, 1050–1054. https://doi.org/10.1038/ng.2695.	10.1038/ng.2695	23913001	-	https://doi.org/10.1038/ng.2695
Extended	WES	186	Makishima, H., Yoshida, K., Nguyen, N., Przychodzen, B., Sanada, M., Okuno, Y., Ng, K.P., Gudmundsson, K.O., Vishwakarma, B.A., Jerez, A., et al. (2013). Somatic SETBP1 mutations in myeloid malignancies. Nat. Genet. 45, 942–946. https://doi.org/10.1038/ng.2696.	10.1038/ng.2696	23832012	-	https://doi.org/10.1038/ng.2696
Extended	WES	70	Sato, Y., Yoshizato, T., Shiraishi, Y., Maekawa, S., Okuno, Y., Kamura, T., Shimamura, T., Sato-Otsubo, A., Nagae, G., Suzuki, H., et al. (2013). Integrated molecular analysis of clear-cell renal cell carcinoma. Nat. Genet. 45, 860–867. https://doi.org/10.1038/ng.2699.	10.1038/ng.2699	23797736	-	https://doi.org/10.1038/ng.2699
Extended	WES	187	Azizan, E.A.B., Poulsen, H., Tuluc, P., Zhou, J., Clausen, M.V., Lieb, A., Maniero, C., Garg, S., Bochukova, E.G., Zhao, W., et al. (2013). Somatic mutations in ATP1A1 and CACNA1D underlie a common subtype of adrenal hypertension. Nat. Genet. 45, 1055–1060. https://doi.org/10.1038/ng.2716.	10.1038/ng.2716	23913004	-	https://doi.org/10.1038/ng.2716
Extended	WES	188	Guo, G., Sun, X., Chen, C., Wu, S., Huang, P., Li, Z., Dean, M., Huang, Y., Jia, W., Zhou, Q., et al. (2013). Whole-genome and whole-exome sequencing of bladder cancer identifies frequent alterations in genes involved in sister chromatid cohesion and segregation. Nat. Genet. 45, 1459–1463. https://doi.org/10.1038/ng.2798.	10.1038/ng.2798	24121792	-	https://doi.org/10.1038/ng.2798
Extended	WES	189	Balbás-Martínez, C., Sagrera, A., Carrillo-de-Santa-Pau, E., Earl, J., Márquez, M., Vazquez, M., Lapi, E., Castro-Giner, F., Beltran, S., Bayés, M., et al. (2013). Recurrent inactivation of STAG2 in bladder cancer is not associated with aneuploidy. Nat. Genet. 45, 1464–1469. https://doi.org/10.1038/ng.2799.	10.1038/ng.2799	24121791	-	https://doi.org/10.1038/ng.2799
Extended	WES	190	Jiao, Y., Pawlik, T.M., Anders, R.A., Selaru, F.M., Streppel, M.M., Lucas, D.J., Niknafs, N., Guthrie, V.B., Maitra, A., Argani, P., et al. (2013). Exome sequencing identifies frequent inactivating mutations in BAP1, ARID1A and PBRM1 in intrahepatic cholangiocarcinomas. Nat. Genet. 45, 1470–1473. https://doi.org/10.1038/ng.2813.	10.1038/ng.2813	24185509	-	https://doi.org/10.1038/ng.2813
Extended	WES	191	Robinson, D.R., Wu, Y.-M., Vats, P., Su, F., Lonigro, R.J., Cao, X., Kalyana-Sundaram, S., Wang, R., Ning, Y., Hodges, L., et al. (2013). Activating ESR1 mutations in hormone-resistant metastatic breast cancer. Nat. Genet. 45, 1446–1451. https://doi.org/10.1038/ng.2823.	10.1038/ng.2823	24185510	-	https://doi.org/10.1038/ng.2823
Extended	WES	192	Waterfall, J.J., Arons, E., Walker, R.L., Pineda, M., Roth, L., Killian, J.K., Abaan, O.D., Davis, S.R., Kreitman, R.J., and Meltzer, P.S. (2014). High prevalence of MAP2K1 mutations in variant and IGHV4-34–expressing hairy-cell leukemias. Nat. Genet. 46, 8–10. https://doi.org/10.1038/ng.2828.	10.1038/ng.2828	24241536	-	https://doi.org/10.1038/ng.2828
Extended	WES	193	Brastianos, P.K., Taylor-Weiner, A., Manley, P.E., Jones, R.T., Dias-Santagata, D., Thorner, A.R., Lawrence, M.S., Rodriguez, F.J., Bernardo, L.A., Schubert, L., et al. (2014). Exome sequencing identifies BRAF mutations in papillary craniopharyngiomas. Nat. Genet. 46, 161–165. https://doi.org/10.1038/ng.2868.	10.1038/ng.2868	24413733	-	https://doi.org/10.1038/ng.2868
Extended	WES	194	Palomero, T., Couronné, L., Khiabanian, H., Kim, M.-Y., Ambesi-Impiombato, A., Perez-Garcia, A., Carpenter, Z., Abate, F., Allegretta, M., Haydu, J.E., et al. (2014). Recurrent mutations in epigenetic regulators, RHOA and FYN kinase in peripheral T cell lymphomas. Nat. Genet. 46, 166–170. https://doi.org/10.1038/ng.2873.	10.1038/ng.2873	24413734	-	https://doi.org/10.1038/ng.2873
Extended	WES	195	Gerlinger, M., Horswell, S., Larkin, J., Rowan, A.J., Salm, M.P., Varela, I., Fisher, R., McGranahan, N., Matthews, N., Santos, C.R., et al. (2014). Genomic architecture and evolution of clear cell renal cell carcinomas defined by multiregion sequencing. Nat. Genet. 46, 225–233. https://doi.org/10.1038/ng.2891.	10.1038/ng.2891	24487277	-	https://doi.org/10.1038/ng.2891
Extended	WES	196	Yoo, H.Y., Sung, M.K., Lee, S.H., Kim, S., Lee, H., Park, S., Kim, S.C., Lee, B., Rho, K., Lee, J.-E., et al. (2014). A recurrent inactivating mutation in RHOA GTPase in angioimmunoblastic T cell lymphoma. Nat. Genet. 46, 371–375. https://doi.org/10.1038/ng.2916.	10.1038/ng.2916	24584070	-	https://doi.org/10.1038/ng.2916
Extended	WES	72	Behjati, S., Tarpey, P.S., Sheldon, H., Martincorena, I., Van Loo, P., Gundem, G., Wedge, D.C., Ramakrishna, M., Cooke, S.L., Pillay, N., et al. (2014). Recurrent PTPRB and PLCG1 mutations in angiosarcoma. Nat. Genet. 46, 376–379. https://doi.org/10.1038/ng.2921.	10.1038/ng.2921	24633157	-	https://doi.org/10.1038/ng.2921
Extended	WES	197	Taylor, K.R., Mackay, A., Truffaux, N., Butterfield, Y.S., Morozova, O., Philippe, C., Castel, D., Grasso, C.S., Vinci, M., Carvalho, D., et al. (2014). Recurrent activating ACVR1 mutations in diffuse intrinsic pontine glioma. Nat. Genet. 46, 457–461. https://doi.org/10.1038/ng.2925.	10.1038/ng.2925	24705252	-	https://doi.org/10.1038/ng.2925
Extended	WES	73	Wu, G., Diaz, A.K., Paugh, B.S., Rankin, S.L., Ju, B., Li, Y., Zhu, X., Qu, C., Chen, X., Zhang, J., et al. (2014). The genomic landscape of diffuse intrinsic pontine glioma and pediatric non-brainstem high-grade glioma. Nat. Genet. 46, 444–450. https://doi.org/10.1038/ng.2938.	10.1038/ng.2938	24705251	-	https://doi.org/10.1038/ng.2938
Extended	WES	198	Assié, G., Letouzé, E., Fassnacht, M., Jouinot, A., Luscap, W., Barreau, O., Omeiri, H., Rodriguez, S., Perlemoine, K., René-Corail, F., et al. (2014). Integrated genomic characterization of adrenocortical carcinoma. Nat. Genet. 46, 607–612. https://doi.org/10.1038/ng.2953.	10.1038/ng.2953	24747642	-	https://doi.org/10.1038/ng.2953
Extended	WES	199	Kohsaka, S., Shukla, N., Ameur, N., Ito, T., Ng, C.K.Y., Wang, L., Lim, D., Marchetti, A., Viale, A., Pirun, M., et al. (2014). A recurrent neomorphic mutation in MYOD1 defines a clinically aggressive subset of embryonal rhabdomyosarcoma associated with PI3K-AKT pathway mutations. Nat. Genet. 46, 595–600. https://doi.org/10.1038/ng.2969.	10.1038/ng.2969	24793135	-	https://doi.org/10.1038/ng.2969
Extended	WES	43	Wang, K., Yuen, S.T., Xu, J., Lee, S.P., Yan, H.H.N., Shi, S.T., Siu, H.C., Deng, S., Chu, K.M., Law, S., et al. (2014). Whole-genome sequencing and comprehensive molecular profiling identify new driver mutations in gastric cancer. Nat. Genet. 46, 573–582. https://doi.org/10.1038/ng.2983.	10.1038/ng.2983	24816253	-	https://doi.org/10.1038/ng.2983
Extended	WES	200	Kakiuchi, M., Nishizawa, T., Ueda, H., Gotoh, K., Tanaka, A., Hayashi, A., Yamamoto, S., Tatsuno, K., Katoh, H., Watanabe, Y., et al. (2014). Recurrent gain-of-function mutations of RHOA in diffuse-type gastric carcinoma. Nat. Genet. 46, 583–587. https://doi.org/10.1038/ng.2984.	10.1038/ng.2984	24816255	-	https://doi.org/10.1038/ng.2984
Extended	WES	201	Zhang, L., Chen, L.H., Wan, H., Yang, R., Wang, Z., Feng, J., Yang, S., Jones, S., Wang, S., Zhou, W., et al. (2014). Exome sequencing identifies somatic gain-of-function PPM1D mutations in brainstem gliomas. Nat. Genet. 46, 726–730. https://doi.org/10.1038/ng.2995.	10.1038/ng.2995	24880341	-	https://doi.org/10.1038/ng.2995
Extended	WES	202	Lin, D.-C., Meng, X., Hazawa, M., Nagata, Y., Varela, A.M., Xu, L., Sato, Y., Liu, L.-Z., Ding, L.-W., Sharma, A., et al. (2014). The genomic landscape of nasopharyngeal carcinoma. Nat. Genet. 46, 866–871. https://doi.org/10.1038/ng.3006.	10.1038/ng.3006	24952746	-	https://doi.org/10.1038/ng.3006
Extended	WES	203	Li, M., Zhang, Z., Li, X., Ye, J., Wu, X., Tan, Z., Liu, C., Shen, B., Wang, X.-A., Wu, W., et al. (2014). Whole-exome and targeted gene sequencing of gallbladder carcinoma identifies recurrent mutations in the ErbB pathway. Nat. Genet. 46, 872–876. https://doi.org/10.1038/ng.3030.	10.1038/ng.3030	24997986	-	https://doi.org/10.1038/ng.3030
Extended	WES	204	Lim, W.K., Ong, C.K., Tan, J., Thike, A.A., Ng, C.C.Y., Rajasegaran, V., Myint, S.S., Nagarajan, S., Nasir, N.D.M., McPherson, J.R., et al. (2014). Exome sequencing identifies highly recurrent MED12 somatic mutations in breast fibroadenoma. Nat. Genet. 46, 877–880. https://doi.org/10.1038/ng.3037.	10.1038/ng.3037	25038752	-	https://doi.org/10.1038/ng.3037
Extended	WES	205	Gao, Y.-B., Chen, Z.-L., Li, J.-G., Hu, X.-D., Shi, X.-J., Sun, Z.-M., Zhang, F., Zhao, Z.-R., Li, Z.-T., Liu, Z.-Y., et al. (2014). Genetic landscape of esophageal squamous cell carcinoma. Nat. Genet. 46, 1097–1102. https://doi.org/10.1038/ng.3076.	10.1038/ng.3076	25151357	-	https://doi.org/10.1038/ng.3076
Extended	WES	206	Giannakis, M., Hodis, E., Jasmine Mu, X., Yamauchi, M., Rosenbluh, J., Cibulskis, K., Saksena, G., Lawrence, M.S., Qian, Z.R., Nishihara, R., et al. (2014). RNF43 is frequently mutated in colorectal and endometrial cancers. Nat. Genet. 46, 1264–1266. https://doi.org/10.1038/ng.3127.	10.1038/ng.3127	25344691	-	https://doi.org/10.1038/ng.3127
Extended	WES	207	Durinck, S., Stawiski, E.W., Pavía-Jiménez, A., Modrusan, Z., Kapur, P., Jaiswal, B.S., Zhang, N., Toffessi-Tcheuyap, V., Nguyen, T.T., Pahuja, K.B., et al. (2015). Spectrum of diverse genomic alterations define non-clear cell renal carcinoma subtypes. Nat. Genet. 47, 13–21. https://doi.org/10.1038/ng.3146.	10.1038/ng.3146	25401301	-	https://doi.org/10.1038/ng.3146
Extended	WES	208	Bai, H., Harmancı, A.S., Erson-Omay, E.Z., Li, J., Coşkun, S., Simon, M., Krischek, B., Özduman, K., Omay, S.B., Sorensen, E.A., et al. (2016). Integrated genomic characterization of IDH1-mutant glioma malignant progression. Nat. Genet. 48, 59–66. https://doi.org/10.1038/ng.3457.	10.1038/ng.3457	26618343	-	https://doi.org/10.1038/ng.3457
Extended	WES	209	Bonilla, X., Parmentier, L., King, B., Bezrukov, F., Kaya, G., Zoete, V., Seplyarskiy, V.B., Sharpe, H.J., McKee, T., Letourneau, A., et al. (2016). Genomic analysis identifies new drivers and progression pathways in skin basal cell carcinoma. Nat. Genet. 48, 398–406. https://doi.org/10.1038/ng.3525.	10.1038/ng.3525	26950094	-	https://doi.org/10.1038/ng.3525
Extended	WES	210	Wang, J., Cazzato, E., Ladewig, E., Frattini, V., Rosenbloom, D.I.S., Zairis, S., Abate, F., Liu, Z., Elliott, O., Shin, Y.-J., et al. (2016). Clonal evolution of glioblastoma under therapy. Nat. Genet. 48, 768–776. https://doi.org/10.1038/ng.3590.	10.1038/ng.3590	27270107	-	https://doi.org/10.1038/ng.3590
Extended	WES	211	Yan, X.-J., Xu, J., Gu, Z.-H., Pan, C.-M., Lu, G., Shen, Y., Shi, J.-Y., Zhu, Y.-M., Tang, L., Zhang, X.-W., et al. (2011). Exome sequencing identifies somatic mutations of DNA methyltransferase gene DNMT3A in acute monocytic leukemia. Nat. Genet. 43, 309–315. https://doi.org/10.1038/ng.788.	10.1038/ng.788	21399634	-	https://doi.org/10.1038/ng.788
Extended	WES	212	Wei, X., Walia, V., Lin, J.C., Teer, J.K., Prickett, T.D., Gartner, J., Davis, S., NISC Comparative Sequencing Program, Stemke-Hale, K., Davies, M.A., et al. (2011). Exome sequencing identifies GRIN2A as frequently mutated in melanoma. Nat. Genet. 43, 442–446. https://doi.org/10.1038/ng.810.	10.1038/ng.810	21499247	-	https://doi.org/10.1038/ng.810
Extended	WES	213	Pasqualucci, L., Trifonov, V., Fabbri, G., Ma, J., Rossi, D., Chiarenza, A., Wells, V.A., Grunn, A., Messina, M., Elliot, O., et al. (2011). Analysis of the coding genome of diffuse large B-cell lymphoma. Nat. Genet. 43, 830–837. https://doi.org/10.1038/ng.892.	10.1038/ng.892	21804550	-	https://doi.org/10.1038/ng.892
Extended	WES	214	Li, M., Zhao, H., Zhang, X., Wood, L.D., Anders, R.A., Choti, M.A., Pawlik, T.M., Daniel, H.D., Kannangai, R., Offerhaus, G.J.A., et al. (2011). Inactivating mutations of the chromatin remodeling gene ARID2 in hepatocellular carcinoma. Nat. Genet. 43, 828–829. https://doi.org/10.1038/ng.903.	10.1038/ng.903	21822264	-	https://doi.org/10.1038/ng.903
Extended	WES	215	Gui, Y., Guo, G., Huang, Y., Hu, X., Tang, A., Gao, S., Wu, R., Chen, C., Li, X., Zhou, L., et al. (2011). Frequent mutations of chromatin remodeling genes in transitional cell carcinoma of the bladder. Nat. Genet. 43, 875–878. https://doi.org/10.1038/ng.907.	10.1038/ng.907	21822268	-	https://doi.org/10.1038/ng.907
Extended	WES	216	Bass, A.J., Lawrence, M.S., Brace, L.E., Ramos, A.H., Drier, Y., Cibulskis, K., Sougnez, C., Voet, D., Saksena, G., Sivachenko, A., et al. (2011). Genomic sequencing of colorectal adenocarcinomas identifies a recurrent VTI1A-TCF7L2 fusion. Nat. Genet. 43, 964–968. https://doi.org/10.1038/ng.936.	10.1038/ng.936	21892161	-	https://doi.org/10.1038/ng.936
Extended	WES	217	Wang, K., Kan, J., Yuen, S.T., Shi, S.T., Chu, K.M., Law, S., Chan, T.L., Kan, Z., Chan, A.S.Y., Tsui, W.Y., et al. (2011). Exome sequencing identifies frequent mutation of ARID1A in molecular subtypes of gastric cancer. Nat. Genet. 43, 1219–1223. https://doi.org/10.1038/ng.982.	10.1038/ng.982	22037554	-	https://doi.org/10.1038/ng.982
Extended	WES	218	Tzoneva, G., Perez-Garcia, A., Carpenter, Z., Khiabanian, H., Tosello, V., Allegretta, M., Paietta, E., Racevskis, J., Rowe, J.M., Tallman, M.S., et al. (2013). Activating mutations in the NT5C2 nucleotidase gene drive chemotherapy resistance in relapsed ALL. Nat. Med. 19, 368–371. https://doi.org/10.1038/nm.3078.	10.1038/nm.3078	23377281	-	https://doi.org/10.1038/nm.3078
Extended	WES	219	Pugh, T.J., Yu, W., Yang, J., Field, A.L., Ambrogio, L., Carter, S.L., Cibulskis, K., Giannikopoulos, P., Kiezun, A., Kim, J., et al. (2014). Exome sequencing of pleuropulmonary blastoma reveals frequent biallelic loss of TP53 and two hits in DICER1 resulting in retention of 5p-derived miRNA hairpin loop sequences. Oncogene 33, 5295–5302. https://doi.org/10.1038/onc.2014.150.	10.1038/onc.2014.150	24909177	-	https://doi.org/10.1038/onc.2014.150
Extended	WES	220	Furukawa, T., Sakamoto, H., Takeuchi, S., Ameri, M., Kuboki, Y., Yamamoto, T., Hatori, T., Yamamoto, M., Sugiyama, M., Ohike, N., et al. (2015). Whole exome sequencing reveals recurrent mutations in BRCA2 and FAT genes in acinar cell carcinomas of the pancreas. Sci. Rep. 5, 8829. https://doi.org/10.1038/srep08829.	10.1038/srep08829	25743105	-	https://doi.org/10.1038/srep08829
Extended	WES	221	Murphy, S.J., Hart, S.N., Lima, J.F., Kipp, B.R., Klebig, M., Winters, J.L., Szabo, C., Zhang, L., Eckloff, B.W., Petersen, G.M., et al. (2013). Genetic alterations associated with progression from pancreatic intraepithelial neoplasia to invasive pancreatic tumor. Gastroenterology 145, 1098-1109.e1. https://doi.org/10.1053/j.gastro.2013.07.049.	10.1053/j.gastro.2013.07.049	23912084	-	https://doi.org/10.1053/j.gastro.2013.07.049
Extended	WES	222	Tahara, T., Yamamoto, E., Madireddi, P., Suzuki, H., Maruyama, R., Chung, W., Garriga, J., Jelinek, J., Yamano, H.-O., Sugai, T., et al. (2014). Colorectal carcinomas with CpG island methylator phenotype 1 frequently contain mutations in chromatin regulators. Gastroenterology 146, 530-538.e5. https://doi.org/10.1053/j.gastro.2013.10.060.	10.1053/j.gastro.2013.10.060	24211491	-	https://doi.org/10.1053/j.gastro.2013.10.060
Extended	WES	223	Xue, R., Li, R., Guo, H., Guo, L., Su, Z., Ni, X., Qi, L., Zhang, T., Li, Q., Zhang, Z., et al. (2016). Variable intra-tumor genomic heterogeneity of multiple lesions in patients with hepatocellular carcinoma. Gastroenterology 150, 998–1008. https://doi.org/10.1053/j.gastro.2015.12.033.	10.1053/j.gastro.2015.12.033	26752112	-	https://doi.org/10.1053/j.gastro.2015.12.033
Extended	WES	224	Sawada, G., Niida, A., Uchi, R., Hirata, H., Shimamura, T., Suzuki, Y., Shiraishi, Y., Chiba, K., Imoto, S., Takahashi, Y., et al. (2016). Genomic landscape of esophageal squamous cell carcinoma in a Japanese population. Gastroenterology 150, 1171–1182. https://doi.org/10.1053/j.gastro.2016.01.035.	10.1053/j.gastro.2016.01.035	26873401	-	https://doi.org/10.1053/j.gastro.2016.01.035
Extended	WES	225	Gerlinger, M., Rowan, A.J., Horswell, S., Math, M., Larkin, J., Endesfelder, D., Gronroos, E., Martinez, P., Matthews, N., Stewart, A., et al. (2012). Intratumor heterogeneity and branched evolution revealed by multiregion sequencing. N. Engl. J. Med. 366, 883–892. https://doi.org/10.1056/NEJMoa1113205.	10.1056/NEJMoa1113205	22397650	-	https://doi.org/10.1056/NEJMoa1113205
Extended	WES	226	Beuschlein, F., Fassnacht, M., Assié, G., Calebiro, D., Stratakis, C.A., Osswald, A., Ronchi, C.L., Wieland, T., Sbiera, S., Faucz, F.R., et al. (2014). Constitutive activation of PKA catalytic subunit in adrenal Cushing’s syndrome. N. Engl. J. Med. 370, 1019–1028. https://doi.org/10.1056/NEJMoa1310359.	10.1056/NEJMoa1310359	24571724	-	https://doi.org/10.1056/NEJMoa1310359
Extended	WES	227	Klampfl, T., Gisslinger, H., Harutyunyan, A.S., Nivarthi, H., Rumi, E., Milosevic, J.D., Them, N.C.C., Berg, T., Gisslinger, B., Pietra, D., et al. (2013). Somatic mutations of calreticulin in myeloproliferative neoplasms. N. Engl. J. Med. 369, 2379–2390. https://doi.org/10.1056/NEJMoa1311347.	10.1056/NEJMoa1311347	24325356	-	https://doi.org/10.1056/NEJMoa1311347
Extended	WES	228	Nangalia, J., Massie, C.E., Baxter, E.J., Nice, F.L., Gundem, G., Wedge, D.C., Avezov, E., Li, J., Kollmann, K., Kent, D.G., et al. (2013). Somatic CALR mutations in myeloproliferative neoplasms with nonmutated JAK2. N. Engl. J. Med. 369, 2391–2405. https://doi.org/10.1056/NEJMoa1312542.	10.1056/NEJMoa1312542	24325359	-	https://doi.org/10.1056/NEJMoa1312542
Extended	WES	76	Roberts, K.G., Li, Y., Payne-Turner, D., Harvey, R.C., Yang, Y.-L., Pei, D., McCastlain, K., Ding, L., Lu, C., Song, G., et al. (2014). Targetable kinase-activating lesions in ph-like acute lymphoblastic leukemia. N. Engl. J. Med. 371, 1005–1015. https://doi.org/10.1056/nejmoa1403088.	10.1056/NEJMoa1403088	25207766	-	https://doi.org/10.1056/NEJMoa1403088
Extended	WES	229	Wagle, N., Grabiner, B.C., Van Allen, E.M., Amin-Mansour, A., Taylor-Weiner, A., Rosenberg, M., Gray, N., Barletta, J.A., Guo, Y., Swanson, S.J., et al. (2014). Response and acquired resistance to everolimus in anaplastic thyroid cancer. N. Engl. J. Med. 371, 1426–1433. https://doi.org/10.1056/NEJMoa1403352.	10.1056/NEJMoa1403352	25295501	-	https://doi.org/10.1056/NEJMoa1403352
Extended	WES	230	Wu, J., Jiao, Y., Dal Molin, M., Maitra, A., de Wilde, R.F., Wood, L.D., Eshleman, J.R., Goggins, M.G., Wolfgang, C.L., Canto, M.I., et al. (2011). Whole-exome sequencing of neoplastic cysts of the pancreas reveals recurrent mutations in components of ubiquitin-dependent pathways. Proc. Natl. Acad. Sci. U. S. A. 108, 21188–21193. https://doi.org/10.1073/pnas.1118046108.	10.1073/pnas.1118046108	22158988	-	https://doi.org/10.1073/pnas.1118046108
Extended	WES	231	Zhang, J., Grubor, V., Love, C.L., Banerjee, A., Richards, K.L., Mieczkowski, P.A., Dunphy, C., Choi, W., Au, W.Y., Srivastava, G., et al. (2013). Genetic heterogeneity of diffuse large B-cell lymphoma. Proc. Natl. Acad. Sci. U. S. A. 110, 1398–1403. https://doi.org/10.1073/pnas.1205299110.	10.1073/pnas.1205299110	23292937	-	https://doi.org/10.1073/pnas.1205299110
Extended	WES	77	Beà, S., Valdés-Mas, R., Navarro, A., Salaverria, I., Martín-Garcia, D., Jares, P., Giné, E., Pinyol, M., Royo, C., Nadeu, F., et al. (2013). Landscape of somatic mutations and clonal evolution in mantle cell lymphoma. Proc. Natl. Acad. Sci. U. S. A. 110, 18250–18255. https://doi.org/10.1073/pnas.1314608110.	10.1073/pnas.1314608110	24145436	-	https://doi.org/10.1073/pnas.1314608110
Extended	WES	232	Xu, L., Gu, Z.-H., Li, Y., Zhang, J.-L., Chang, C.-K., Pan, C.-M., Shi, J.-Y., Shen, Y., Chen, B., Wang, Y.-Y., et al. (2014). Genomic landscape of CD34+ hematopoietic cells in myelodysplastic syndrome and gene mutation profiles as prognostic markers. Proc. Natl. Acad. Sci. U. S. A. 111, 8589–8594. https://doi.org/10.1073/pnas.1407688111.	10.1073/pnas.1407688111	24850867	-	https://doi.org/10.1073/pnas.1407688111
Extended	WES	233	Rossi, D., Trifonov, V., Fangazio, M., Bruscaggin, A., Rasi, S., Spina, V., Monti, S., Vaisitti, T., Arruga, F., Famà, R., et al. (2012). The coding genome of splenic marginal zone lymphoma: activation of NOTCH2 and other pathways regulating marginal zone development. J. Exp. Med. 209, 1537–1551. https://doi.org/10.1084/jem.20120904.	10.1084/jem.20120904	22891273	-	https://doi.org/10.1084/jem.20120904
Extended	WES	234	Fabbri, G., Khiabanian, H., Holmes, A.B., Wang, J., Messina, M., Mullighan, C.G., Pasqualucci, L., Rabadan, R., and Dalla-Favera, R. (2013). Genetic lesions associated with chronic lymphocytic leukemia transformation to Richter syndrome. J. Exp. Med. 210, 2273–2288. https://doi.org/10.1084/jem.20131448.	10.1084/jem.20131448	24127483	-	https://doi.org/10.1084/jem.20131448
Extended	WES	235	Xiong, D., Li, G., Li, K., Xu, Q., Pan, Z., Ding, F., Vedell, P., Liu, P., Cui, P., Hua, X., et al. (2012). Exome sequencing identifies MXRA5 as a novel cancer gene frequently mutated in non-small cell lung carcinoma from Chinese patients. Carcinogenesis 33, 1797–1805. https://doi.org/10.1093/carcin/bgs210.	10.1093/carcin/bgs210	22696596	-	https://doi.org/10.1093/carcin/bgs210
Extended	WES	236	Mimaki, S., Totsuka, Y., Suzuki, Y., Nakai, C., Goto, M., Kojima, M., Arakawa, H., Takemura, S., Tanaka, S., Marubashi, S., et al. (2016). Hypermutation and unique mutational signatures of occupational cholangiocarcinoma in printing workers exposed to haloalkanes. Carcinogenesis 37, 817–826. https://doi.org/10.1093/carcin/bgw066.	10.1093/carcin/bgw066	27267998	-	https://doi.org/10.1093/carcin/bgw066
Extended	WES	237	Kuhn, E., Wu, R.-C., Guan, B., Wu, G., Zhang, J., Wang, Y., Song, L., Yuan, X., Wei, L., Roden, R.B.S., et al. (2012). Identification of molecular pathway aberrations in uterine serous carcinoma by genome-wide analyses. J. Natl. Cancer Inst. 104, 1503–1513. https://doi.org/10.1093/jnci/djs345.	10.1093/jnci/djs345	22923510	-	https://doi.org/10.1093/jnci/djs345
Extended	WES	238	Aydin, I.T., Melamed, R.D., Adams, S.J., Castillo-Martin, M., Demir, A., Bryk, D., Brunner, G., Cordon-Cardo, C., Osman, I., Rabadan, R., et al. (2014). FBXW7 mutations in melanoma and a new therapeutic paradigm. J. Natl. Cancer Inst. 106, dju107. https://doi.org/10.1093/jnci/dju107.	10.1093/jnci/dju107	24838835	-	https://doi.org/10.1093/jnci/dju107
Extended	WES	239	Aihara, K., Mukasa, A., Gotoh, K., Saito, K., Nagae, G., Tsuji, S., Tatsuno, K., Yamamoto, S., Takayanagi, S., Narita, Y., et al. (2014). H3F3A K27M mutations in thalamic gliomas from young adult patients. Neuro. Oncol. 16, 140–146. https://doi.org/10.1093/neuonc/not144.	10.1093/neuonc/not144	24285547	-	https://doi.org/10.1093/neuonc/not144
Extended	WES	240	Das, D., Kaur, I., Ali, M.J., Biswas, N.K., Das, S., Kumar, S., Honavar, S.G., Maitra, A., Chakrabarti, S., and Majumder, P.P. (2014). Exome sequencing reveals the likely involvement of SOX10 in uveal melanoma. Optom. Vis. Sci. 91, e185-92. https://doi.org/10.1097/OPX.0000000000000309.	10.1097/OPX.0000000000000309	24927141	-	https://doi.org/10.1097/OPX.0000000000000309
Extended	WES	241	Wang, L., Tsutsumi, S., Kawaguchi, T., Nagasaki, K., Tatsuno, K., Yamamoto, S., Sang, F., Sonoda, K., Sugawara, M., Saiura, A., et al. (2012). Whole-exome sequencing of human pancreatic cancers and characterization of genomic instability caused by MLH1 haploinsufficiency and complete deficiency. Genome Res. 22, 208–219. https://doi.org/10.1101/gr.123109.111.	10.1101/gr.123109.111	22156295	-	https://doi.org/10.1101/gr.123109.111
Extended	WES	242	Liu, J., Lee, W., Jiang, Z., Chen, Z., Jhunjhunwala, S., Haverty, P.M., Gnad, F., Guan, Y., Gilbert, H.N., Stinson, J., et al. (2012). Genome and transcriptome sequencing of lung cancers reveal diverse mutational and splicing events. Genome Res. 22, 2315–2327. https://doi.org/10.1101/gr.140988.112.	10.1101/gr.140988.112	23033341	-	https://doi.org/10.1101/gr.140988.112
Extended	WES	243	Seo, J.-S., Ju, Y.S., Lee, W.-C., Shin, J.-Y., Lee, J.K., Bleazard, T., Lee, J., Jung, Y.J., Kim, J.-O., Shin, J.-Y., et al. (2012). The transcriptional landscape and mutational profile of lung adenocarcinoma. Genome Res. 22, 2109–2119. https://doi.org/10.1101/gr.145144.112.	10.1101/gr.145144.112	22975805	-	https://doi.org/10.1101/gr.145144.112
Extended	WES	244	Jia, P., Jin, H., Meador, C.B., Xia, J., Ohashi, K., Liu, L., Pirazzoli, V., Dahlman, K.B., Politi, K., Michor, F., et al. (2013). Next-generation sequencing of paired tyrosine kinase inhibitor-sensitive and -resistant EGFR mutant lung cancer cell lines identifies spectrum of DNA changes associated with drug resistance. Genome Res. 23, 1434–1445. https://doi.org/10.1101/gr.152322.112.	10.1101/gr.152322.112	23733853	-	https://doi.org/10.1101/gr.152322.112
Extended	WES	78	Kan, Z., Zheng, H., Liu, X., Li, S., Barber, T.D., Gong, Z., Gao, H., Hao, K., Willard, M.D., Xu, J., et al. (2013). Whole-genome sequencing identifies recurrent mutations in hepatocellular carcinoma. Genome Res. 23, 1422–1433. https://doi.org/10.1101/gr.154492.113.	10.1101/gr.154492.113	23788652	-	https://doi.org/10.1101/gr.154492.113
Extended	WES	245	Totoki, Y., Yoshida, A., Hosoda, F., Nakamura, H., Hama, N., Ogura, K., Yoshida, A., Fujiwara, T., Arai, Y., Toguchida, J., et al. (2014). Unique mutation portraits and frequent COL2A1 gene alteration in chondrosarcoma. Genome Res. 24, 1411–1420. https://doi.org/10.1101/gr.160598.113.	10.1101/gr.160598.113	25024164	-	https://doi.org/10.1101/gr.160598.113
Extended	WES	246	Andersson, E., Eldfors, S., Edgren, H., Ellonen, P., Väkevä, L., Ranki, A., and Mustjoki, S. (2014). Novel TBL1XR1, EPHA7 and SLFN12 mutations in a Sezary syndrome patient discovered by whole exome sequencing. Exp. Dermatol. 23, 366–368. https://doi.org/10.1111/exd.12405.	10.1111/exd.12405	24689486	-	https://doi.org/10.1111/exd.12405
Extended	WES	247	Furney, S.J., Turajlic, S., Fenwick, K., Lambros, M.B., MacKay, A., Ricken, G., Mitsopoulos, C., Kozarewa, I., Hakas, J., Zvelebil, M., et al. (2012). Genomic characterisation of acral melanoma cell lines: Genomic characterisation of acral melanoma cell lines. Pigment Cell Melanoma Res. 25, 488–492. https://doi.org/10.1111/j.1755-148X.2012.01016.x.	10.1111/j.1755-148X.2012.01016.x	22578220	-	https://doi.org/10.1111/j.1755-148X.2012.01016.x
Extended	WES	248	Jones, S., Wang, T.-L., Shih, I.-M., Mao, T.-L., Nakayama, K., Roden, R., Glas, R., Slamon, D., Diaz, L.A., Jr, Vogelstein, B., et al. (2010). Frequent mutations of chromatin remodeling gene ARID1A in ovarian clear cell carcinoma. Science 330, 228–231. https://doi.org/10.1126/science.1196333.	10.1126/science.1196333	20826764	-	https://doi.org/10.1126/science.1196333
Extended	WES	249	Choi, M., Scholl, U.I., Yue, P., Björklund, P., Zhao, B., Nelson-Williams, C., Ji, W., Cho, Y., Patel, A., Men, C.J., et al. (2011). K+ channel mutations in adrenal aldosterone-producing adenomas and hereditary hypertension. Science 331, 768–772. https://doi.org/10.1126/science.1198785.	10.1126/science.1198785	21311022	-	https://doi.org/10.1126/science.1198785
Extended	WES	250	Jiao, Y., Shi, C., Edil, B.H., de Wilde, R.F., Klimstra, D.S., Maitra, A., Schulick, R.D., Tang, L.H., Wolfgang, C.L., Choti, M.A., et al. (2011). DAXX/ATRX, MEN1, and mTOR pathway genes are frequently altered in pancreatic neuroendocrine tumors. Science 331, 1199–1203. https://doi.org/10.1126/science.1200609.	10.1126/science.1200609	21252315	-	https://doi.org/10.1126/science.1200609
Extended	WES	251	Agrawal, N., Frederick, M.J., Pickering, C.R., Bettegowda, C., Chang, K., Li, R.J., Fakhry, C., Xie, T.-X., Zhang, J., Wang, J., et al. (2011). Exome sequencing of head and neck squamous cell carcinoma reveals inactivating mutations in NOTCH1. Science 333, 1154–1157. https://doi.org/10.1126/science.1206923.	10.1126/science.1206923	21798897	-	https://doi.org/10.1126/science.1206923
Extended	WES	252	Stransky, N., Egloff, A.M., Tward, A.D., Kostic, A.D., Cibulskis, K., Sivachenko, A., Kryukov, G.V., Lawrence, M.S., Sougnez, C., McKenna, A., et al. (2011). The mutational landscape of head and neck squamous cell carcinoma. Science 333, 1157–1160. https://doi.org/10.1126/science.1208130.	10.1126/science.1208130	21798893	-	https://doi.org/10.1126/science.1208130
Extended	WES	253	Bettegowda, C., Agrawal, N., Jiao, Y., Sausen, M., Wood, L.D., Hruban, R.H., Rodriguez, F.J., Cahill, D.P., McLendon, R., Riggins, G., et al. (2011). Mutations in CIC and FUBP1 contribute to human oligodendroglioma. Science 333, 1453–1455. https://doi.org/10.1126/science.1210557.	10.1126/science.1210557	21817013	-	https://doi.org/10.1126/science.1210557
Extended	WES	254	Iyer, G., Hanrahan, A.J., Milowsky, M.I., Al-Ahmadie, H., Scott, S.N., Janakiraman, M., Pirun, M., Sander, C., Socci, N.D., Ostrovnaya, I., et al. (2012). Genome sequencing identifies a basis for everolimus sensitivity. Science 338, 221. https://doi.org/10.1126/science.1226344.	10.1126/science.1226344	22923433	-	https://doi.org/10.1126/science.1226344
Extended	WES	255	Clark, V.E., Erson-Omay, E.Z., Serin, A., Yin, J., Cotney, J., Ozduman, K., Avşar, T., Li, J., Murray, P.B., Henegariu, O., et al. (2013). Genomic analysis of non-NF2 meningiomas reveals mutations in TRAF7, KLF4, AKT1, and SMO. Science 339, 1077–1080. https://doi.org/10.1126/science.1233009.	10.1126/science.1233009	23348505	-	https://doi.org/10.1126/science.1233009
Extended	WES	256	Sato, Y., Maekawa, S., Ishii, R., Sanada, M., Morikawa, T., Shiraishi, Y., Yoshida, K., Nagata, Y., Sato-Otsubo, A., Yoshizato, T., et al. (2014). Recurrent somatic mutations underlie corticotropin-independent Cushing’s syndrome. Science 344, 917–920. https://doi.org/10.1126/science.1252328.	10.1126/science.1252328	24855271	-	https://doi.org/10.1126/science.1252328
Extended	WES	257	Yu, J., Wu, W.K.K., Li, X., He, J., Li, X.-X., Ng, S.S.M., Yu, C., Gao, Z., Yang, J., Li, M., et al. (2015). Novel recurrently mutated genes and a prognostic mutation signature in colorectal cancer. Gut 64, 636–645. https://doi.org/10.1136/gutjnl-2013-306620.	10.1136/gutjnl-2013-306620	24951259	-	https://doi.org/10.1136/gutjnl-2013-306620
Extended	WES	258	Nichols, A.C., Chan-Seng-Yue, M., Yoo, J., Agrawal, S.K., Starmans, M.H.W., Waggott, D., Harding, N.J., Dowthwaite, S.A., Palma, D.A., Fung, K., et al. (2013). A case report and genetic characterization of a massive acinic cell carcinoma of the parotid with delayed distant metastases. Case Rep. Oncol. Med. 2013, 270362. https://doi.org/10.1155/2013/270362.	10.1155/2013/270362	23653877	-	https://doi.org/10.1155/2013/270362
Extended	WES	259	Abaan, O.D., Polley, E.C., Davis, S.R., Zhu, Y.J., Bilke, S., Walker, R.L., Pineda, M., Gindin, Y., Jiang, Y., Reinhold, W.C., et al. (2013). The exomes of the NCI-60 panel: A genomic resource for cancer biology and systems pharmacology. Cancer Res. 73, 4372–4382. https://doi.org/10.1158/0008-5472.can-12-3342.	10.1158/0008-5472.CAN-12-3342	23856246	-	https://doi.org/10.1158/0008-5472.CAN-12-3342
Extended	WES	260	Nikolaev, S.I., Sotiriou, S.K., Pateras, I.S., Santoni, F., Sougioultzis, S., Edgren, H., Almusa, H., Robyr, D., Guipponi, M., Saarela, J., et al. (2012). A single-nucleotide substitution mutator phenotype revealed by exome sequencing of human colon adenomas. Cancer Res. 72, 6279–6289. https://doi.org/10.1158/0008-5472.CAN-12-3869.	10.1158/0008-5472.CAN-12-3869	23204322	-	https://doi.org/10.1158/0008-5472.CAN-12-3869
Extended	WES	261	Seki, M., Yoshida, K., Shiraishi, Y., Shimamura, T., Sato, Y., Nishimura, R., Okuno, Y., Chiba, K., Tanaka, H., Kato, K., et al. (2014). Biallelic DICER1 mutations in sporadic pleuropulmonary blastoma. Cancer Res. 74, 2742–2749. https://doi.org/10.1158/0008-5472.CAN-13-2470.	10.1158/0008-5472.CAN-13-2470	24675358	-	https://doi.org/10.1158/0008-5472.CAN-13-2470
Extended	WES	262	Guo, G., Chmielecki, J., Goparaju, C., Heguy, A., Dolgalev, I., Carbone, M., Seepo, S., Meyerson, M., and Pass, H.I. (2015). Whole-exome sequencing reveals frequent genetic alterations in BAP1, NF2, CDKN2A, and CUL1 in malignant pleural mesothelioma. Cancer Res. 75, 264–269. https://doi.org/10.1158/0008-5472.CAN-14-1008.	10.1158/0008-5472.CAN-14-1008	25488749	-	https://doi.org/10.1158/0008-5472.CAN-14-1008
Extended	WES	263	Pickering, C.R., Zhou, J.H., Lee, J.J., Drummond, J.A., Peng, S.A., Saade, R.E., Tsai, K.Y., Curry, J.L., Tetzlaff, M.T., Lai, S.Y., et al. (2014). Mutational landscape of aggressive cutaneous squamous cell carcinoma. Clin. Cancer Res. 20, 6582–6592. https://doi.org/10.1158/1078-0432.CCR-14-1768.	10.1158/1078-0432.CCR-14-1768	25303977	-	https://doi.org/10.1158/1078-0432.CCR-14-1768
Extended	WES	264	Durinck, S., Ho, C., Wang, N.J., Liao, W., Jakkula, L.R., Collisson, E.A., Pons, J., Chan, S.-W., Lam, E.T., Chu, C., et al. (2011). Temporal dissection of tumorigenesis in primary cancers. Cancer Discov. 1, 137–143. https://doi.org/10.1158/2159-8290.CD-11-0028.	10.1158/2159-8290.CD-11-0028	21984974	-	https://doi.org/10.1158/2159-8290.CD-11-0028
Extended	WES	265	Koo, G.C., Tan, S.Y., Tang, T., Poon, S.L., Allen, G.E., Tan, L., Chong, S.C., Ong, W.S., Tay, K., Tao, M., et al. (2012). Janus kinase 3-activating mutations identified in natural killer/T-cell lymphoma. Cancer Discov. 2, 591–597. https://doi.org/10.1158/2159-8290.CD-12-0028.	10.1158/2159-8290.CD-12-0028	22705984	-	https://doi.org/10.1158/2159-8290.CD-12-0028
Extended	WES	266	Dahlman, K.B., Xia, J., Hutchinson, K., Ng, C., Hucks, D., Jia, P., Atefi, M., Su, Z., Branch, S., Lyle, P.L., et al. (2012). BRAF(L597) mutations in melanoma are associated with sensitivity to MEK inhibitors. Cancer Discov. 2, 791–797. https://doi.org/10.1158/2159-8290.CD-12-0097.	10.1158/2159-8290.CD-12-0097	22798288	-	https://doi.org/10.1158/2159-8290.CD-12-0097
Extended	WES	267	Agrawal, N., Jiao, Y., Bettegowda, C., Hutfless, S.M., Wang, Y., David, S., Cheng, Y., Twaddell, W.S., Latt, N.L., Shin, E.J., et al. (2012). Comparative genomic analysis of esophageal adenocarcinoma and squamous cell carcinoma. Cancer Discov. 2, 899–905. https://doi.org/10.1158/2159-8290.CD-12-0189.	10.1158/2159-8290.CD-12-0189	22877736	-	https://doi.org/10.1158/2159-8290.CD-12-0189
Extended	WES	268	Lui, V.W.Y., Hedberg, M.L., Li, H., Vangara, B.S., Pendleton, K., Zeng, Y., Lu, Y., Zhang, Q., Du, Y., Gilbert, B.R., et al. (2013). Frequent mutation of the PI3K pathway in head and neck cancer defines predictive biomarkers. Cancer Discov. 3, 761–769. https://doi.org/10.1158/2159-8290.CD-13-0103.	10.1158/2159-8290.CD-13-0103	23619167	-	https://doi.org/10.1158/2159-8290.CD-13-0103
Extended	WES	269	Furney, S.J., Pedersen, M., Gentien, D., Dumont, A.G., Rapinat, A., Desjardins, L., Turajlic, S., Piperno-Neumann, S., de la Grange, P., Roman-Roman, S., et al. (2013). SF3B1 mutations are associated with alternative splicing in uveal melanoma. Cancer Discov. 3, 1122–1129. https://doi.org/10.1158/2159-8290.CD-13-0330.	10.1158/2159-8290.CD-13-0330	23861464	-	https://doi.org/10.1158/2159-8290.CD-13-0330
Extended	WES	270	Wagle, N., Van Allen, E.M., Treacy, D.J., Frederick, D.T., Cooper, Z.A., Taylor-Weiner, A., Rosenberg, M., Goetz, E.M., Sullivan, R.J., Farlow, D.N., et al. (2014). MAP kinase pathway alterations in BRAF-mutant melanoma patients with acquired resistance to combined RAF/MEK inhibition. Cancer Discov. 4, 61–68. https://doi.org/10.1158/2159-8290.CD-13-0631.	10.1158/2159-8290.CD-13-0631	24265154	-	https://doi.org/10.1158/2159-8290.CD-13-0631
Extended	WES	79	Tirode, F., Surdez, D., Ma, X., Parker, M., Le Deley, M.C., Bahrami, A., Zhang, Z., Lapouble, E., Grossetête-Lalami, S., Rusch, M., et al. (2014). Genomic landscape of Ewing sarcoma defines an aggressive subtype with co-association of STAG2 and TP53 mutations. Cancer Discov. 4, 1342–1353. https://doi.org/10.1158/2159-8290.CD-14-0622.	10.1158/2159-8290.CD-14-0622	25223734	-	https://doi.org/10.1158/2159-8290.CD-14-0622
Extended	WES	271	Lee, R.S., Stewart, C., Carter, S.L., Ambrogio, L., Cibulskis, K., Sougnez, C., Lawrence, M.S., Auclair, D., Mora, J., Golub, T.R., et al. (2012). A remarkably simple genome underlies highly malignant pediatric rhabdoid cancers. J. Clin. Invest. 122, 2983–2988. https://doi.org/10.1172/JCI64400.	10.1172/JCI64400	22797305	-	https://doi.org/10.1172/JCI64400
Extended	WES	272	Banck, M.S., Kanwar, R., Kulkarni, A.A., Boora, G.K., Metge, F., Kipp, B.R., Zhang, L., Thorland, E.C., Minn, K.T., Tentu, R., et al. (2013). The genomic landscape of small intestine neuroendocrine tumors. J. Clin. Invest. 123, 2502–2508. https://doi.org/10.1172/JCI67963.	10.1172/JCI67963	23676460	-	https://doi.org/10.1172/JCI67963
Extended	WES	273	Greif, P.A., Dufour, A., Konstandin, N.P., Ksienzyk, B., Zellmeier, E., Tizazu, B., Sturm, J., Benthaus, T., Herold, T., Yaghmaie, M., et al. (2012). GATA2 zinc finger 1 mutations associated with biallelic CEBPA mutations define a unique genetic entity of acute myeloid leukemia. Blood 120, 395–403. https://doi.org/10.1182/blood-2012-01-403220.	10.1182/blood-2012-01-403220	22649106	-	https://doi.org/10.1182/blood-2012-01-403220
Extended	WES	274	Walker, B.A., Wardell, C.P., Melchor, L., Hulkki, S., Potter, N.E., Johnson, D.C., Fenwick, K., Kozarewa, I., Gonzalez, D., Lord, C.J., et al. (2012). Intraclonal heterogeneity and distinct molecular mechanisms characterize the development of t(4;14) and t(11;14) myeloma. Blood 120, 1077–1086. https://doi.org/10.1182/blood-2012-03-412981.	10.1182/blood-2012-03-412981	22573403	-	https://doi.org/10.1182/blood-2012-03-412981
Extended	WES	275	Green, M.R., Gentles, A.J., Nair, R.V., Irish, J.M., Kihira, S., Liu, C.L., Kela, I., Hopmans, E.S., Myklebust, J.H., Ji, H., et al. (2013). Hierarchy in somatic mutations arising during genomic evolution and progression of follicular lymphoma. Blood 121, 1604–1611. https://doi.org/10.1182/blood-2012-09-457283.	10.1182/blood-2012-09-457283	23297126	-	https://doi.org/10.1182/blood-2012-09-457283
Extended	WES	276	Neumann, M., Heesch, S., Schlee, C., Schwartz, S., Gökbuget, N., Hoelzer, D., Konstandin, N.P., Ksienzyk, B., Vosberg, S., Graf, A., et al. (2013). Whole-exome sequencing in adult ETP-ALL reveals a high rate of DNMT3A mutations. Blood 121, 4749–4752. https://doi.org/10.1182/blood-2012-11-465138.	10.1182/blood-2012-11-465138	23603912	-	https://doi.org/10.1182/blood-2012-11-465138
Extended	WES	277	Messina, M., Del Giudice, I., Khiabanian, H., Rossi, D., Chiaretti, S., Rasi, S., Spina, V., Holmes, A.B., Marinelli, M., Fabbri, G., et al. (2014). Genetic lesions associated with chronic lymphocytic leukemia chemo-refractoriness. Blood 123, 2378–2388. https://doi.org/10.1182/blood-2013-10-534271.	10.1182/blood-2013-10-534271	24550227	-	https://doi.org/10.1182/blood-2013-10-534271
Extended	WES	278	Chakraborty, R., Hampton, O.A., Shen, X., Simko, S.J., Shih, A., Abhyankar, H., Lim, K.P.H., Covington, K.R., Trevino, L., Dewal, N., et al. (2014). Mutually exclusive recurrent somatic mutations in MAP2K1 and BRAF support a central role for ERK activation in LCH pathogenesis. Blood 124, 3007–3015. https://doi.org/10.1182/blood-2014-05-577825.	10.1182/blood-2014-05-577825	25202140	-	https://doi.org/10.1182/blood-2014-05-577825
Extended	WES	279	Gröschel, S., Sanders, M.A., Hoogenboezem, R., Zeilemaker, A., Havermans, M., Erpelinck, C., Bindels, E.M.J., Beverloo, H.B., Döhner, H., Löwenberg, B., et al. (2015). Mutational spectrum of myeloid malignancies with inv(3)/t(3;3) reveals a predominant involvement of RAS/RTK signaling pathways. Blood 125, 133–139. https://doi.org/10.1182/blood-2014-07-591461.	10.1182/blood-2014-07-591461	25381062	-	https://doi.org/10.1182/blood-2014-07-591461
Extended	WES	280	Reichel, J., Chadburn, A., Rubinstein, P.G., Giulino-Roth, L., Tam, W., Liu, Y., Gaiolla, R., Eng, K., Brody, J., Inghirami, G., et al. (2015). Flow sorting and exome sequencing reveal the oncogenome of primary Hodgkin and Reed-Sternberg cells. Blood 125, 1061–1072. https://doi.org/10.1182/blood-2014-11-610436.	10.1182/blood-2014-11-610436	25488972	-	https://doi.org/10.1182/blood-2014-11-610436
Extended	WES	281	Nannini, M., Astolfi, A., Urbini, M., Indio, V., Santini, D., Heinrich, M.C., Corless, C.L., Ceccarelli, C., Saponara, M., Mandrioli, A., et al. (2014). Integrated genomic study of quadruple-WT GIST (KIT/PDGFRA/SDH/RAS pathway wild-type GIST). BMC Cancer 14, 685. https://doi.org/10.1186/1471-2407-14-685.	10.1186/1471-2407-14-685	25239601	-	https://doi.org/10.1186/1471-2407-14-685
Extended	WES	282	Shanmugam, V., Ramanathan, R.K., Lavender, N.A., Sinari, S., Chadha, M., Liang, W.S., Kurdoglu, A., Izatt, T., Christoforides, A., Benson, H., et al. (2014). Whole genome sequencing reveals potential targets for therapy in patients with refractory KRAS mutated metastatic colorectal cancer. BMC Med. Genomics 7, 36. https://doi.org/10.1186/1755-8794-7-36.	10.1186/1755-8794-7-36	24943349	-	https://doi.org/10.1186/1755-8794-7-36
Extended	WES	283	Lee, Y.-S., Cho, Y.S., Lee, G.K., Lee, S., Kim, Y.-W., Jho, S., Kim, H.-M., Hong, S.-H., Hwang, J.-A., Kim, S.-Y., et al. (2014). Genomic profile analysis of diffuse-type gastric cancers. Genome Biol. 15, R55. https://doi.org/10.1186/gb-2014-15-4-r55.	10.1186/gb-2014-15-4-r55	24690483	-	https://doi.org/10.1186/gb-2014-15-4-r55
Extended	WES	284	Demeure, M.J., Craig, D.W., Sinari, S., Moses, T.M., Christoforides, A., Dinh, J., Izatt, T., Aldrich, J., Decker, A., Baker, A., et al. (2012). Cancer of the ampulla of Vater: analysis of the whole genome sequence exposes a potential therapeutic vulnerability. Genome Med. 4, 56. https://doi.org/10.1186/gm357.	10.1186/gm357	22762308	-	https://doi.org/10.1186/gm357
Extended	WES	285	Alakus, H., Babicky, M.L., Ghosh, P., Yost, S., Jepsen, K., Dai, Y., Arias, A., Samuels, M.L., Mose, E.S., Schwab, R.B., et al. (2014). Genome-wide mutational landscape of mucinous carcinomatosis peritonei of appendiceal origin. Genome Med. 6, 43. https://doi.org/10.1186/gm559.	10.1186/gm559	24944587	-	https://doi.org/10.1186/gm559
Extended	WES	286	Begg, C.B., Ostrovnaya, I., Carniello, J.V.S., Sakr, R.A., Giri, D., Towers, R., Schizas, M., De Brot, M., Andrade, V.P., Mauguen, A., et al. (2016). Clonal relationships between lobular carcinoma in situ and other breast malignancies. Breast Cancer Res. 18. https://doi.org/10.1186/s13058-016-0727-z.	10.1186/s13058-016-0727-z	27334989	-	https://doi.org/10.1186/s13058-016-0727-z
Extended	WES	287	Fisher, R., Horswell, S., Rowan, A., Salm, M.P., de Bruin, E.C., Gulati, S., McGranahan, N., Stares, M., Gerlinger, M., Varela, I., et al. (2014). Development of synchronous VHL syndrome tumors reveals contingencies and constraints to tumor evolution. Genome Biol. 15, 433. https://doi.org/10.1186/s13059-014-0433-z.	10.1186/s13059-014-0433-z	25159823	-	https://doi.org/10.1186/s13059-014-0433-z
Extended	WES	288	Jhunjhunwala, S., Jiang, Z., Stawiski, E.W., Gnad, F., Liu, J., Mayba, O., Du, P., Diao, J., Johnson, S., Wong, K.-F., et al. (2014). Diverse modes of genomic alteration in hepatocellular carcinoma. Genome Biol. 15, 436. https://doi.org/10.1186/s13059-014-0436-9.	10.1186/s13059-014-0436-9	25159915	-	https://doi.org/10.1186/s13059-014-0436-9
Extended	WES	289	Reimann, E., Kõks, S., Ho, X.D., Maasalu, K., and Märtson, A. (2014). Whole exome sequencing of a single osteosarcoma case--integrative analysis with whole transcriptome RNA-seq data. Hum. Genomics 8, 20. https://doi.org/10.1186/s40246-014-0020-0.	10.1186/s40246-014-0020-0	25496518	-	https://doi.org/10.1186/s40246-014-0020-0
Extended	WES	290	Shankar, G.M., Taylor-Weiner, A., Lelic, N., Jones, R.T., Kim, J.C., Francis, J.M., Abedalthagafi, M., Borges, L.F., Coumans, J.-V., Curry, W.T., et al. (2014). Sporadic hemangioblastomas are characterized by cryptic VHL inactivation. Acta Neuropathol. Commun. 2, 167. https://doi.org/10.1186/s40478-014-0167-x.	10.1186/s40478-014-0167-x	25589003	-	https://doi.org/10.1186/s40478-014-0167-x
Extended	WES	291	Newey, P.J., Nesbit, M.A., Rimmer, A.J., Attar, M., Head, R.T., Christie, P.T., Gorvin, C.M., Stechman, M., Gregory, L., Mihai, R., et al. (2012). Whole-exome sequencing studies of nonhereditary (sporadic) parathyroid adenomas. J. Clin. Endocrinol. Metab. 97, E1995-2005. https://doi.org/10.1210/jc.2012-2303.	10.1210/jc.2012-2303	22855342	-	https://doi.org/10.1210/jc.2012-2303
Extended	WES	292	Agrawal, N., Jiao, Y., Sausen, M., Leary, R., Bettegowda, C., Roberts, N.J., Bhan, S., Ho, A.S., Khan, Z., Bishop, J., et al. (2013). Exomic sequencing of medullary thyroid cancer reveals dominant and mutually exclusive oncogenic mutations in RET and RAS. J. Clin. Endocrinol. Metab. 98, E364-9. https://doi.org/10.1210/jc.2012-2703.	10.1210/jc.2012-2703	23264394	-	https://doi.org/10.1210/jc.2012-2703
Extended	WES	293	Crona, J., Delgado Verdugo, A., Maharjan, R., Stålberg, P., Granberg, D., Hellman, P., and Björklund, P. (2013). Somatic mutations in H-RAS in sporadic pheochromocytoma and paraganglioma identified by exome sequencing. J. Clin. Endocrinol. Metab. 98, E1266-71. https://doi.org/10.1210/jc.2012-4257.	10.1210/jc.2012-4257	23640968	-	https://doi.org/10.1210/jc.2012-4257
Extended	WES	294	Kasaian, K., Chindris, A.-M., Wiseman, S.M., Mungall, K.L., Zeng, T., Tse, K., Schein, J.E., Rivera, M., Necela, B.M., Kachergus, J.M., et al. (2015). MEN1 mutations in Hürthle cell (oncocytic) thyroid carcinoma. J. Clin. Endocrinol. Metab. 100, E611-5. https://doi.org/10.1210/jc.2014-3622.	10.1210/jc.2014-3622	25625803	-	https://doi.org/10.1210/jc.2014-3622
Extended	WES	295	Borad, M.J., Champion, M.D., Egan, J.B., Liang, W.S., Fonseca, R., Bryce, A.H., McCullough, A.E., Barrett, M.T., Hunt, K., Patel, M.D., et al. (2014). Integrated genomic characterization reveals novel, therapeutically relevant drug targets in FGFR and EGFR pathways in sporadic intrahepatic cholangiocarcinoma. PLoS Genet. 10, e1004135. https://doi.org/10.1371/journal.pgen.1004135.	10.1371/journal.pgen.1004135	24550739	-	https://doi.org/10.1371/journal.pgen.1004135
Extended	WES	296	Brohl, A.S., Solomon, D.A., Chang, W., Wang, J., Song, Y., Sindiri, S., Patidar, R., Hurd, L., Chen, L., Shern, J.F., et al. (2014). The genomic landscape of the Ewing Sarcoma family of tumors reveals recurrent STAG2 mutation. PLoS Genet. 10, e1004475. https://doi.org/10.1371/journal.pgen.1004475.	10.1371/journal.pgen.1004475	25010205	-	https://doi.org/10.1371/journal.pgen.1004475
Extended	WES	297	Barber, L.J., Rosa Rosa, J.M., Kozarewa, I., Fenwick, K., Assiotis, I., Mitsopoulos, C., Sims, D., Hakas, J., Zvelebil, M., Lord, C.J., et al. (2011). Comprehensive genomic analysis of a BRCA2 deficient human pancreatic cancer. PLoS One 6, e21639. https://doi.org/10.1371/journal.pone.0021639.	10.1371/journal.pone.0021639	21750719	-	https://doi.org/10.1371/journal.pone.0021639
Extended	WES	298	Zhou, D., Yang, L., Zheng, L., Ge, W., Li, D., Zhang, Y., Hu, X., Gao, Z., Xu, J., Huang, Y., et al. (2013). Exome capture sequencing of adenoma reveals genetic alterations in multiple cellular pathways at the early stage of colorectal tumorigenesis. PLoS One 8, e53310. https://doi.org/10.1371/journal.pone.0053310.	10.1371/journal.pone.0053310	23301059	-	https://doi.org/10.1371/journal.pone.0053310
Extended	WES	299	Kim, S.C., Jung, Y., Park, J., Cho, S., Seo, C., Kim, J., Kim, P., Park, J., Seo, J., Kim, J., et al. (2013). A high-dimensional, deep-sequencing study of lung adenocarcinoma in female never-smokers. PLoS One 8, e55596. https://doi.org/10.1371/journal.pone.0055596.	10.1371/journal.pone.0055596	23405175	-	https://doi.org/10.1371/journal.pone.0055596
Extended	WES	300	Yost, S.E., Pastorino, S., Rozenzhak, S., Smith, E.N., Chao, Y.S., Jiang, P., Kesari, S., Frazer, K.A., and Harismendy, O. (2013). High-resolution mutational profiling suggests the genetic validity of glioblastoma patient-derived pre-clinical models. PLoS One 8, e56185. https://doi.org/10.1371/journal.pone.0056185.	10.1371/journal.pone.0056185	23441165	-	https://doi.org/10.1371/journal.pone.0056185
Extended	WES	301	Hong, J.Y., Liu, X., Mao, M., Li, M., Choi, D.I., Kang, S.W., Lee, J., and La Choi, Y. (2013). Genetic aberrations in imatinib-resistant dermatofibrosarcoma protuberans revealed by whole genome sequencing. PLoS One 8, e69752. https://doi.org/10.1371/journal.pone.0069752.	10.1371/journal.pone.0069752	23922791	-	https://doi.org/10.1371/journal.pone.0069752
Extended	WES	302	Parry, M., Rose-Zerilli, M.J.J., Gibson, J., Ennis, S., Walewska, R., Forster, J., Parker, H., Davis, Z., Gardiner, A., Collins, A., et al. (2013). Whole exome sequencing identifies novel recurrently mutated genes in patients with splenic marginal zone lymphoma. PLoS One 8, e83244. https://doi.org/10.1371/journal.pone.0083244.	10.1371/journal.pone.0083244	24349473	-	https://doi.org/10.1371/journal.pone.0083244
Extended	WES	303	Lee, S.Y., Haq, F., Kim, D., Jun, C., Jo, H.-J., Ahn, S.-M., and Lee, W.-S. (2014). Comparative genomic analysis of primary and synchronous metastatic colorectal cancers. PLoS One 9, e90459. https://doi.org/10.1371/journal.pone.0090459.	10.1371/journal.pone.0090459	24599305	-	https://doi.org/10.1371/journal.pone.0090459
Extended	WES	304	Chen, J., Raju, G.S., Jogunoori, W., Menon, V., Majumdar, A., Chen, J.-S., Gi, Y.J., Jeong, Y.S., Phan, L., Belkin, M., et al. (2016). Mutational profiles reveal an aberrant TGF-β-CEA regulated pathway in colon adenomas. PLoS One 11, e0153933. https://doi.org/10.1371/journal.pone.0153933.	10.1371/journal.pone.0153933	27100181	-	https://doi.org/10.1371/journal.pone.0153933
Extended	WES	305	Killela, P.J., Pirozzi, C.J., Reitman, Z.J., Jones, S., Rasheed, B.A., Lipp, E., Friedman, H., Friedman, A.H., He, Y., McLendon, R.E., et al. (2014). The genetic landscape of anaplastic astrocytoma. Oncotarget 5, 1452–1457. https://doi.org/10.18632/oncotarget.1505.	10.18632/oncotarget.1505	24140581	-	https://doi.org/10.18632/oncotarget.1505
Extended	WES	306	Bruno, A., Boisselier, B., Labreche, K., Marie, Y., Polivka, M., Jouvet, A., Adam, C., Figarella-Branger, D., Miquel, C., Eimer, S., et al. (2014). Mutational analysis of primary central nervous system lymphoma. Oncotarget 5, 5065–5075. https://doi.org/10.18632/oncotarget.2080.	10.18632/oncotarget.2080	24970810	-	https://doi.org/10.18632/oncotarget.2080
Extended	WES	307	Martin, D., Abba, M.C., Molinolo, A.A., Vitale-Cross, L., Wang, Z., Zaida, M., Delic, N.C., Samuels, Y., Lyons, J.G., and Gutkind, J.S. (2014). The head and neck cancer cell oncogenome: a platform for the development of precision molecular therapies. Oncotarget 5, 8906–8923. https://doi.org/10.18632/oncotarget.2417.	10.18632/oncotarget.2417	25275298	-	https://doi.org/10.18632/oncotarget.2417
Extended	WES	308	Kannan, K., Inagaki, A., Silber, J., Gorovets, D., Zhang, J., Kastenhuber, E.R., Heguy, A., Petrini, J.H., Chan, T.A., and Huse, J.T. (2012). Whole-exome sequencing identifies ATRX mutation as a key molecular determinant in lower-grade glioma. Oncotarget 3, 1194–1203. https://doi.org/10.18632/oncotarget.689.	10.18632/oncotarget.689	23104868	-	https://doi.org/10.18632/oncotarget.689
Extended	WES	309	Bettegowda, C., Agrawal, N., Jiao, Y., Wang, Y., Wood, L.D., Rodriguez, F.J., Hruban, R.H., Gallia, G.L., Binder, Z.A., Riggins, C.J., et al. (2013). Exomic sequencing of four rare central nervous system tumor types. Oncotarget 4, 572–583. https://doi.org/10.18632/oncotarget.964.	10.18632/oncotarget.964	23592488	-	https://doi.org/10.18632/oncotarget.964
Extended	WES	310	Zheng, C.-X., Gu, Z.-H., Han, B., Zhang, R.-X., Pan, C.-M., Xiang, Y., Rong, X.-J., Chen, X., Li, Q.-Y., and Wan, H.-Y. (2013). Whole-exome sequencing to identify novel somatic mutations in squamous cell lung cancers. Int. J. Oncol. 43, 755–764. https://doi.org/10.3892/ijo.2013.1991.	10.3892/ijo.2013.1991	23799614	-	https://doi.org/10.3892/ijo.2013.1991
Extended	WES	311	Huang, Y., Zheng, J., Hu, J.D., Wu, Y.A., Zheng, X.Y., Liu, T.B., and Chen, F.L. (2014). Discovery of somatic mutations in the progression of chronic myeloid leukemia by whole-exome sequencing. Genet. Mol. Res. 13, 945–953. https://doi.org/10.4238/2014.February.19.5.	10.4238/2014.February.19.5	24634115	-	https://doi.org/10.4238/2014.February.19.5
Extended	WES	312	Nichols, A.C., Chan-Seng-Yue, M., Yoo, J., Xu, W., Dhaliwal, S., Basmaji, J., Szeto, C.C.T., Dowthwaite, S., Todorovic, B., Starmans, M.H.W., et al. (2012). A pilot study comparing HPV-positive and HPV-negative head and neck squamous cell carcinomas by whole exome sequencing. ISRN Oncol. 2012, 809370. https://doi.org/10.5402/2012/809370.	10.5402/2012/809370	23304554	-	https://doi.org/10.5402/2012/809370
Extended	WES	313	Serra, V., Vivancos, A., Puente, X.S., Felip, E., Silberschmidt, D., Caratù, G., Parra, J.-L., De Mattos-Arruda, L., Grueso, J., Hernández-Losa, J., et al. (2013). Clinical response to a lapatinib-based therapy for a Li-Fraumeni syndrome patient with a novel HER2V659E mutation. Cancer Discov. 3, 1238–1244. https://doi.org/10.1158/2159-8290.CD-13-0132.	10.1158/2159-8290.CD-13-0132	23950206	-	https://doi.org/10.1158/2159-8290.CD-13-0132
Extended	WES	314	Xie, T., Cho, Y.B., Wang, K., Huang, D., Hong, H.K., Choi, Y.-L., Ko, Y.H., Nam, D.-H., Jin, J., Yang, H., et al. (2014). Patterns of somatic alterations between matched primary and metastatic colorectal tumors characterized by whole-genome sequencing. Genomics 104, 234–241. https://doi.org/10.1016/j.ygeno.2014.07.012.	10.1016/j.ygeno.2014.07.012	25066378	-	https://doi.org/10.1016/j.ygeno.2014.07.012
Extended	WES	315	Tran, E., Turcotte, S., Gros, A., Robbins, P.F., Lu, Y.-C., Dudley, M.E., Wunderlich, J.R., Somerville, R.P., Hogan, K., Hinrichs, C.S., et al. (2014). Cancer immunotherapy based on mutation-specific CD4+ T cells in a patient with epithelial cancer. Science 344, 641–645. https://doi.org/10.1126/science.1251102.	10.1126/science.1251102	24812403	-	https://doi.org/10.1126/science.1251102
Extended	WES	316	Mouradov, D., Sloggett, C., Jorissen, R.N., Love, C.G., Li, S., Burgess, A.W., Arango, D., Strausberg, R.L., Buchanan, D., Wormald, S., et al. (2014). Colorectal cancer cell lines are representative models of the main molecular subtypes of primary cancer. Cancer Res. 74, 3238–3247. https://doi.org/10.1158/0008-5472.CAN-14-0013.	10.1158/0008-5472.CAN-14-0013	24755471	-	https://doi.org/10.1158/0008-5472.CAN-14-0013
Extended	WES	317	Crompton, B.D., Stewart, C., Taylor-Weiner, A., Alexe, G., Kurek, K.C., Calicchio, M.L., Kiezun, A., Carter, S.L., Shukla, S.A., Mehta, S.S., et al. (2014). The genomic landscape of pediatric Ewing sarcoma. Cancer Discov. 4, 1326–1341. https://doi.org/10.1158/2159-8290.CD-13-1037.	10.1158/2159-8290.CD-13-1037	25186949	-	https://doi.org/10.1158/2159-8290.CD-13-1037
Extended	WES	318	Nelson, D.S., Quispel, W., Badalian-Very, G., van Halteren, A.G.S., van den Bos, C., Bovée, J.V.M.G., Tian, S.Y., Van Hummelen, P., Ducar, M., MacConaill, L.E., et al. (2014). Somatic activating ARAF mutations in Langerhans cell histiocytosis. Blood 123, 3152–3155. https://doi.org/10.1182/blood-2013-06-511139.	10.1182/blood-2013-06-511139	24652991	-	https://doi.org/10.1182/blood-2013-06-511139
Extended	WES	319	Herold, T., Metzeler, K.H., Vosberg, S., Hartmann, L., Röllig, C., Stölzel, F., Schneider, S., Hubmann, M., Zellmeier, E., Ksienzyk, B., et al. (2014). Isolated trisomy 13 defines a homogeneous AML subgroup with high frequency of mutations in spliceosome genes and poor prognosis. Blood 124, 1304–1311. https://doi.org/10.1182/blood-2013-12-540716.	10.1182/blood-2013-12-540716	24923295	-	https://doi.org/10.1182/blood-2013-12-540716
Extended	WES	320	Gambacorti-Passerini, C.B., Donadoni, C., Parmiani, A., Pirola, A., Redaelli, S., Signore, G., Piazza, V., Malcovati, L., Fontana, D., Spinelli, R., et al. (2015). Recurrent ETNK1 mutations in atypical chronic myeloid leukemia. Blood 125, 499–503. https://doi.org/10.1182/blood-2014-06-579466.	10.1182/blood-2014-06-579466	25343957	-	https://doi.org/10.1182/blood-2014-06-579466
Extended	WES	321	Yu, W., McPherson, J.R., Stevenson, M., van Eijk, R., Heng, H.L., Newey, P., Gan, A., Ruano, D., Huang, D., Poon, S.L., et al. (2015). Whole-exome sequencing studies of parathyroid carcinomas reveal novel PRUNE2 mutations, distinctive mutational spectra related to APOBEC-catalyzed DNA mutagenesis and mutational enrichment in kinases associated with cell migration and invasion. J. Clin. Endocrinol…	10.1210/jc.2014-3238	25387265	-	https://doi.org/10.1210/jc.2014-3238
Extended	WES	322	Mullighan, C.G., Su, X., Zhang, J., Radtke, I., Phillips, L.A.A., Miller, C.B., Ma, J., Liu, W., Cheng, C., Schulman, B.A., et al. (2009). Deletion of IKZF1 and prognosis in acute lymphoblastic leukemia. N. Engl. J. Med. 360, 470–480. https://doi.org/10.1056/NEJMoa0808253.	10.1056/NEJMoa0808253	19129520	ICGC ALL-US	https://dcc.icgc.org/projects/ALL-US
Extended	WES	-	-	-	-	ICGC AML-US	https://dcc.icgc.org/projects/AML-US
Extended	WES	-	-	-	-	ICGC BLCA-CN	https://dcc.icgc.org/projects/BLCA-CN
Extended	WES	-	-	-	-	ICGC BOCA-UK	https://dcc.icgc.org/projects/BOCA-UK
Extended	WES	-	-	-	-	ICGC BTCA-JP	https://dcc.icgc.org/projects/BTCA-JP
Extended	WES	83	Ramsay, A.J., Martínez-Trillos, A., Jares, P., Rodríguez, D., Kwarciak, A., and Quesada, V. (2013). Next-generation sequencing reveals the secrets of the chronic lymphocytic leukemia genome. Clin. Transl. Oncol. 15, 3–8. https://doi.org/10.1007/s12094-012-0922-z.	10.1007/s12094-012-0922-z	22911550	ICGC CLLE-ES	https://dcc.icgc.org/projects/CLLE-ES
Extended	WES	323	Papaemmanuil, E., Cazzola, M., Boultwood, J., Malcovati, L., Vyas, P., Bowen, D., Pellagatti, A., Wainscoat, J.S., Hellstrom-Lindberg, E., Gambacorti-Passerini, C., et al. (2011). Somatic SF3B1 mutation in myelodysplasia with ring sideroblasts. N. Engl. J. Med. 365, 1384–1395. https://doi.org/10.1056/nejmoa1103283.	10.1056/NEJMoa1103283	21995386	ICGC CMDI-UK	https://dcc.icgc.org/projects/CMDI-UK
Extended	WES	-	-	-	-	ICGC COCA-CN	https://dcc.icgc.org/projects/COCA-CN
Extended	WES	-	-	-	-	ICGC ESCA-CN	https://dcc.icgc.org/projects/ESCA-CN
Extended	WES	-	-	-	-	ICGC GACA-CN	https://dcc.icgc.org/projects/GACA-CN
Extended	WES	-	-	-	-	ICGC LAML-KR	https://dcc.icgc.org/projects/LAML-KR
Extended	WES	-	-	-	-	ICGC LIAD-FR	https://dcc.icgc.org/projects/LIAD-FR
Extended	WES	-	-	-	-	ICGC LICA-FR	https://dcc.icgc.org/projects/LICA-FR
Extended	WES	-	-	-	-	ICGC LIHM-FR	https://dcc.icgc.org/projects/LIHM-FR
Extended	WES	-	-	-	-	ICGC LINC-JP	https://dcc.icgc.org/projects/LINC-JP
Extended	WES	-	-	-	-	ICGC LIRI-JP	https://dcc.icgc.org/projects/LIRI-JP
Extended	WES	-	-	-	-	ICGC LUSC-CN	https://dcc.icgc.org/projects/LUSC-CN
Extended	WES	-	-	-	-	ICGC LUSC-KR	https://dcc.icgc.org/projects/LUSC-KR
Extended	WES	-	-	-	-	ICGC ORCA-IN	https://dcc.icgc.org/projects/ORCA-IN
Extended	WES	85	Scarlett, C.J., Salisbury, E.L., Biankin, A.V., and Kench, J. (2011). Precursor lesions in pancreatic cancer: morphological and molecular pathology. Pathology 43, 183–200. https://doi.org/10.1097/PAT.0b013e3283445e3a.	10.1097/PAT.0b013e3283445e3a	21436628	ICGC PACA-AU	https://dcc.icgc.org/projects/PACA-AU
Extended	WES	-	-	-	-	ICGC PACA-CA	https://dcc.icgc.org/projects/PACA-CA
Extended	WES	-	-	-	-	ICGC PAEN-AU	https://dcc.icgc.org/projects/PAEN-AU
Extended	WES	86	Rausch, T., Jones, D.T., Zapatka, M., Stutz, A.M., Zichner, T., Weischenfeldt, J., Jager, N., Remke, M., Shih, D., Northcott, P.A., et al. (2012). Genome sequencing of pediatric medulloblastoma links catastrophic DNA rearrangements with TP53 mutations. Cell 148, 59-71. https://doi.org/10.1016/j.cell.2011.12.013.	10.1016/j.cell.2011.12.013	22265402	ICGC PBCA-DE	https://dcc.icgc.org/projects/PBCA-DE
Extended	WES	-	-	-	-	ICGC RECA-CN	https://dcc.icgc.org/projects/RECA-CN
Extended	WES	-	-	-	-	ICGC THCA-SA	https://dcc.icgc.org/projects/THCA-SA
