# Supplementary material for: Uncovering novel mutational signatures by de novo extraction with SigProfilerExtractor
Source: Cell Genom. 2022 Sep 23;2(11):100179. doi: 10.1016/j.xgen.2022.100179 (PMC9646490; doi:10.1016/j.xgen.2022.100179)
Supplement: Table S9. Ranges and ground-truth numbers of mutational signatures used for the 34 synthetic scenarios, related to STAR Methods — Ranges of signatures used for the suggested model selection and ground-truth numbers of signatures used for the forced model selection. The same range used for noiseless scenarios 11 and 12 was applied for the WGS noise scenario. A reduced range was used for WES noise scenario to optimize running time, except for SigneR, whose signature selection method depends on the maximum number of signatures tested (original WGS range was applied). [file mmc10.xlsx]

## Sheet: Table S9
Table S9. Ranges and ground-truth numbers of mutational signatures used for the 34 synthetic scenarios, Related to STAR Methods.
Ranges of signatures used for the suggested model selection and ground-truth numbers of signatures used for the forced model selection. The same range used for noiseless scenarios 11 and 12 was applied for the WGS noise scenario. A reduced range was used for WES noise scenario to optimize running time, except for SigneR, whose signature selection method depends on the maximum number of signatures…
Scenario(s)	Suggested Selection	Forced Selection
	Range of signatures	Ground-truth number
Scenarios 1 and E-1	1 to 30	20
Scenarios 2 and E-2	1 to 20	11
Scenarios 3 and E-3	1 to 30	19
Scenarios 4 and E-4	1 to 20	11
Scenarios 5 and E-5	1 to 30	26
Scenarios 6 and E-6	1 to 20	11
Scenarios 7 and E-7	1 to 10	3
Scenarios 8 and E-8	1 to 10	3
Scenarios 9 and E-9	1 to 10	3
Scenarios 10 and E-10	1 to 10	3
Scenarios 11 and E-11	1 to 35	30
Scenarios 12 and E-12	1 to 35	30
Scenario 13	1 to 45	39
Scenario 14	1 to 30	21
Scenario 15	1 to 10	5
Scenario 16	1 to 20	15
Scenario 17	1 to 30	25
Scenario 18	1 to 10	5
Scenario 19	1 to 20	15
Scenario 20	1 to 30	25
WGS noise scenario	1 to 35	30
WES noise scenario (except SigneR)	1 to 31	30
